# Supplementary material for: Comprehensive Analysis of Alternative Polyadenylation Events Associated with the Tumor Immune Microenvironment in Colon Adenocarcinoma
Source: Curr Genomics. 2023 Jun 23;24(1):48–61. doi: 10.2174/1389202924666230503122134 (PMC10334702; doi:10.2174/1389202924666230503122134)
Supplement: Supplementary file 1 [file CG-24-48_SD1.zip]

Archive with 2 entries (2 files):
- CG-24-48_SD1/5b-Supplementary Material.pdf
- CG-24-48_SD1/5c-supplementary file TCGA_COAD_Combined_PDUIs.txt
