# Supplementary material for: Comprehensive Analysis of Alternative Polyadenylation Events Associated with the Tumor Immune Microenvironment in Colon Adenocarcinoma
Source: Curr Genomics. 2023 Jun 23;24(1):48–61. doi: 10.2174/1389202924666230503122134 (PMC10334702; doi:10.2174/1389202924666230503122134)
Supplement: Supplementary file 1 [file CG-24-48_SD1.zip › CG-24-48_SD1/5c-supplementary file TCGA_COAD_Combined_PDUIs.txt]

event_id	loci	Proximal_Site	TCGA-AA-3552-01A-01R-0821-07	TCGA-CM-5860-01A-01R-1653-07	TCGA-A6-6141-01A-11R-1774-07	TCGA-AZ-4681-01A-01R-1410-07	TCGA-CM-5348-01A-21R-1723-07	TCGA-AA-3502-01A-01R-1410-07	TCGA-CM-6169-01A-11R-1653-07	TCGA-A6-2674-01A-02R-0821-07	TCGA-AA-A03J-01A-21R-A16W-07	TCGA-AZ-4682-01B-01R-A32Z-07	TCGA-AM-5821-01A-01R-1653-07	TCGA-CM-6166-01A-11R-1653-07	TCGA-AA-3952-01A-01R-1022-07	TCGA-AA-3684-01A-02R-0905-07	TCGA-NH-A6GC-01A-12R-A41B-07	TCGA-AA-A022-01A-21R-A16W-07	TCGA-AA-3556-01A-01R-0821-07	TCGA-AA-3850-01A-01R-1022-07	TCGA-AA-A01Q-01A-01R-A002-07	TCGA-AA-3685-01A-02R-A32Z-07	TCGA-AA-3496-01A-21R-1839-07	TCGA-CM-6675-01A-11R-1839-07	TCGA-AA-3955-01A-02R-1022-07	TCGA-A6-2681-01A-01R-1410-07	TCGA-5M-AATA-01A-31R-A41B-07	TCGA-CK-5913-01A-11R-1653-07	TCGA-AA-A01D-01A-01R-A00A-07	TCGA-AZ-6603-01A-11R-1839-07	TCGA-AA-3696-01A-01R-0905-07	TCGA-AA-3870-01A-01R-1022-07	TCGA-CA-6719-01A-11R-1839-07	TCGA-AD-6899-01A-11R-1928-07	TCGA-AA-3862-01A-01R-1022-07	TCGA-A6-6653-01A-11R-1774-07	TCGA-WS-AB45-01A-11R-A41B-07	TCGA-G4-6588-01A-11R-1774-07	TCGA-AA-3986-01A-02R-1022-07	TCGA-G4-6626-01A-11R-1774-07	TCGA-CM-6163-01A-11R-1653-07	TCGA-AA-3939-01A-01R-1022-07	TCGA-A6-5662-01A-01R-1653-07	TCGA-D5-6537-01A-11R-1723-07	TCGA-D5-6530-01A-11R-1723-07	TCGA-DM-A28A-01A-21R-A32Y-07	TCGA-AA-3994-01A-01R-1113-07	TCGA-CK-6748-01A-11R-1839-07	TCGA-CK-6747-01A-11R-1839-07
NM_001688|ATP5F1|chr1|+	chr1:112003539-112004525	112003876	0.06	0.08	0.08	0.01	0.06	0.03	0.10	0.06	0.01	0.06	0.08	0.09	0.07	0.01	0.07	0.04	0.08	0.06	0.06	0.06	0.09	0.06	0.09	0.02	0.06	0.07	0.08	0.07	0.11	0.07	0.07	0.05	0.09	0.07	0.06	0.07	0.08	0.08	0.08	0.09	0.07	0.07	0.06	0.06	0.07	0.07	0.06
NM_020524|PBXIP1|chr1|-	chr1:154916559-154917593	154917306	0.68	0.79	0.88	0.81	0.83	0.65	0.78	0.61	0.81	0.90	0.74	0.99	0.79	0.43	0.83	0.80	0.72	0.70	1.00	0.74	0.72	0.80	0.64	0.38	0.87	0.67	0.64	0.74	0.53	0.91	0.74	0.70	0.64	0.75	0.66	0.80	0.75	0.83	0.82	0.93	0.82	0.89	0.78	0.70	1.00	0.71	0.69
NM_005216|DDOST|chr1|-	chr1:20978260-20979021	20978833	0.33	0.56	0.62	0.34	0.58	0.34	0.56	0.50	0.38	0.52	0.57	0.67	0.50	0.21	0.58	0.35	0.46	0.43	0.67	0.40	0.55	0.48	0.54	0.28	0.56	0.54	0.48	0.53	0.61	0.36	0.50	0.52	0.46	0.60	0.58	0.57	0.44	0.50	0.59	0.63	0.53	0.60	0.54	0.47	0.52	0.51	0.54
NM_025106|SPSB1|chr1|+	chr1:9427507-9429590	9427858	0.68	0.97	0.71	NA	0.79	NA	0.87	NA	0.29	NA	0.65	NA	0.62	0.25	0.80	0.55	NA	NA	NA	0.69	0.80	0.90	NA	0.44	NA	0.75	0.55	0.81	NA	0.54	0.80	0.67	NA	0.70	0.77	0.76	NA	NA	0.94	NA	0.70	NA	0.79	0.68	0.87	0.75	0.73
NM_024602|HECTD3|chr1|-	chr1:45468220-45469248	45468977	1.00	1.00	1.00	0.55	1.00	1.00	1.00	1.00	0.76	1.00	1.00	1.00	1.00	0.26	1.00	1.00	1.00	1.00	1.00	1.00	1.00	1.00	NA	0.66	1.00	1.00	1.00	1.00	NA	1.00	1.00	0.74	1.00	1.00	1.00	1.00	1.00	1.00	1.00	1.00	1.00	1.00	1.00	0.99	1.00	1.00	1.00
NM_018379|FAM63A|chr1|-	chr1:150969301-150969843	150969551	0.80	NA	0.98	0.77	1.00	NA	1.00	NA	0.79	1.00	NA	NA	NA	0.29	1.00	NA	1.00	0.69	NA	1.00	1.00	0.98	NA	0.62	NA	1.00	0.99	1.00	NA	0.74	NA	0.90	NA	0.97	NA	NA	0.82	NA	1.00	NA	1.00	NA	NA	0.99	0.77	NA	1.00
NM_001190987|SRSF11|chr1|+	chr1:70716294-70717701	70716522	1.00	1.00	0.94	NA	0.54	0.37	0.72	1.00	NA	1.00	0.69	1.00	0.81	NA	0.79	0.40	1.00	0.87	0.96	1.00	0.52	0.72	0.92	0.40	0.91	0.53	0.82	0.55	NA	0.58	0.64	0.40	0.93	0.85	0.64	0.73	1.00	0.90	0.71	1.00	0.72	0.73	0.78	0.75	0.99	0.55	0.51
NM_145214|TRIM11|chr1|-	chr1:228581377-228582953	228582802	1.00	1.00	1.00	NA	1.00	NA	1.00	NA	0.83	1.00	1.00	1.00	1.00	0.58	1.00	1.00	1.00	1.00	NA	1.00	1.00	1.00	NA	1.00	1.00	1.00	1.00	1.00	0.63	1.00	1.00	1.00	NA	1.00	1.00	1.00	1.00	1.00	1.00	1.00	1.00	1.00	1.00	1.00	1.00	1.00	1.00
NM_014280|DNAJC8|chr1|-	chr1:28526790-28527881	28527120	0.17	0.13	0.12	0.10	0.10	0.11	0.11	0.14	0.10	0.13	0.08	0.10	0.15	0.16	0.07	0.11	0.14	0.11	0.23	0.10	0.09	0.08	0.10	0.08	0.08	0.09	0.11	0.07	NA	0.06	0.07	0.06	0.11	0.13	0.06	0.10	0.17	0.10	0.08	0.15	0.11	0.11	0.12	0.13	0.09	0.07	0.08
NM_053052|SNAP47|chr1|+	chr1:227968228-227968932	227968447	1.00	0.72	0.78	0.49	0.72	0.79	0.68	0.85	0.68	0.74	0.87	1.00	0.97	0.55	0.85	0.97	0.79	1.00	1.00	0.70	0.72	0.79	0.58	0.70	0.88	0.72	0.92	0.77	NA	0.54	0.79	0.60	0.72	0.61	0.64	0.69	0.97	0.82	0.75	0.87	0.78	0.77	0.84	0.69	0.93	0.69	0.68
NM_001020658|PUM1|chr1|-	chr1:31404353-31406189	31405995	0.58	1.00	0.82	0.15	0.61	0.28	0.81	0.89	0.11	0.75	0.92	1.00	0.69	0.04	0.76	0.38	0.89	0.45	0.93	0.61	0.53	0.61	1.00	0.16	0.88	0.68	0.43	0.58	NA	0.23	0.60	0.53	0.78	0.69	0.59	0.71	0.55	0.76	0.96	1.00	0.77	0.88	0.75	0.58	0.72	0.56	0.50
NM_015991|C1QA|chr1|+	chr1:22965326-22966175	22965927	0.80	0.82	1.00	NA	0.79	0.60	0.73	0.92	1.00	1.00	0.80	NA	1.00	0.75	1.00	1.00	0.63	0.72	1.00	0.70	0.77	0.88	0.81	0.85	1.00	0.84	0.91	0.80	0.61	0.67	0.71	0.59	0.96	0.89	0.71	0.89	0.59	1.00	0.84	0.91	0.74	0.98	0.76	1.00	0.84	0.79	0.80
NM_001008662|CCBL2|chr1|-	chr1:89401456-89401928	89401632	0.73	0.67	0.51	0.14	0.59	0.31	0.69	0.64	0.37	0.73	0.57	0.85	0.47	NA	0.68	0.58	0.48	0.37	0.32	0.71	0.52	0.58	0.25	0.26	0.54	0.69	0.36	0.50	NA	0.31	0.46	0.44	0.49	0.51	0.36	0.64	0.42	0.57	0.60	0.55	0.52	0.51	0.62	0.58	0.81	0.47	0.61
NM_206926|SEPN1|chr1|+	chr1:26142039-26144713	26142472	0.88	1.00	1.00	NA	1.00	0.76	1.00	1.00	0.70	1.00	1.00	1.00	1.00	0.38	1.00	1.00	0.91	0.86	1.00	0.94	0.95	1.00	1.00	0.61	1.00	1.00	0.84	0.99	NA	1.00	0.96	0.76	1.00	0.99	0.86	1.00	0.92	1.00	1.00	NA	0.97	1.00	1.00	0.92	1.00	0.98	1.00
NM_001142587|NFYC|chr1|+	chr1:41236384-41237275	41236627	0.44	0.79	0.78	0.18	0.79	0.27	0.95	0.75	0.23	0.62	0.74	1.00	0.63	0.06	0.87	0.30	0.56	0.38	0.73	0.55	0.66	0.79	0.64	0.16	0.83	0.69	0.42	0.66	0.30	0.32	0.75	0.65	0.41	0.68	0.68	0.67	0.58	0.70	1.00	0.98	0.96	0.79	0.77	0.61	0.46	0.70	0.68
NM_000491|C1QB|chr1|+	chr1:22987305-22988029	22987848	0.98	0.79	1.00	NA	0.92	1.00	0.82	0.96	1.00	1.00	0.90	1.00	1.00	0.52	1.00	1.00	0.91	0.64	1.00	0.90	1.00	0.87	0.86	1.00	1.00	0.98	0.95	0.99	0.62	0.61	0.84	0.75	1.00	0.87	0.80	0.85	0.80	1.00	0.89	0.88	0.69	0.94	0.84	1.00	0.71	1.00	0.90
NM_003051|SLC16A1|chr1|-	chr1:113454470-113456787	113455026	0.32	0.34	0.36	0.26	0.24	0.31	0.23	0.20	0.13	0.33	0.25	0.42	0.29	0.04	0.54	0.15	0.21	0.22	NA	0.25	0.22	0.26	0.25	0.10	0.35	0.23	0.25	0.25	NA	0.20	0.20	0.14	0.24	0.23	0.23	0.22	0.30	0.21	0.24	0.27	0.20	0.31	0.27	0.24	0.21	0.24	0.22
NM_020248|CTNNBIP1|chr1|-	chr1:9908334-9910834	9910683	0.61	0.81	0.74	0.21	0.80	0.56	0.93	0.51	0.26	0.59	0.48	0.52	0.66	0.19	0.95	0.52	1.00	0.70	NA	0.61	0.67	0.70	0.43	0.28	0.76	0.49	1.00	0.72	NA	0.55	NA	0.50	NA	0.37	0.74	0.41	1.00	0.67	0.85	0.97	0.87	0.71	1.00	0.52	0.70	0.73	0.62
NM_005518|HMGCS2|chr1|-	chr1:120290619-120291464	120291130	0.12	0.20	0.15	0.04	0.12	0.07	0.16	0.16	0.05	0.14	NA	0.18	0.12	0.06	0.15	NA	0.16	0.09	0.07	0.16	NA	0.14	NA	0.05	0.13	0.11	0.07	0.13	0.24	0.10	0.13	0.11	0.19	NA	0.15	NA	0.14	0.11	0.14	0.20	NA	0.14	0.14	0.12	0.18	0.11	0.12
NM_020317|C1orf63|chr1|-	chr1:25568740-25569196	25568863	0.83	0.47	0.53	NA	0.43	0.44	0.58	0.64	0.22	0.53	0.51	0.58	0.35	NA	0.37	0.17	0.53	0.39	0.44	0.62	0.47	0.42	0.20	0.66	0.42	0.51	0.58	0.44	NA	0.18	0.44	0.32	0.29	0.40	0.24	0.45	0.40	0.43	0.51	0.55	0.52	0.42	0.44	0.44	0.34	0.46	0.38
NM_015836|WARS2|chr1|-	chr1:119573839-119575982	119575460	0.65	NA	0.80	NA	NA	0.26	0.65	NA	NA	0.63	NA	0.51	0.57	NA	NA	0.40	1.00	NA	NA	0.68	0.42	0.55	NA	0.22	0.90	0.69	0.71	NA	NA	0.63	0.56	0.49	NA	0.54	NA	0.58	0.75	NA	NA	NA	NA	0.76	0.62	NA	0.75	NA	0.42
NM_014935|PLEKHA6|chr1|-	chr1:204187981-204191907	204190058	0.35	0.37	0.39	NA	0.48	NA	0.32	0.31	0.31	0.44	NA	0.31	0.19	NA	0.42	0.33	0.40	0.35	0.52	0.34	0.32	0.24	NA	0.26	0.25	0.22	0.41	0.38	NA	0.36	0.40	0.25	0.48	0.29	NA	0.27	0.33	0.43	0.50	0.42	0.49	0.31	0.57	0.25	0.44	0.42	0.24
NM_006112|PPIE|chr1|+	chr1:40218959-40222441	40219235	0.06	0.05	0.05	0.01	0.08	0.05	0.06	0.05	0.02	0.03	0.03	0.04	0.03	0.01	0.05	0.04	0.07	0.04	0.05	0.04	0.07	0.03	0.05	0.02	0.03	0.03	0.07	0.05	NA	0.04	0.04	0.05	0.05	0.03	0.06	0.03	0.05	0.05	0.05	0.05	0.07	0.05	0.07	0.04	0.04	0.05	0.04
NM_005558|LAD1|chr1|-	chr1:201349966-201351021	201350409	0.10	0.09	0.10	0.05	0.10	0.08	0.10	0.13	0.06	0.09	0.07	0.12	0.15	0.08	0.09	0.10	0.18	0.09	0.11	0.10	0.08	0.09	0.10	0.09	0.08	0.08	0.12	0.10	0.12	0.11	0.09	0.07	0.12	0.11	0.06	0.09	0.13	0.09	0.11	0.13	0.09	0.10	0.10	0.10	0.11	0.08	0.09
NM_005645|TAF13|chr1|-	chr1:109606998-109607315	109607144	0.32	0.83	1.00	NA	0.63	0.28	0.67	1.00	NA	0.73	0.80	0.82	0.40	NA	0.88	0.27	0.58	0.89	NA	0.68	0.68	0.71	0.97	0.27	0.71	0.64	0.88	0.61	NA	NA	0.64	0.48	1.00	0.69	0.67	0.76	0.79	0.77	0.65	1.00	0.89	0.76	0.81	0.68	0.59	0.70	0.62
NM_001098398|COPA|chr1|-	chr1:160258377-160260006	160259135	0.07	0.11	0.10	0.04	0.10	0.04	0.12	0.10	0.05	0.09	0.18	0.09	0.08	0.04	0.07	0.08	0.09	0.10	0.12	0.10	0.10	0.08	0.11	0.05	0.12	0.13	0.07	0.10	0.06	0.07	0.08	0.09	0.12	0.13	0.12	0.10	0.08	0.08	0.13	0.11	0.12	0.10	0.12	0.08	0.10	0.10	0.09
NM_005999|TSNAX|chr1|+	chr1:231700274-231702269	231700635	0.52	0.86	0.84	NA	0.70	0.26	0.70	0.55	0.45	0.66	0.79	1.00	NA	0.49	0.69	0.29	0.41	0.32	0.52	0.55	0.63	0.58	0.99	0.27	0.82	0.61	0.45	0.57	NA	0.33	0.66	0.44	0.93	0.74	0.56	0.65	0.80	0.78	0.69	1.00	0.81	0.77	0.73	0.63	0.64	0.54	0.48
NM_002642|PIGC|chr1|-	chr1:172410597-172411993	172411842	NA	1.00	1.00	NA	1.00	NA	NA	NA	NA	1.00	1.00	1.00	1.00	NA	1.00	1.00	1.00	NA	NA	1.00	1.00	1.00	1.00	NA	1.00	1.00	NA	1.00	NA	1.00	1.00	1.00	NA	1.00	1.00	NA	1.00	1.00	1.00	1.00	1.00	1.00	1.00	1.00	1.00	1.00	1.00
NM_052877|MED8|chr1|-	chr1:43849588-43850223	43849767	0.59	0.89	0.73	NA	0.72	NA	0.60	0.68	NA	0.98	0.74	0.86	1.00	NA	0.84	NA	0.53	NA	NA	0.92	NA	0.65	NA	0.79	0.91	0.81	0.56	0.85	NA	0.76	0.77	0.83	NA	0.93	0.68	0.68	0.47	NA	0.85	NA	0.74	0.87	0.95	NA	NA	0.72	0.80
NM_022075|CERS2|chr1|-	chr1:150937649-150938764	150937917	0.32	0.91	0.77	0.13	0.64	0.22	0.87	0.80	0.23	0.88	0.76	0.99	0.55	0.29	1.00	0.28	0.50	0.29	1.00	0.61	0.63	0.65	1.00	0.16	1.00	0.74	0.38	0.59	1.00	0.45	0.61	0.64	0.99	0.61	0.74	0.69	0.56	0.76	0.78	1.00	0.68	0.76	0.75	0.65	0.77	0.55	0.54
NM_018212|ENAH|chr1|-	chr1:225674534-225685514	225682564	0.04	0.04	0.07	NA	0.05	NA	0.07	0.05	NA	0.05	NA	0.06	0.06	NA	NA	NA	0.05	NA	NA	0.03	0.05	0.04	0.07	0.08	0.05	0.05	0.09	0.06	NA	0.06	0.04	0.04	0.04	NA	0.04	0.05	0.07	0.04	0.05	0.06	0.04	0.05	0.06	0.05	0.06	0.06	0.03
NM_004421|DVL1|chr1|-	chr1:1270658-1271895	1271744	0.95	1.00	1.00	0.92	1.00	1.00	1.00	1.00	1.00	1.00	1.00	1.00	1.00	0.88	1.00	1.00	1.00	0.84	1.00	1.00	1.00	1.00	0.83	1.00	1.00	1.00	0.97	1.00	0.83	1.00	1.00	1.00	0.85	1.00	1.00	1.00	1.00	1.00	1.00	1.00	1.00	1.00	1.00	1.00	1.00	1.00	1.00
NR_028104|DCAF8|chr1|-	chr1:160185505-160187498	160187149	0.48	0.70	0.76	0.43	0.68	0.54	0.66	0.67	0.37	0.55	0.64	0.72	0.49	0.31	0.58	0.46	0.59	0.48	0.67	0.44	0.53	0.68	0.88	0.34	0.67	0.71	0.55	0.66	0.52	0.67	0.62	0.53	0.71	0.59	0.52	0.52	0.58	0.57	0.79	0.72	0.71	0.66	0.62	0.50	0.52	0.67	0.60
NM_016243|CYB5R1|chr1|-	chr1:202931001-202931827	202931605	0.86	0.97	0.85	0.39	0.86	1.00	0.90	1.00	0.50	1.00	1.00	1.00	1.00	0.25	1.00	1.00	1.00	0.83	NA	0.89	0.88	0.80	0.86	0.73	1.00	0.65	0.90	0.93	NA	0.59	0.93	0.69	0.74	0.71	0.96	0.91	0.91	1.00	0.91	0.78	0.80	1.00	0.81	0.98	0.85	0.90	0.80
NM_005105|RBM8A|chr1|+	chr1:145509166-145509820	145509328	0.16	0.26	0.24	0.03	0.29	0.16	0.34	0.15	0.05	0.15	0.17	0.20	0.12	0.04	0.15	0.06	0.27	0.20	0.13	0.17	0.28	0.27	0.13	0.11	0.16	0.26	0.17	0.30	0.25	0.26	0.30	0.29	0.17	0.25	0.32	0.20	0.30	0.24	0.36	0.25	0.36	0.22	0.25	0.22	0.32	0.36	0.29
NM_001136493|MFSD2A|chr1|+	chr1:40435177-40435628	40435457	0.51	0.71	0.59	NA	NA	NA	NA	NA	0.53	0.67	NA	NA	0.90	NA	0.88	0.45	NA	0.66	NA	NA	NA	0.69	NA	0.55	0.67	0.64	0.82	NA	NA	NA	NA	NA	0.61	0.51	NA	0.59	0.69	NA	NA	0.74	NA	NA	0.66	NA	0.85	NA	0.74
NM_022733|SMAP2|chr1|+	chr1:40887648-40888998	40887799	0.74	1.00	1.00	0.83	1.00	0.53	1.00	1.00	0.77	1.00	1.00	1.00	0.93	0.80	1.00	1.00	0.91	1.00	NA	1.00	1.00	1.00	NA	0.49	1.00	0.96	0.66	1.00	NA	1.00	1.00	0.80	0.96	1.00	1.00	1.00	1.00	1.00	1.00	1.00	1.00	1.00	1.00	0.97	1.00	1.00	1.00
NM_023015|INTS3|chr1|+	chr1:153745669-153746555	153745820	0.94	1.00	1.00	NA	0.84	1.00	0.97	1.00	1.00	1.00	1.00	1.00	1.00	NA	1.00	1.00	0.71	1.00	1.00	1.00	0.98	1.00	1.00	1.00	1.00	0.95	0.89	0.92	NA	NA	0.99	0.76	0.98	0.89	1.00	0.93	0.98	1.00	1.00	1.00	0.89	1.00	1.00	1.00	0.85	1.00	0.87
NM_032283|ZDHHC18|chr1|+	chr1:27180217-27182211	27180391	1.00	0.75	1.00	0.36	0.82	NA	1.00	0.96	NA	NA	1.00	1.00	NA	0.25	NA	0.81	1.00	1.00	NA	NA	0.85	0.92	NA	0.41	1.00	0.78	1.00	1.00	NA	0.55	0.92	1.00	NA	1.00	0.91	0.97	0.96	NA	1.00	NA	NA	0.94	0.83	NA	1.00	0.78	0.82
NM_007122|USF1|chr1|-	chr1:161009041-161009799	161009643	0.94	1.00	1.00	NA	1.00	0.61	0.91	1.00	1.00	1.00	1.00	1.00	0.92	1.00	1.00	1.00	0.93	0.88	1.00	1.00	1.00	1.00	0.81	1.00	1.00	1.00	0.90	0.92	NA	1.00	1.00	1.00	0.75	1.00	1.00	1.00	0.80	0.97	0.96	0.86	1.00	1.00	1.00	1.00	1.00	1.00	0.99
NM_198447|GOLT1A|chr1|-	chr1:204167288-204167624	204167473	0.94	1.00	0.83	0.84	0.90	NA	NA	NA	0.95	0.90	0.91	0.85	0.84	NA	0.75	NA	0.59	0.68	NA	0.80	NA	0.91	0.86	0.90	0.82	0.82	0.83	NA	0.83	NA	0.71	0.87	0.82	0.94	0.87	NA	0.81	0.86	0.78	0.80	0.78	0.79	NA	1.00	1.00	0.75	0.83
NM_005563|STMN1|chr1|-	chr1:26226607-26227578	26227183	0.25	0.19	0.22	0.60	0.17	0.23	0.18	0.23	0.45	0.21	0.18	0.18	0.26	0.79	0.20	0.22	0.22	0.24	0.30	0.21	0.17	0.15	0.21	0.26	0.17	0.19	0.23	0.18	0.28	0.22	0.15	0.15	0.26	0.19	0.17	0.18	0.23	0.19	0.19	0.25	0.19	0.20	0.19	0.21	0.26	0.17	0.16
NM_018125|ARHGEF10L|chr1|+	chr1:18023343-18024370	18023932	0.75	1.00	0.77	0.24	0.96	0.95	1.00	0.97	0.25	1.00	NA	1.00	1.00	0.15	1.00	0.63	1.00	0.96	1.00	0.80	1.00	0.90	1.00	0.29	1.00	0.82	0.85	0.90	0.90	0.53	0.99	0.81	1.00	0.76	0.94	0.86	0.72	0.78	1.00	1.00	0.78	0.95	0.87	0.72	0.78	0.79	0.83
NM_024102|WDR77|chr1|-	chr1:111982512-111984011	111983625	0.56	0.47	0.47	0.27	0.46	0.39	0.49	0.49	0.24	0.56	0.54	0.62	0.47	0.23	0.54	0.33	0.59	0.39	NA	0.44	0.48	0.49	0.52	0.32	0.52	0.47	0.47	0.49	NA	0.30	0.30	0.45	0.55	0.51	0.43	0.40	0.42	0.37	0.60	0.59	0.53	0.56	0.52	0.44	0.46	0.49	0.46
NM_006499|LGALS8|chr1|+	chr1:236711312-236712305	236711517	0.93	0.80	0.74	NA	0.85	NA	0.69	1.00	NA	0.69	0.58	NA	0.69	NA	0.53	0.97	0.79	0.81	0.57	NA	0.88	0.90	0.65	0.72	0.75	0.78	0.98	0.71	NA	0.77	0.78	0.72	0.52	0.89	0.81	0.71	0.71	0.71	1.00	0.59	0.75	0.84	0.65	0.82	0.90	0.91	0.77
NM_016343|CENPF|chr1|+	chr1:214836934-214837914	214837237	0.31	0.48	0.28	NA	0.21	NA	0.37	0.32	0.06	0.36	0.43	0.40	0.40	NA	0.28	0.23	0.24	0.32	0.31	0.34	0.26	0.28	0.42	0.14	0.25	0.40	0.37	0.28	NA	0.18	0.21	0.18	0.33	0.22	0.23	0.25	0.23	0.23	0.38	0.56	0.28	0.31	0.30	0.31	0.30	NA	0.21
NM_198551|MIA3|chr1|+	chr1:222838651-222841351	222839024	0.23	0.22	0.16	NA	0.16	0.30	0.25	0.24	0.05	0.21	0.24	0.24	0.21	NA	0.16	0.10	0.29	0.20	0.27	0.23	0.14	0.14	NA	0.11	0.21	0.17	0.24	0.15	NA	0.11	0.15	0.18	0.40	0.17	0.19	0.15	0.23	0.17	0.25	NA	0.20	0.22	0.18	0.13	0.24	0.20	0.16
NM_144988|ALG14|chr1|-	chr1:95448279-95448862	95448537	0.50	0.38	0.48	0.31	0.36	0.21	0.53	0.44	0.07	0.46	0.43	0.54	0.48	0.01	0.44	0.26	0.24	0.32	0.21	0.44	0.44	0.35	0.51	0.22	0.30	0.39	0.57	0.38	NA	0.19	0.39	0.29	0.43	0.28	NA	0.44	0.39	0.34	0.41	0.75	0.40	0.35	0.35	0.38	0.34	0.42	0.35
NM_015871|ZNF593|chr1|+	chr1:26497066-26497364	26497277	0.59	0.39	0.49	0.76	0.37	1.00	0.41	0.80	0.74	0.44	0.43	0.45	0.82	0.59	0.59	0.71	0.90	0.70	1.00	0.42	0.44	0.46	0.81	0.94	0.49	0.45	0.92	0.45	0.89	0.71	0.43	0.49	0.64	0.51	0.46	0.45	0.59	0.37	0.45	0.66	0.44	0.50	0.44	0.45	0.66	0.51	0.43
NM_000098|CPT2|chr1|+	chr1:53678936-53679772	53679167	0.88	0.78	0.87	0.27	0.75	0.48	0.69	0.93	0.26	0.63	0.78	0.97	0.75	0.11	0.68	0.47	0.71	0.74	0.86	0.74	0.78	0.81	0.87	0.43	0.83	0.77	0.62	0.82	NA	0.78	0.93	0.73	1.00	0.75	0.72	0.86	0.55	0.80	0.85	1.00	0.81	0.82	0.77	0.60	0.79	0.80	0.86
NM_000983|RPL22|chr1|-	chr1:6245080-6246876	6246714	0.22	0.46	0.46	0.08	0.40	0.18	0.52	0.24	0.32	0.30	0.42	0.42	0.16	0.15	0.49	0.31	0.24	0.23	0.23	0.29	0.47	0.44	0.19	0.19	0.38	0.40	0.30	0.61	0.28	0.20	0.55	0.49	0.17	0.51	0.52	0.55	0.28	0.33	0.57	0.26	0.47	0.54	0.53	0.55	0.26	0.66	0.56
NM_004550|NDUFS2|chr1|+	chr1:161183946-161184184	161184097	0.80	0.90	0.93	0.09	0.79	0.67	0.87	0.75	0.32	0.67	0.87	0.98	0.67	0.19	0.96	0.55	0.73	0.57	0.66	0.59	0.89	0.79	0.83	0.49	0.94	0.87	0.66	0.81	0.64	0.71	1.00	1.00	0.91	0.82	0.81	0.81	0.55	0.89	0.86	0.78	0.87	0.84	0.84	0.76	0.69	0.80	0.77
NM_001803|CD52|chr1|+	chr1:26646662-26647014	26646832	1.00	0.69	0.77	NA	0.68	0.98	0.68	0.62	0.68	0.75	0.76	NA	0.69	0.98	NA	0.72	0.69	0.73	0.73	0.69	0.59	0.60	NA	0.81	0.60	0.70	1.00	0.62	NA	0.61	0.61	0.89	0.87	0.83	0.67	0.68	0.53	NA	0.70	0.82	NA	0.74	0.76	0.67	1.00	0.65	0.52
NM_014698|TMEM63A|chr1|-	chr1:226033262-226034633	226033811	0.46	0.70	0.73	0.45	0.63	0.33	0.66	0.45	0.49	0.82	0.69	0.74	0.40	0.41	0.81	0.46	0.32	0.42	0.32	0.80	0.66	0.67	0.39	0.37	0.75	0.56	0.48	0.64	0.58	0.41	0.60	0.87	0.37	0.71	0.60	0.69	0.39	0.74	0.59	0.38	0.66	0.81	0.74	0.79	0.45	0.72	0.65
NM_004436|ENSA|chr1|-	chr1:150594599-150595335	150595129	0.59	1.00	0.96	0.82	0.87	1.00	1.00	0.85	0.65	1.00	1.00	1.00	0.87	0.64	0.97	0.81	1.00	0.71	0.83	1.00	0.88	0.76	0.88	0.66	0.81	1.00	0.73	0.91	0.31	0.74	0.84	0.75	0.81	0.86	0.75	0.93	0.65	0.86	1.00	0.73	1.00	0.91	0.79	1.00	0.56	0.91	0.84
NM_002946|RPA2|chr1|-	chr1:28218049-28218758	28218592	0.92	0.96	0.98	0.58	0.95	0.66	0.93	1.00	1.00	1.00	0.84	1.00	1.00	0.57	1.00	1.00	0.92	0.84	1.00	0.90	0.92	0.83	0.86	1.00	0.92	0.80	1.00	0.89	NA	0.83	0.87	0.84	1.00	0.79	0.93	0.91	0.85	0.88	0.82	0.95	0.82	0.82	0.83	1.00	0.98	0.80	0.83
NM_005562|LAMC2|chr1|+	chr1:183212282-183214262	183213630	0.17	0.29	0.32	0.10	0.19	0.18	0.24	0.28	0.19	0.28	0.21	0.27	0.22	0.14	0.33	0.28	0.24	0.13	NA	0.26	0.22	0.23	0.11	0.11	0.28	0.16	0.21	0.27	0.35	0.21	0.20	0.17	0.28	0.22	0.22	0.24	0.25	0.20	0.26	0.34	0.21	0.31	0.28	0.22	0.22	0.27	0.22
NM_031901|MRPS21|chr1|+	chr1:150280482-150280819	150280649	0.82	0.47	0.52	0.50	0.45	1.00	0.41	0.64	0.37	0.47	0.47	0.48	0.64	0.32	0.38	0.43	0.89	0.60	0.64	0.47	0.43	0.45	0.61	0.64	0.33	0.44	0.83	0.42	0.73	0.42	0.44	0.51	0.63	0.46	0.31	0.44	0.48	0.46	0.48	0.50	0.44	0.46	0.51	0.38	0.63	0.43	0.43
NM_001024211|S100A13|chr1|-	chr1:153591276-153591514	153591350	0.78	0.48	0.61	1.00	0.60	0.86	0.64	0.75	0.90	0.53	0.69	0.56	0.64	NA	0.56	0.59	0.54	0.68	0.73	0.56	0.54	0.69	0.59	0.98	0.53	0.59	0.83	0.66	0.74	0.57	0.65	0.67	0.80	0.63	0.51	0.57	0.68	0.62	0.52	0.66	0.65	0.59	0.59	0.59	0.59	0.61	0.62
NM_014663|KDM4A|chr1|+	chr1:44169901-44171189	44170850	0.17	0.36	0.28	NA	0.24	0.26	0.29	NA	NA	0.36	0.39	0.41	0.55	NA	0.30	0.16	0.14	0.39	0.45	0.25	0.23	0.22	0.43	0.22	0.15	0.27	0.35	0.24	NA	0.41	0.26	0.32	NA	0.25	0.17	0.27	0.38	0.25	0.32	0.26	0.29	0.26	0.22	0.24	0.35	0.20	0.24
NM_032960|MAPKAPK2|chr1|+	chr1:206905920-206907630	206906784	0.85	0.87	1.00	NA	0.80	0.57	0.78	1.00	0.68	1.00	0.86	1.00	1.00	0.36	1.00	1.00	0.74	0.88	1.00	0.89	0.86	0.79	0.97	0.66	1.00	0.82	0.81	0.80	NA	0.76	0.83	0.66	0.96	0.80	0.78	0.86	0.78	0.95	0.78	1.00	0.71	0.83	0.89	0.91	1.00	0.78	0.77
NM_002038|IFI6|chr1|-	chr1:27992572-27992986	27992835	0.30	0.91	0.81	1.00	0.92	0.54	0.97	0.50	0.90	0.83	0.95	1.00	0.70	0.29	1.00	1.00	0.40	0.42	1.00	0.60	0.98	0.92	0.73	0.31	1.00	0.91	0.34	0.88	0.24	0.38	0.87	0.87	0.65	0.77	0.78	0.81	0.32	0.85	0.88	0.51	0.79	0.83	0.96	0.81	0.64	0.89	0.89
NM_002857|PEX19|chr1|-	chr1:160246599-160249424	160248317	0.33	0.47	0.47	0.23	0.45	0.28	0.43	0.48	0.30	0.45	0.54	0.57	0.50	0.14	0.39	0.47	0.61	0.36	NA	0.35	0.40	0.63	0.42	0.27	0.74	0.40	0.35	0.46	NA	0.41	0.37	0.45	0.50	0.46	0.44	0.49	0.42	0.51	0.56	0.48	0.40	0.38	0.51	0.36	0.57	0.39	0.36
NM_144626|TMEM125|chr1|+	chr1:43738249-43739673	43738400	1.00	NA	1.00	0.88	0.87	1.00	NA	NA	1.00	0.96	1.00	1.00	1.00	1.00	1.00	1.00	0.95	1.00	1.00	1.00	0.75	0.84	1.00	0.95	1.00	1.00	1.00	0.87	NA	1.00	0.88	0.81	NA	0.97	NA	0.99	1.00	1.00	0.99	1.00	1.00	1.00	1.00	0.90	0.95	0.81	0.84
NM_023007|JMJD4|chr1|-	chr1:227918890-227920090	227919939	1.00	0.74	NA	0.73	NA	1.00	NA	NA	0.92	0.96	0.61	0.92	0.59	NA	NA	0.97	0.90	0.62	NA	0.89	0.73	0.74	0.47	1.00	0.90	0.77	0.95	NA	NA	1.00	0.94	0.87	0.74	NA	NA	NA	0.70	0.91	NA	0.80	0.93	0.90	0.93	0.87	0.89	NA	0.76
NM_014283|C1orf9|chr1|+	chr1:172578956-172580973	172579107	NA	1.00	1.00	NA	0.94	NA	1.00	NA	NA	1.00	1.00	1.00	1.00	NA	1.00	NA	0.98	NA	NA	NA	1.00	0.99	1.00	NA	1.00	0.95	NA	0.88	NA	0.84	1.00	NA	NA	1.00	0.96	0.95	1.00	1.00	1.00	NA	1.00	1.00	1.00	1.00	1.00	0.92	1.00
NM_198077|C1orf52|chr1|-	chr1:85715637-85718385	85718023	0.09	0.18	NA	NA	0.12	0.12	0.16	0.11	NA	0.15	0.13	0.14	0.12	NA	0.15	0.09	0.12	0.18	NA	0.12	0.10	0.09	0.11	NA	0.12	0.13	0.12	0.14	NA	0.11	0.14	0.12	NA	0.14	0.18	0.11	0.12	NA	0.16	0.19	NA	0.15	0.12	NA	0.15	NA	NA
NM_182690|EFNA4|chr1|+	chr1:155041475-155042029	155041718	0.91	0.51	0.63	0.47	0.57	0.61	0.57	0.92	0.70	0.65	0.44	0.76	0.81	NA	0.57	0.94	0.88	0.63	0.91	0.57	0.50	0.51	0.90	0.44	0.57	0.56	0.66	0.50	NA	0.80	0.53	0.54	0.82	0.59	0.55	0.52	0.88	0.52	0.55	0.62	0.50	0.61	0.60	0.54	0.86	0.54	0.50
NM_022731|NUCKS1|chr1|-	chr1:205681947-205687607	205687369	0.62	0.51	0.52	0.81	0.44	1.00	0.55	0.70	0.87	0.36	0.30	0.38	0.43	NA	0.46	0.60	0.96	0.69	0.42	0.32	0.45	0.39	0.33	1.00	0.52	0.37	1.00	0.49	0.18	1.00	0.48	0.29	0.65	0.54	0.65	0.40	0.77	0.34	0.64	0.62	0.45	0.34	0.54	0.60	0.60	0.49	0.44
NM_015446|AHCTF1|chr1|-	chr1:247002402-247004300	247004091	0.23	0.37	0.30	NA	0.17	NA	0.30	0.28	NA	0.24	0.32	0.40	0.23	NA	0.25	0.26	0.24	0.28	0.33	0.26	0.21	0.22	0.26	NA	0.27	0.31	0.42	0.23	NA	0.17	0.22	0.19	0.36	0.37	0.23	0.27	0.38	0.26	0.34	0.44	0.26	0.33	0.28	0.31	0.25	0.25	0.23
NM_022746|MARC1|chr1|+	chr1:220986634-220987741	220986785	1.00	NA	1.00	NA	NA	0.73	NA	NA	NA	1.00	NA	1.00	0.91	NA	1.00	0.90	NA	1.00	1.00	1.00	1.00	1.00	NA	0.65	1.00	1.00	1.00	1.00	NA	NA	1.00	1.00	1.00	NA	NA	1.00	1.00	1.00	1.00	NA	NA	NA	1.00	0.98	1.00	NA	1.00
NM_016361|ACP6|chr1|-	chr1:147119168-147119368	147119217	NA	1.00	0.67	0.14	NA	0.68	NA	0.60	NA	0.61	0.86	0.73	0.92	NA	0.71	0.39	0.83	NA	0.43	0.77	NA	0.73	NA	0.48	0.66	0.59	0.35	NA	NA	0.83	NA	NA	0.63	0.65	NA	0.76	0.50	0.65	0.87	0.84	0.86	0.75	NA	0.74	0.63	NA	0.60
NM_152902|TIPRL|chr1|+	chr1:168169141-168171351	168169338	0.31	0.56	0.55	0.13	0.34	0.30	0.40	0.38	0.19	0.35	0.40	0.39	0.35	NA	0.44	0.24	0.38	0.21	0.31	0.28	0.42	0.50	0.39	0.19	0.42	0.37	0.37	0.57	NA	0.35	0.40	0.36	0.32	0.49	0.54	0.33	0.38	0.20	0.46	0.39	0.34	0.39	0.59	0.28	0.35	0.45	0.37
NM_002107|H3F3A|chr1|+	chr1:226259052-226259703	226259444	0.46	0.94	0.97	0.20	0.76	0.27	0.89	0.45	0.05	0.83	0.83	0.97	0.38	0.06	0.85	0.11	0.40	0.17	0.24	0.74	0.70	0.67	0.95	0.23	0.78	0.72	0.23	0.70	0.95	0.20	0.67	0.69	0.85	0.84	0.72	0.72	0.56	0.75	0.82	0.78	0.82	0.78	0.89	0.80	0.40	0.68	0.58
NM_003713|PPAP2B|chr1|-	chr1:56960419-56962348	56961085	0.88	0.88	0.95	NA	0.82	NA	0.87	1.00	0.58	1.00	0.89	1.00	NA	0.76	NA	NA	0.87	0.63	NA	NA	0.74	0.78	NA	0.67	0.77	0.72	0.51	0.75	NA	0.58	0.64	0.60	NA	0.50	0.67	0.59	0.71	NA	0.63	NA	0.78	0.82	0.67	0.96	NA	0.74	0.68
NM_023018|NADK|chr1|-	chr1:1682671-1684499	1684225	1.00	0.70	0.74	0.55	0.77	0.76	0.64	1.00	0.55	0.88	0.78	0.87	1.00	0.64	0.75	0.66	1.00	0.83	1.00	0.70	0.70	0.69	0.88	0.68	0.70	0.65	1.00	0.62	NA	0.80	0.69	0.60	0.91	0.66	0.62	0.67	0.75	0.87	0.76	1.00	0.79	0.88	0.80	0.83	0.94	0.71	0.63
NM_002810|PSMD4|chr1|+	chr1:151239649-151239954	151239865	0.63	0.52	0.43	0.96	0.52	0.71	0.48	0.66	0.52	0.46	0.50	0.52	0.55	0.69	0.43	0.40	0.61	0.46	0.58	0.39	0.47	0.48	0.49	0.63	0.36	0.50	0.71	0.49	0.60	0.74	0.46	0.49	0.55	0.44	0.43	0.52	0.54	0.42	0.48	0.48	0.46	0.52	0.44	0.40	0.47	0.49	0.56
NM_005717|ARPC5|chr1|-	chr1:183595332-183596729	183596575	0.92	1.00	1.00	0.17	0.89	0.54	1.00	1.00	0.20	1.00	1.00	1.00	0.94	0.06	1.00	0.56	0.91	0.84	1.00	0.84	0.85	0.95	1.00	0.29	1.00	0.91	0.72	0.90	1.00	0.58	0.91	0.66	1.00	1.00	0.80	1.00	1.00	1.00	1.00	1.00	1.00	1.00	1.00	0.93	1.00	0.79	0.78
NR_028105|DCAF8|chr1|-	chr1:160209012-160210160	160209486	0.07	0.08	0.08	NA	0.05	0.18	0.16	NA	0.15	0.13	0.07	NA	0.10	0.04	0.05	0.14	0.07	0.21	NA	0.09	0.14	0.09	NA	0.11	0.08	0.06	0.12	0.12	0.08	0.03	0.05	0.07	0.10	0.06	0.06	0.11	0.17	0.17	0.14	0.17	0.10	0.15	0.10	0.16	0.06	0.08	0.08
NM_016946|F11R|chr1|-	chr1:160965001-160968696	160966050	0.07	0.16	0.11	0.07	0.06	0.06	0.12	0.10	0.03	0.10	0.11	0.16	0.06	0.03	0.09	0.06	0.07	0.05	0.05	0.11	0.05	0.09	0.15	0.05	0.10	0.10	0.09	0.10	NA	0.03	0.07	0.05	0.19	0.08	0.11	0.09	0.07	0.05	0.11	0.04	0.09	0.08	0.09	0.07	0.07	0.07	0.07
NM_018166|FAM176B|chr1|-	chr1:36787632-36788326	36788175	0.86	1.00	NA	NA	1.00	NA	NA	1.00	1.00	1.00	1.00	NA	1.00	1.00	1.00	1.00	1.00	0.86	NA	1.00	NA	NA	NA	1.00	1.00	NA	1.00	1.00	NA	1.00	1.00	1.00	0.98	NA	1.00	NA	0.99	NA	NA	1.00	1.00	NA	NA	1.00	1.00	1.00	NA
NM_007158|CSDE1|chr1|-	chr1:115259534-115260837	115260676	0.53	0.90	0.76	0.13	0.63	0.34	0.76	0.80	0.29	0.64	0.68	0.80	0.66	0.12	0.69	0.41	0.69	0.68	0.98	0.54	0.55	0.58	1.00	0.22	0.73	0.64	0.43	0.62	1.00	0.49	0.51	0.53	1.00	0.61	0.61	0.61	1.00	0.58	0.79	1.00	0.75	0.76	0.75	0.55	0.80	0.59	0.52
NM_175852|TXLNA|chr1|+	chr1:32660503-32663886	32660654	1.00	1.00	1.00	NA	1.00	NA	1.00	NA	NA	1.00	1.00	1.00	1.00	NA	1.00	1.00	1.00	0.91	NA	1.00	1.00	1.00	NA	1.00	1.00	1.00	1.00	1.00	NA	NA	1.00	1.00	NA	1.00	1.00	1.00	1.00	1.00	1.00	NA	1.00	1.00	1.00	1.00	1.00	1.00	1.00
NM_001037533|GON4L|chr1|-	chr1:155719510-155720524	155720373	1.00	1.00	1.00	NA	1.00	1.00	1.00	1.00	1.00	1.00	1.00	1.00	1.00	0.80	1.00	1.00	0.98	0.86	1.00	1.00	1.00	1.00	NA	1.00	1.00	1.00	1.00	1.00	NA	1.00	1.00	0.98	NA	1.00	1.00	1.00	1.00	1.00	1.00	NA	0.94	1.00	1.00	1.00	1.00	1.00	1.00
NM_017887|C1orf123|chr1|-	chr1:53679869-53680408	53680152	0.63	0.73	0.78	1.00	0.71	0.49	0.80	0.70	0.70	0.78	0.65	0.91	0.73	NA	0.95	0.90	0.61	0.54	0.82	0.72	0.67	0.69	0.60	0.55	0.73	0.67	0.58	0.71	NA	1.00	0.72	0.67	0.64	0.75	0.62	0.84	0.92	0.76	0.70	0.91	0.69	0.70	0.77	0.79	0.80	0.71	0.77
NM_012067|AKR7A3|chr1|-	chr1:19609057-19609386	19609235	0.52	0.78	0.56	0.19	0.71	0.57	0.59	0.59	0.24	0.82	NA	0.82	0.95	0.07	0.65	0.40	0.22	0.62	0.74	0.72	0.65	0.52	0.46	0.30	0.69	0.69	0.78	0.68	0.62	0.30	0.73	0.47	0.49	0.61	0.64	0.63	0.39	0.60	0.80	0.65	0.62	0.70	0.62	0.66	0.89	0.72	0.66
NM_001009568|SMPDL3B|chr1|+	chr1:28282460-28282991	28282611	0.05	0.16	0.10	0.41	NA	0.33	0.14	NA	NA	0.14	NA	0.16	0.12	0.16	0.17	0.34	0.12	0.09	NA	0.16	0.17	0.06	0.26	0.19	0.15	0.14	0.16	0.19	NA	0.12	0.24	0.17	0.10	0.11	NA	0.10	0.13	0.10	0.09	0.17	0.12	0.17	NA	NA	0.17	0.15	0.13
NR_046083|ADIPOR1|chr1|-	chr1:202909960-202910829	202910678	0.99	1.00	1.00	1.00	1.00	0.72	1.00	1.00	1.00	1.00	1.00	1.00	1.00	NA	1.00	0.91	1.00	1.00	1.00	0.90	1.00	1.00	1.00	0.78	1.00	1.00	0.84	1.00	NA	1.00	1.00	0.64	1.00	0.96	0.86	0.95	1.00	1.00	1.00	1.00	1.00	1.00	1.00	0.91	1.00	1.00	1.00
NM_001826|CKS1B|chr1|+	chr1:154951201-154951725	154951352	0.93	1.00	1.00	1.00	1.00	1.00	1.00	1.00	1.00	1.00	1.00	1.00	1.00	1.00	1.00	1.00	1.00	1.00	1.00	1.00	1.00	1.00	1.00	1.00	1.00	1.00	0.94	1.00	NA	1.00	1.00	1.00	1.00	1.00	1.00	1.00	1.00	1.00	1.00	1.00	1.00	1.00	1.00	1.00	1.00	1.00	1.00
NM_014408|TRAPPC3|chr1|-	chr1:36602173-36602923	36602610	0.34	0.48	0.48	0.48	0.40	0.46	0.47	0.36	0.75	0.59	0.43	0.59	0.67	0.41	0.64	0.54	0.52	0.66	0.59	0.45	0.40	0.41	0.58	0.35	0.53	0.45	0.60	0.47	NA	0.78	0.38	0.31	0.72	0.42	0.48	0.36	0.66	0.42	0.41	0.69	0.45	0.32	0.43	0.47	0.60	0.43	0.46
NM_007365|PADI2|chr1|-	chr1:17393256-17395772	17395621	1.00	NA	1.00	0.34	NA	0.59	NA	0.71	0.49	1.00	1.00	NA	0.84	0.24	NA	NA	1.00	0.94	NA	NA	NA	1.00	NA	0.40	NA	NA	1.00	NA	NA	0.67	NA	0.68	NA	1.00	NA	NA	0.77	NA	1.00	NA	0.92	NA	0.98	NA	NA	1.00	1.00
NM_003115|UAP1|chr1|+	chr1:162569061-162569633	162569456	0.30	0.58	0.53	1.00	0.46	0.56	0.54	0.49	0.26	0.53	0.45	0.61	0.58	0.33	0.43	0.49	0.44	0.29	0.43	0.56	0.54	0.42	0.44	0.44	0.45	0.50	0.48	0.55	NA	0.26	0.48	0.35	0.46	0.47	0.42	0.46	0.40	0.49	0.49	0.56	0.47	0.49	0.46	0.47	0.22	0.40	0.46
NM_030806|C1orf21|chr1|+	chr1:184588652-184598155	184589360	0.04	0.04	0.07	NA	0.12	0.05	0.06	NA	0.07	0.03	NA	NA	NA	NA	0.06	0.08	0.06	NA	NA	0.03	NA	0.03	0.08	0.05	0.06	0.05	0.06	0.07	NA	0.05	0.05	0.06	0.04	0.04	0.12	0.06	0.06	0.07	0.06	0.03	0.05	0.05	0.11	0.04	0.05	0.09	0.05
NM_207191|ADAM15|chr1|+	chr1:155034936-155035252	155035140	0.16	0.15	0.17	0.45	0.12	0.28	0.13	0.21	0.35	0.14	0.18	0.15	0.43	0.31	0.12	0.24	0.12	0.51	0.32	0.15	0.15	0.16	0.22	0.15	0.09	0.18	0.27	0.14	0.15	0.46	0.14	0.18	0.38	0.13	0.12	0.15	0.39	0.15	0.17	0.46	0.17	0.13	0.14	0.15	0.18	0.13	0.12
NM_004964|HDAC1|chr1|+	chr1:32798618-32799224	32798769	1.00	1.00	1.00	1.00	1.00	1.00	1.00	1.00	1.00	1.00	1.00	1.00	1.00	1.00	1.00	1.00	1.00	1.00	1.00	1.00	1.00	1.00	1.00	1.00	1.00	1.00	1.00	1.00	0.95	1.00	1.00	1.00	1.00	1.00	1.00	1.00	1.00	1.00	1.00	1.00	1.00	1.00	1.00	1.00	1.00	1.00	1.00
NM_015164|PLEKHM2|chr1|+	chr1:16060292-16061264	16060542	0.65	0.98	1.00	0.70	1.00	0.90	0.95	0.79	0.66	1.00	0.99	1.00	0.95	0.81	1.00	0.83	0.64	0.85	0.73	1.00	0.95	1.00	0.58	0.62	1.00	1.00	0.81	0.94	NA	0.81	0.91	0.78	0.56	0.89	0.93	0.94	0.71	1.00	0.95	NA	1.00	1.00	1.00	0.98	0.81	1.00	0.96
NM_021222|PRUNE|chr1|+	chr1:151006282-151008189	151006433	1.00	0.95	1.00	NA	0.78	0.78	0.69	1.00	NA	1.00	NA	1.00	0.94	NA	NA	NA	0.98	NA	NA	0.92	0.72	0.84	0.83	0.73	1.00	0.76	1.00	0.74	NA	0.68	0.77	0.77	NA	0.97	0.73	0.86	1.00	0.93	0.93	1.00	0.83	1.00	0.84	0.81	0.84	0.69	0.74
NM_001127320|UBAP2L|chr1|+	chr1:154235579-154235980	154235753	0.71	0.65	0.73	0.65	0.63	0.69	0.68	0.71	1.00	0.90	0.71	0.80	1.00	NA	0.81	1.00	0.69	0.82	0.58	0.70	0.70	0.64	0.96	0.80	0.70	0.69	0.61	0.64	NA	0.87	0.68	0.67	1.00	0.66	0.62	0.69	0.68	0.80	0.72	0.80	0.67	0.73	0.68	0.67	1.00	0.81	0.64
NM_012396|PHLDA3|chr1|-	chr1:201434622-201435306	201435129	0.95	0.91	1.00	NA	0.95	0.71	1.00	1.00	0.57	NA	0.92	1.00	1.00	0.32	1.00	1.00	NA	0.95	NA	1.00	0.88	0.99	NA	0.58	NA	0.79	0.80	0.88	0.84	0.52	1.00	0.68	NA	0.85	0.95	1.00	0.88	NA	0.94	1.00	0.87	1.00	1.00	0.90	1.00	0.90	0.91
NM_003557|PIP5K1A|chr1|+	chr1:151220339-151222007	151220490	1.00	1.00	1.00	NA	0.92	0.86	1.00	1.00	NA	1.00	1.00	1.00	1.00	NA	1.00	1.00	0.71	0.76	NA	1.00	1.00	1.00	NA	0.60	1.00	1.00	0.90	0.94	NA	NA	1.00	0.99	1.00	1.00	0.97	1.00	1.00	1.00	1.00	1.00	1.00	1.00	1.00	1.00	1.00	0.99	1.00
NM_020216|RNPEP|chr1|+	chr1:201974686-201975275	201974851	0.82	1.00	0.97	0.21	0.92	0.74	1.00	1.00	0.26	1.00	1.00	1.00	0.93	0.09	1.00	0.60	0.85	0.93	1.00	0.88	0.90	0.96	0.92	0.42	1.00	0.92	0.69	0.90	NA	0.67	0.90	0.81	0.96	0.94	0.95	0.88	0.93	0.99	1.00	1.00	0.91	0.98	0.98	0.91	1.00	0.91	0.98
NM_015484|SYF2|chr1|-	chr1:25548767-25549922	25549647	0.22	0.26	0.28	1.00	0.22	0.14	0.23	0.20	1.00	0.18	0.22	0.27	0.17	NA	0.27	0.36	0.23	0.16	0.21	0.22	0.22	0.25	0.21	0.47	0.22	0.22	0.26	0.20	0.26	0.20	0.21	0.21	0.19	0.26	0.22	0.22	0.24	0.23	0.26	0.30	0.23	0.30	0.25	0.27	0.16	0.23	0.21
NM_022356|LEPRE1|chr1|-	chr1:43212006-43212523	43212259	0.91	0.73	0.77	NA	0.70	NA	0.59	0.71	1.00	0.85	0.70	0.75	0.84	0.85	0.74	1.00	NA	NA	1.00	0.80	0.68	0.66	NA	0.61	0.89	0.73	0.68	0.65	NA	0.99	0.62	0.42	NA	0.63	0.74	0.72	0.59	0.88	0.82	1.00	NA	0.85	0.65	0.63	1.00	0.73	0.62
NM_022371|TOR3A|chr1|+	chr1:179064103-179065129	179064254	0.85	1.00	1.00	0.47	1.00	0.74	1.00	1.00	0.66	1.00	1.00	1.00	0.96	0.27	1.00	0.97	0.99	0.79	1.00	0.94	1.00	1.00	1.00	0.79	1.00	1.00	1.00	1.00	NA	0.93	1.00	1.00	0.81	1.00	1.00	1.00	1.00	1.00	1.00	1.00	0.89	1.00	1.00	1.00	1.00	1.00	1.00
NM_014110|PPP1R8|chr1|+	chr1:28176604-28178183	28176867	0.75	1.00	0.88	0.14	0.71	0.41	0.92	1.00	0.20	0.89	0.91	1.00	0.69	0.06	0.82	0.57	0.87	0.95	1.00	0.72	0.73	0.80	1.00	0.21	0.93	0.79	0.62	0.72	NA	0.74	0.69	0.55	0.87	0.77	0.71	0.91	0.76	0.79	1.00	1.00	0.81	0.89	0.86	0.81	0.77	0.69	0.64
NM_001040194|AGTRAP|chr1|+	chr1:11810134-11810828	11810285	0.83	1.00	1.00	0.79	0.93	0.78	1.00	0.98	1.00	1.00	0.89	1.00	0.91	0.64	1.00	1.00	1.00	0.93	1.00	0.83	0.95	1.00	0.72	0.58	1.00	0.92	0.87	0.93	NA	0.95	1.00	0.83	0.92	0.92	1.00	0.95	0.96	0.91	0.93	1.00	0.90	1.00	1.00	0.99	0.87	0.96	1.00
NM_145243|OMA1|chr1|-	chr1:58946391-58946846	58946624	0.37	0.46	0.48	NA	0.35	0.55	0.56	NA	NA	0.42	0.43	0.47	0.31	NA	0.34	NA	0.40	0.20	0.30	0.50	0.52	0.35	NA	NA	0.27	0.36	0.22	0.31	NA	0.27	0.39	0.37	0.95	0.40	0.24	0.31	0.45	0.44	0.50	0.44	NA	0.40	0.35	NA	0.38	NA	0.31
NM_001618|PARP1|chr1|-	chr1:226548392-226549242	226548805	0.20	0.32	0.32	0.07	0.28	0.05	0.23	0.12	0.03	0.20	0.26	0.25	0.11	NA	0.24	0.08	0.16	0.10	0.18	0.25	0.16	0.21	0.23	0.05	0.23	0.24	0.09	0.22	0.22	0.15	0.20	0.17	0.21	0.23	0.20	0.19	0.22	0.20	0.24	0.32	0.27	0.21	0.23	0.16	0.14	0.27	0.21
NM_001839|CNN3|chr1|-	chr1:95362507-95363639	95363261	0.49	0.93	0.82	0.15	0.64	0.24	0.86	0.60	0.15	0.68	0.77	1.00	0.49	0.11	0.78	0.35	0.51	0.39	0.58	0.61	0.60	0.67	0.62	0.19	0.76	0.66	0.42	0.64	NA	0.33	0.59	0.38	0.66	0.67	0.52	0.69	0.59	0.75	0.81	0.90	0.69	0.77	0.71	0.58	0.64	0.56	0.54
NM_017449|EPHB2|chr1|+	chr1:23239955-23241823	23241009	0.45	0.51	0.75	0.60	0.54	0.87	0.64	0.71	0.41	0.63	0.59	1.00	0.83	0.26	0.57	0.48	0.59	0.59	0.78	0.48	0.61	0.52	0.45	0.42	0.48	0.62	0.48	0.49	0.52	0.49	0.46	0.54	0.51	0.56	NA	0.68	0.53	0.64	0.68	0.64	0.70	0.73	0.65	0.63	0.63	0.56	0.63
NM_080391|PTP4A2|chr1|-	chr1:32372022-32374561	32374317	0.43	0.60	0.49	0.11	0.53	0.30	0.48	0.33	0.26	0.41	0.35	0.48	0.33	0.14	0.28	0.27	0.40	0.36	0.46	0.44	0.45	0.38	0.55	0.23	0.42	0.32	0.30	0.62	0.39	0.39	0.42	0.40	0.47	0.37	0.41	0.38	0.57	0.51	0.57	0.61	0.57	0.62	0.50	0.28	0.40	0.58	0.42
NR_037962|RHOU|chr1|+	chr1:228879032-228882416	228879322	0.54	0.66	NA	NA	0.62	0.83	0.53	NA	0.33	0.83	NA	NA	NA	0.35	NA	0.42	0.93	0.67	NA	0.49	0.48	0.67	NA	0.45	0.56	NA	0.75	0.60	NA	0.65	0.50	0.49	NA	NA	0.54	NA	0.74	NA	0.83	1.00	0.68	NA	NA	0.51	NA	0.42	0.55
NM_005626|SRSF4|chr1|-	chr1:29474250-29475738	29474870	0.95	0.94	0.74	NA	0.61	NA	0.77	1.00	NA	0.93	0.73	0.85	1.00	NA	0.75	0.83	1.00	0.94	1.00	0.81	0.56	0.72	0.76	0.40	0.85	0.65	0.87	0.57	0.40	0.76	0.65	0.45	0.97	0.65	0.59	0.69	1.00	0.65	0.76	1.00	0.68	0.84	0.82	0.64	1.00	0.61	0.58
NM_004753|DHRS3|chr1|-	chr1:12627939-12628453	12628179	0.75	0.70	0.70	0.75	0.63	0.70	0.75	0.73	0.57	0.76	0.68	0.72	0.72	0.45	0.69	0.81	0.84	0.67	0.86	0.70	0.63	0.62	0.68	0.53	0.69	0.62	0.68	0.62	0.69	0.58	0.60	0.52	0.77	0.63	0.43	0.63	0.58	0.64	0.71	0.70	0.63	0.65	0.69	0.62	0.74	0.64	0.61
NM_024901|DENND2D|chr1|-	chr1:111729801-111730303	111729981	0.95	0.62	0.77	NA	0.63	1.00	0.55	0.60	NA	0.90	0.64	0.71	0.74	NA	0.81	1.00	0.52	0.57	0.55	0.74	0.60	0.67	0.31	0.98	0.74	0.61	0.70	0.65	NA	1.00	0.58	0.48	0.76	0.55	0.62	0.63	0.74	0.71	0.62	0.63	0.59	0.59	0.60	0.72	0.53	0.63	0.65
NM_003993|CLK2|chr1|-	chr1:155232659-155233191	155233013	0.74	0.61	0.57	NA	0.51	0.68	0.69	0.66	0.57	0.60	0.67	0.66	1.00	NA	0.63	0.78	0.62	0.55	1.00	0.69	0.50	0.55	0.96	0.49	0.57	0.65	0.72	0.51	NA	0.97	0.55	0.40	0.70	0.54	0.51	0.56	0.55	0.60	0.65	0.66	0.60	0.61	0.64	0.57	0.77	0.55	0.55
NM_023009|MARCKSL1|chr1|-	chr1:32799440-32800698	32800547	1.00	1.00	1.00	0.95	1.00	1.00	1.00	1.00	1.00	1.00	1.00	1.00	1.00	1.00	1.00	1.00	1.00	1.00	1.00	1.00	1.00	1.00	1.00	1.00	1.00	1.00	1.00	1.00	0.91	1.00	1.00	1.00	1.00	1.00	1.00	1.00	1.00	1.00	1.00	1.00	1.00	1.00	1.00	1.00	1.00	1.00	1.00
NM_000302|PLOD1|chr1|+	chr1:12034710-12035599	12034861	0.98	1.00	0.98	0.29	1.00	0.66	1.00	1.00	0.50	1.00	0.92	1.00	0.90	0.19	1.00	0.77	0.89	0.87	1.00	1.00	0.86	0.97	1.00	0.55	1.00	0.86	0.92	0.92	NA	0.54	0.90	1.00	0.95	0.92	0.92	0.96	0.87	0.91	1.00	1.00	0.91	1.00	0.91	0.96	1.00	0.88	0.84
NM_003132|SRM|chr1|-	chr1:11114649-11114942	11114791	0.90	0.56	0.64	1.00	0.76	0.86	0.60	0.94	1.00	0.67	0.65	0.64	0.78	1.00	0.65	0.98	0.83	0.69	0.77	0.65	0.59	0.69	0.88	0.92	0.68	0.69	1.00	0.62	0.66	0.91	0.72	0.67	0.79	0.66	0.66	0.60	0.66	0.66	0.65	0.99	0.55	0.65	0.69	0.64	0.93	0.66	0.64
NM_000449|RFX5|chr1|-	chr1:151313116-151315654	151314470	0.86	0.90	0.74	NA	0.73	NA	0.75	NA	NA	0.79	0.87	0.96	NA	NA	NA	0.95	1.00	0.96	NA	0.58	0.59	0.80	NA	NA	0.95	0.69	0.97	0.78	NA	NA	0.68	0.44	NA	0.68	0.71	0.78	0.99	0.72	0.91	NA	0.94	0.76	0.97	0.52	1.00	0.88	0.69
NM_007051|FAF1|chr1|-	chr1:50906935-50907195	50907044	0.66	0.78	0.70	0.78	0.66	0.83	0.76	0.90	0.63	0.73	0.87	0.66	0.73	0.75	0.82	0.47	0.91	0.62	0.88	0.63	0.74	0.86	0.92	0.74	0.66	0.79	0.92	0.68	NA	0.53	0.75	0.85	0.68	0.73	0.71	0.71	0.79	0.65	0.85	0.95	0.98	0.77	0.69	0.45	0.62	0.65	0.86
NM_006118|HAX1|chr1|+	chr1:154248092-154248355	154248254	0.91	0.98	0.77	0.22	0.84	0.85	0.85	0.83	0.41	0.79	0.89	0.78	0.70	0.23	0.86	0.49	0.93	0.67	0.82	0.79	0.80	0.89	0.75	0.70	0.81	0.77	1.00	0.73	0.55	1.00	0.93	0.64	0.80	0.84	0.87	0.85	0.84	0.86	0.86	0.95	0.86	0.94	0.95	0.85	0.74	0.81	0.83
NM_032449|CC2D1B|chr1|-	chr1:52816265-52819319	52818246	0.15	NA	0.11	NA	0.17	NA	0.12	NA	0.04	NA	NA	0.17	NA	NA	0.16	0.14	0.24	0.14	NA	NA	0.22	0.11	0.16	0.11	0.12	0.09	0.20	0.21	NA	0.14	0.07	NA	NA	0.16	0.13	0.15	0.15	NA	NA	NA	NA	0.12	0.22	NA	0.13	NA	NA
NM_016308|CMPK1|chr1|+	chr1:47842376-47844511	47843212	0.42	0.69	0.68	0.39	0.50	0.28	0.66	0.48	0.31	0.57	0.65	0.65	0.53	0.19	0.53	0.31	0.40	0.27	0.58	0.57	0.54	0.55	0.52	0.26	0.49	0.53	0.48	0.53	1.00	0.28	0.42	0.54	0.64	0.55	0.43	0.66	0.56	0.53	0.60	0.86	0.55	0.73	0.63	0.53	0.37	0.43	0.44
NM_178547|ZBTB8OS|chr1|-	chr1:33087307-33087549	33087398	0.14	0.19	0.22	NA	0.24	NA	0.06	0.42	NA	0.16	0.14	0.12	0.23	NA	0.15	0.00	0.30	NA	0.01	0.15	0.18	0.19	0.16	NA	0.16	0.12	0.21	0.14	NA	NA	0.15	0.11	0.08	0.30	0.19	0.17	0.46	0.12	0.29	0.32	0.19	0.13	0.20	0.20	0.25	NA	0.14
NM_006802|SF3A3|chr1|-	chr1:38422652-38423935	38423766	0.49	0.46	0.28	0.54	0.48	0.57	0.40	0.37	0.41	0.35	0.35	0.47	0.31	0.66	0.55	0.50	0.52	0.39	0.54	0.38	0.45	0.45	0.35	0.42	0.45	0.45	0.39	0.50	NA	0.41	0.36	0.43	0.49	0.52	0.38	0.38	0.58	0.52	0.56	0.54	0.47	0.68	0.52	0.42	0.45	0.50	0.44
NM_016037|UTP11L|chr1|+	chr1:38489217-38490497	38489440	0.23	0.20	0.29	NA	0.35	0.32	0.25	0.40	NA	0.24	0.24	0.19	0.26	NA	0.29	0.31	0.27	0.39	0.23	0.22	0.30	0.19	0.24	0.22	0.32	0.24	0.42	0.27	NA	0.49	0.20	0.27	0.25	0.26	0.33	0.23	0.36	0.30	0.25	0.31	0.27	0.39	0.27	0.23	0.39	0.26	0.23
NM_003680|YARS|chr1|-	chr1:33240840-33241692	33241400	0.76	0.77	0.76	0.22	0.59	0.36	0.78	0.96	0.42	0.73	0.71	0.75	0.82	0.16	0.74	0.63	0.87	0.74	1.00	0.69	0.57	0.62	0.62	0.36	0.70	0.63	0.80	0.61	1.00	0.53	0.65	0.61	0.70	0.68	0.59	0.71	0.87	0.64	0.70	0.92	0.64	0.73	0.77	0.70	0.83	0.59	0.61
NM_017582|UBE2Q1|chr1|-	chr1:154521051-154522945	154522590	0.15	0.19	0.17	0.08	0.13	0.29	0.16	0.15	0.19	0.17	0.18	0.19	0.13	0.11	0.16	0.20	0.17	0.18	0.16	0.14	0.13	0.12	0.18	0.14	0.18	0.13	0.18	0.15	0.22	0.17	0.12	0.18	0.16	0.19	0.21	0.15	0.19	0.12	0.18	0.21	0.10	0.19	0.16	0.14	0.14	0.17	0.15
NM_030645|SH3BP5L|chr1|-	chr1:249104651-249106569	249106418	1.00	NA	1.00	NA	1.00	0.71	1.00	NA	0.66	1.00	NA	NA	1.00	0.57	1.00	1.00	0.89	NA	NA	1.00	1.00	1.00	NA	0.73	1.00	1.00	0.85	1.00	NA	1.00	1.00	1.00	NA	1.00	1.00	1.00	1.00	1.00	1.00	NA	1.00	1.00	1.00	1.00	1.00	1.00	1.00
NM_015434|INTS7|chr1|-	chr1:212113741-212115453	212115134	NA	0.53	0.44	0.14	0.40	0.14	0.40	0.22	NA	0.39	0.31	0.41	0.28	NA	0.42	0.18	0.31	0.29	0.40	0.32	NA	0.33	0.40	0.13	0.43	0.31	0.32	NA	NA	0.36	0.24	NA	NA	0.29	NA	0.37	0.33	0.35	0.38	0.57	0.39	0.40	0.33	0.27	0.32	NA	0.33
NM_004433|ELF3|chr1|+	chr1:201984337-201986315	201984918	0.13	0.14	0.22	0.12	0.12	0.17	0.18	0.17	0.13	0.17	0.18	0.19	0.14	0.12	0.19	0.20	0.18	0.17	0.30	0.12	0.19	0.15	0.16	0.11	0.15	0.19	0.15	0.17	0.17	0.15	0.14	0.14	0.16	0.16	0.19	0.18	0.19	0.15	0.17	0.18	0.13	0.18	0.23	0.13	0.16	0.17	0.18
NM_001130043|CRYZ|chr1|-	chr1:75171172-75172141	75171990	0.69	1.00	1.00	NA	0.87	0.35	0.85	0.89	NA	1.00	0.93	1.00	0.69	0.14	0.86	0.60	0.86	0.73	NA	0.96	0.80	0.92	1.00	0.30	1.00	0.96	0.79	0.82	NA	0.69	0.78	0.64	NA	0.82	0.86	0.80	0.92	0.91	1.00	1.00	0.95	1.00	1.00	0.86	1.00	0.82	0.80
NM_001110781|SLC35E2B|chr1|-	chr1:1592939-1597458	1595970	0.86	1.00	1.00	NA	1.00	1.00	1.00	NA	0.63	1.00	NA	NA	NA	0.39	0.85	1.00	0.63	1.00	NA	NA	0.36	1.00	1.00	0.48	1.00	1.00	1.00	1.00	NA	NA	1.00	0.87	NA	1.00	1.00	0.77	0.95	1.00	1.00	NA	0.91	0.99	1.00	1.00	NA	0.65	1.00
NM_003594|TTF2|chr1|+	chr1:117644002-117645491	117644168	NA	0.61	0.66	NA	NA	NA	NA	0.60	NA	0.79	0.62	0.89	0.73	NA	0.72	NA	0.49	NA	NA	NA	0.68	0.60	0.60	NA	0.71	0.60	0.60	0.64	NA	NA	0.59	0.47	NA	0.62	NA	0.57	0.61	0.61	0.65	NA	NA	0.67	NA	NA	NA	NA	0.65
NM_006135|CAPZA1|chr1|+	chr1:113212614-113214241	113212801	0.93	1.00	1.00	0.58	1.00	0.61	1.00	1.00	0.57	1.00	1.00	1.00	1.00	0.57	1.00	0.89	0.87	0.93	1.00	0.96	1.00	1.00	1.00	0.46	1.00	1.00	0.85	1.00	0.86	1.00	1.00	0.86	1.00	1.00	0.93	1.00	1.00	1.00	1.00	1.00	1.00	1.00	1.00	1.00	0.93	1.00	1.00
NM_002525|NRD1|chr1|-	chr1:52254891-52255105	52254954	0.62	0.85	0.55	0.66	0.56	0.71	0.51	0.93	0.65	0.61	0.73	0.68	0.68	0.71	0.61	0.59	0.79	0.78	1.00	0.54	0.71	0.67	0.62	0.72	0.59	0.64	0.75	0.61	NA	0.85	0.66	0.69	1.00	0.67	0.56	0.77	0.77	0.70	0.75	0.84	0.81	0.77	0.79	0.61	1.00	0.64	0.70
NM_006589|FAM189B|chr1|-	chr1:155216996-155217746	155217595	0.66	1.00	1.00	NA	1.00	NA	1.00	1.00	1.00	1.00	1.00	1.00	1.00	NA	1.00	1.00	1.00	0.94	1.00	1.00	1.00	1.00	NA	1.00	1.00	1.00	0.85	1.00	NA	1.00	1.00	1.00	0.97	1.00	1.00	1.00	0.98	1.00	1.00	NA	1.00	1.00	1.00	1.00	0.84	1.00	1.00
NM_001256604|C1orf85|chr1|-	chr1:156262478-156263000	156262715	0.75	0.72	0.75	0.46	0.71	0.56	0.66	0.72	0.47	0.84	0.68	0.91	0.86	0.28	0.93	0.75	0.69	0.65	0.97	0.79	0.81	0.66	0.88	0.36	0.93	0.73	0.57	0.68	NA	0.55	0.70	0.59	0.77	0.72	0.75	0.74	0.58	0.73	0.79	0.92	0.69	0.72	0.67	0.73	0.63	0.71	0.69
NM_001010922|BCL2L15|chr1|-	chr1:114419436-114423762	114423611	0.41	0.56	0.68	0.14	0.56	0.45	0.71	NA	NA	0.39	NA	NA	0.51	0.31	0.44	NA	0.54	0.62	NA	0.49	0.43	0.49	NA	0.46	0.55	0.38	0.45	0.49	NA	0.59	NA	0.34	0.47	0.49	NA	0.55	0.62	0.37	0.60	0.82	NA	0.49	0.61	NA	0.74	NA	0.47
NM_002061|GCLM|chr1|-	chr1:94352590-94354715	94354373	0.21	0.34	0.35	NA	0.32	NA	NA	0.16	NA	0.27	0.39	0.49	0.23	NA	NA	NA	0.24	0.16	NA	0.26	NA	0.27	0.39	NA	NA	0.36	0.12	0.38	NA	NA	0.32	0.36	NA	0.38	0.34	0.38	0.33	NA	0.41	NA	NA	0.35	NA	NA	0.24	NA	0.42
NM_138795|ARL8A|chr1|-	chr1:202102532-202103644	202102809	0.55	0.68	0.87	0.64	0.76	0.37	0.65	0.82	0.75	0.73	0.62	0.78	0.66	NA	0.87	0.65	0.98	0.98	0.96	0.68	0.68	0.71	0.69	0.53	0.78	0.69	0.84	0.64	NA	0.61	0.69	0.43	0.63	0.87	0.58	0.70	0.81	0.79	0.69	0.90	0.54	0.64	0.83	0.61	0.74	0.77	0.66
NM_001193334|WLS|chr1|-	chr1:68591041-68592018	68591720	0.56	0.81	0.70	0.36	0.62	0.39	0.85	0.52	0.20	0.88	NA	1.00	0.52	0.21	0.76	0.45	0.49	0.49	NA	0.65	0.60	0.58	0.55	0.31	0.68	0.74	0.42	0.58	NA	0.35	0.67	0.39	0.79	0.63	0.55	0.66	0.38	0.69	0.80	0.92	0.75	0.68	NA	0.79	0.60	0.63	0.65
NM_001159353|REG4|chr1|-	chr1:120344946-120345788	120345637	0.00	0.01	0.01	NA	0.06	0.00	NA	0.01	0.00	0.03	NA	NA	0.01	0.01	0.02	0.01	0.01	0.01	NA	0.00	NA	0.01	0.00	0.01	0.05	0.01	0.00	0.02	0.00	0.01	NA	0.02	0.01	0.01	0.00	0.02	0.00	NA	0.01	0.00	NA	NA	0.01	NA	0.00	NA	0.02
NM_001127660|MFN2|chr1|+	chr1:12071553-12073572	12071704	0.85	1.00	1.00	1.00	1.00	1.00	1.00	NA	1.00	1.00	1.00	1.00	1.00	1.00	1.00	1.00	1.00	1.00	1.00	1.00	1.00	1.00	NA	1.00	1.00	1.00	1.00	1.00	NA	NA	1.00	1.00	1.00	1.00	1.00	1.00	1.00	1.00	1.00	1.00	1.00	1.00	1.00	1.00	0.97	1.00	1.00
NM_024887|DHDDS|chr1|+	chr1:26795383-26797795	26795671	0.72	0.81	0.81	0.21	1.00	0.74	0.87	0.76	0.39	NA	0.67	NA	NA	0.22	0.65	0.59	NA	0.81	1.00	0.81	1.00	0.96	NA	0.39	1.00	0.77	0.68	0.87	NA	NA	NA	0.62	NA	0.67	0.87	0.83	0.84	NA	1.00	NA	NA	1.00	NA	NA	0.92	0.87	0.91
NM_002023|FMOD|chr1|-	chr1:203309752-203311622	203311459	1.00	1.00	1.00	NA	1.00	1.00	1.00	1.00	0.64	1.00	1.00	1.00	NA	0.33	1.00	1.00	1.00	NA	NA	1.00	1.00	NA	NA	0.67	NA	1.00	1.00	1.00	0.60	0.89	1.00	0.76	NA	1.00	1.00	0.91	NA	1.00	1.00	NA	1.00	1.00	0.98	0.97	1.00	0.99	1.00
NM_016620|ZNF644|chr1|-	chr1:91380857-91382547	91382347	0.64	1.00	0.93	NA	0.68	0.33	1.00	0.59	0.12	NA	1.00	1.00	NA	NA	1.00	0.27	0.56	0.40	0.65	NA	0.63	0.77	0.93	0.22	0.89	0.83	0.53	0.68	NA	NA	0.83	0.48	NA	0.74	0.64	0.75	0.59	0.82	0.88	NA	NA	0.79	0.77	0.78	0.55	NA	0.61
NM_001017402|LAMB3|chr1|-	chr1:209788218-209788752	209788565	0.84	0.91	0.83	0.35	0.83	0.69	0.88	0.88	0.66	0.99	0.91	1.00	0.94	0.26	1.00	0.90	0.82	0.72	1.00	0.84	0.78	0.88	0.60	0.51	1.00	0.79	0.62	0.85	0.70	0.57	0.91	0.70	0.65	0.82	0.99	0.80	0.86	0.89	0.88	0.95	0.85	0.86	0.87	0.85	1.00	0.82	0.77
NM_194315|UBE2J2|chr1|-	chr1:1189292-1190867	1190323	0.26	0.22	0.27	0.11	0.23	0.18	0.22	0.29	0.22	0.19	0.18	0.28	0.29	0.14	0.24	0.22	0.18	0.31	0.18	0.20	0.28	0.20	0.26	0.17	0.27	0.24	0.18	0.24	NA	0.18	0.21	0.24	0.27	0.21	0.23	0.21	0.28	0.26	0.20	0.38	0.23	0.25	0.26	0.19	0.27	0.29	0.22
NR_026665|CD58|chr1|-	chr1:117057156-117057444	117057265	0.90	0.53	0.53	NA	0.35	NA	0.46	0.75	NA	0.47	0.37	0.46	0.47	NA	0.29	NA	0.67	0.61	NA	0.53	NA	0.48	0.61	NA	0.23	0.39	0.95	0.35	NA	0.25	0.55	0.34	0.45	NA	0.28	0.40	0.49	NA	0.50	0.55	0.50	0.36	0.54	NA	0.37	NA	0.45
NM_052868|IGSF8|chr1|-	chr1:160061129-160061398	160061247	0.51	0.62	0.60	0.26	0.52	0.34	0.66	0.58	0.31	0.45	0.58	0.57	0.49	0.15	0.48	0.32	0.89	0.65	0.89	0.44	0.55	0.66	0.74	0.25	0.53	0.58	0.51	0.48	NA	0.54	0.56	0.35	0.49	0.57	0.50	0.57	0.64	0.59	0.59	0.96	0.59	0.58	0.61	0.53	0.88	0.56	0.53
NM_001126|ADSS|chr1|-	chr1:244571794-244572940	244572298	0.51	0.52	0.53	NA	0.38	0.19	0.50	0.56	NA	0.40	0.44	0.64	0.50	NA	0.44	0.31	0.41	0.37	0.67	0.41	0.37	0.43	0.78	0.29	0.34	0.41	0.37	0.34	NA	0.44	0.35	0.28	0.70	0.39	0.33	0.34	0.45	0.38	0.54	0.68	0.50	0.45	0.42	0.44	0.45	0.30	0.30
NM_001005752|GJB3|chr1|+	chr1:35250339-35251967	35250956	1.00	1.00	NA	0.73	0.94	NA	0.90	NA	NA	1.00	1.00	NA	1.00	0.47	NA	0.97	1.00	NA	NA	1.00	NA	1.00	NA	0.69	1.00	0.94	1.00	NA	NA	0.58	0.97	0.96	NA	1.00	NA	0.99	NA	0.94	NA	NA	0.92	1.00	NA	NA	1.00	0.83	0.94
NM_001166417|SSX2IP|chr1|-	chr1:85109390-85113290	85113111	NA	0.66	NA	NA	0.43	NA	0.57	NA	NA	0.61	0.61	0.80	NA	NA	NA	NA	0.58	NA	NA	0.42	0.44	0.60	NA	0.14	0.46	0.51	0.34	0.51	NA	NA	NA	NA	NA	0.68	NA	0.58	0.57	0.53	0.77	NA	NA	0.59	NA	0.52	0.36	NA	0.46
NR_026550|BRP44|chr1|-	chr1:167885913-167887597	167887375	0.08	0.07	0.09	0.05	0.08	0.07	0.08	0.06	0.12	0.07	0.07	0.07	0.05	NA	0.09	0.12	0.07	0.07	0.07	0.07	0.07	0.05	0.07	0.09	0.07	0.08	0.11	0.09	0.07	0.11	0.06	0.07	0.07	0.12	0.11	0.09	0.10	0.06	0.08	0.08	0.09	0.08	0.09	0.07	0.07	0.12	0.08
NM_001252512|SOAT1|chr1|+	chr1:179322720-179327814	179323556	NA	0.24	0.28	NA	0.27	NA	0.27	0.25	NA	NA	0.17	0.31	0.38	NA	NA	0.31	NA	NA	NA	NA	0.23	NA	0.34	0.32	NA	NA	0.40	0.23	NA	NA	NA	0.22	NA	0.24	0.27	NA	0.26	0.18	0.27	NA	0.27	NA	0.26	0.23	NA	NA	NA
NM_012090|MACF1|chr1|+	chr1:39951210-39952810	39951525	0.65	0.83	0.72	NA	0.57	NA	0.85	1.00	0.28	0.87	0.72	0.78	0.69	NA	0.74	0.47	0.70	0.57	0.98	NA	0.49	0.60	1.00	0.42	0.78	0.63	0.61	0.56	NA	0.42	0.61	0.58	NA	0.64	0.51	0.60	0.60	0.56	0.82	0.99	0.75	0.67	0.69	0.57	0.77	0.61	0.52
NM_006474|PDPN|chr1|+	chr1:13942400-13944452	13942583	0.48	0.54	0.39	NA	0.48	NA	0.54	0.66	0.37	0.42	0.46	0.48	0.59	NA	0.70	0.37	0.68	0.44	NA	0.35	0.45	0.47	0.50	0.31	0.41	0.42	0.59	0.51	NA	0.46	0.49	0.33	0.51	0.41	0.51	0.45	0.45	NA	0.53	0.63	NA	0.48	0.45	0.35	NA	0.50	0.48
NM_001089591|UQCRHL|chr1|-	chr1:16133657-16134194	16134003	0.08	0.31	0.31	0.04	0.23	0.11	0.27	0.12	0.03	0.18	0.31	0.26	0.07	0.02	0.20	0.05	0.12	0.17	0.11	0.17	0.20	0.33	0.12	0.05	0.21	0.24	0.09	0.22	0.04	0.09	0.31	0.22	0.15	0.30	0.20	0.28	0.08	0.26	0.26	0.04	0.34	0.30	0.29	0.22	0.08	0.20	0.21
NM_004672|MAP3K6|chr1|-	chr1:27681670-27681960	27681809	NA	NA	0.82	0.43	0.64	0.29	NA	0.74	0.43	NA	NA	NA	0.59	0.10	0.68	0.51	0.24	0.58	0.65	NA	NA	0.54	NA	0.36	0.72	0.71	0.39	NA	NA	NA	NA	0.71	0.35	0.69	0.68	0.58	0.37	NA	NA	NA	NA	NA	0.52	NA	0.85	NA	NA
NM_001185092|NIT1|chr1|+	chr1:161093931-161095235	161094316	0.06	0.03	0.05	0.00	0.06	0.05	0.07	0.17	0.04	0.05	0.04	0.12	0.08	0.02	0.18	0.14	0.04	0.05	0.19	0.03	0.05	0.11	0.09	0.02	0.10	0.03	0.12	0.09	NA	0.03	0.03	0.09	0.07	0.01	0.04	0.01	0.07	0.05	0.09	0.04	0.06	0.04	0.06	0.06	0.06	0.03	0.03
NM_178427|ARNT|chr1|-	chr1:150782181-150784586	150783137	0.58	0.89	0.90	NA	0.62	0.52	0.94	0.92	NA	0.97	NA	1.00	NA	NA	1.00	NA	0.69	NA	0.93	NA	0.71	0.66	NA	0.29	0.96	0.62	0.44	0.74	NA	NA	0.72	0.62	NA	0.81	0.63	0.88	0.62	1.00	0.88	1.00	0.79	0.95	1.00	0.94	0.62	0.62	0.71
NM_153341|RNF19B|chr1|-	chr1:33402050-33402860	33402396	0.42	0.78	0.68	0.05	0.72	0.25	0.78	0.56	0.06	0.59	0.72	0.95	0.64	0.04	0.65	0.32	0.50	0.32	0.76	0.53	0.65	0.68	0.60	0.10	0.79	0.66	0.35	0.71	NA	0.36	0.63	0.55	0.68	0.71	0.52	0.63	0.50	0.74	0.75	0.80	0.56	0.70	0.66	0.46	0.56	0.65	0.59
NM_138346|KIAA2013|chr1|-	chr1:11979645-11980389	11980179	0.52	0.37	0.49	0.21	0.31	0.31	0.35	0.50	0.24	0.39	0.40	0.42	0.46	0.17	0.39	0.27	0.52	0.44	0.39	0.34	0.36	0.35	0.64	0.29	0.33	0.36	0.54	0.41	0.40	0.32	0.36	0.33	0.63	0.43	0.33	0.37	0.46	0.44	0.45	0.91	0.45	0.50	0.42	0.32	0.53	0.41	0.38
NM_014288|ITGB3BP|chr1|-	chr1:63906441-63906774	63906611	NA	0.63	0.74	NA	NA	0.53	NA	0.97	NA	0.68	0.73	0.65	0.72	NA	0.56	NA	NA	NA	0.76	0.67	0.58	0.63	0.53	0.38	0.68	0.74	0.93	0.53	NA	0.57	0.51	0.47	0.79	0.66	NA	0.59	0.48	0.64	0.61	0.98	0.56	0.60	NA	0.72	0.56	NA	0.47
NM_021194|SLC30A1|chr1|-	chr1:211748381-211749631	211749480	NA	1.00	0.96	NA	0.89	NA	1.00	NA	NA	1.00	1.00	1.00	NA	NA	NA	NA	1.00	NA	NA	1.00	0.89	1.00	NA	0.62	1.00	1.00	0.81	1.00	NA	NA	1.00	0.86	NA	0.87	0.98	1.00	1.00	NA	1.00	NA	0.98	0.98	NA	1.00	NA	1.00	0.91
NM_005119|THRAP3|chr1|+	chr1:36769397-36770957	36770445	0.31	1.00	1.00	0.01	0.72	0.06	0.89	1.00	0.02	0.77	0.80	1.00	0.41	0.05	0.74	0.14	0.62	0.22	0.82	0.57	0.55	0.67	0.70	0.04	0.87	0.60	0.26	0.65	NA	0.34	0.66	0.58	0.44	0.84	0.55	0.78	0.56	0.87	0.82	1.00	0.81	1.00	0.89	0.50	0.59	0.64	0.67
NM_022743|SMYD3|chr1|-	chr1:245912642-245912966	245912815	0.51	0.64	0.47	0.75	0.56	0.52	0.48	0.51	0.76	0.64	0.49	0.67	0.69	NA	0.67	0.80	0.55	NA	0.53	0.64	0.45	0.45	0.94	0.71	0.61	0.53	0.71	0.53	NA	0.63	0.45	0.62	0.71	0.33	0.52	0.55	0.46	0.58	0.50	0.43	0.51	0.56	0.50	0.52	0.55	0.54	0.69
NM_017818|WRAP73|chr1|-	chr1:3547331-3547681	3547508	0.73	0.53	0.52	0.51	0.68	0.74	0.63	0.71	0.34	0.65	0.66	0.68	0.67	0.33	0.52	0.43	0.94	0.64	0.72	0.59	0.51	0.61	0.55	0.48	0.51	0.57	0.62	0.61	NA	0.60	NA	0.57	0.52	0.65	0.48	0.57	0.75	0.52	0.63	0.67	0.54	0.60	0.60	0.52	0.45	0.49	0.47
NM_001198972|KIAA1522|chr1|+	chr1:33238466-33240571	33238617	1.00	1.00	1.00	1.00	1.00	1.00	1.00	1.00	1.00	1.00	1.00	1.00	1.00	1.00	1.00	1.00	0.98	1.00	1.00	1.00	1.00	1.00	1.00	1.00	1.00	1.00	1.00	1.00	1.00	1.00	1.00	0.97	1.00	1.00	0.99	1.00	1.00	1.00	1.00	1.00	1.00	1.00	1.00	1.00	1.00	1.00	1.00
NM_005101|ISG15|chr1|+	chr1:949364-949919	949720	0.68	0.76	0.83	0.79	0.74	0.74	0.73	0.75	0.85	0.90	0.70	0.87	0.75	0.63	0.94	0.92	0.53	0.65	0.88	0.78	0.79	0.71	0.70	0.74	1.00	0.71	0.90	0.72	0.56	0.60	0.68	0.65	0.90	0.81	0.76	0.73	0.63	0.91	0.72	0.75	0.63	0.72	0.71	0.76	0.77	0.77	0.76
NM_002370|MAGOH|chr1|-	chr1:53692564-53692816	53692665	0.24	0.21	0.13	0.05	0.12	0.19	0.15	0.19	0.04	0.15	0.20	0.19	0.22	NA	0.12	0.06	0.27	0.21	0.18	0.12	0.15	0.19	0.13	0.08	0.11	0.14	0.15	0.13	NA	0.21	0.18	0.18	0.23	0.15	0.17	0.18	0.18	0.14	0.18	0.34	0.22	0.14	0.13	0.13	0.33	0.13	0.16
NM_002245|KCNK1|chr1|+	chr1:233807017-233808258	233807603	0.52	0.78	0.68	NA	0.46	0.25	0.64	0.55	NA	0.62	0.63	NA	0.48	NA	0.56	0.20	0.46	0.25	0.39	0.56	0.47	0.47	NA	0.12	0.54	0.51	0.33	0.44	NA	0.23	NA	0.32	0.88	0.48	0.39	0.56	0.43	NA	0.56	1.00	0.62	0.54	0.53	0.60	0.50	0.44	0.42
NM_133494|NEK7|chr1|+	chr1:198288542-198291548	198288867	NA	1.00	1.00	NA	0.87	0.55	1.00	1.00	0.31	1.00	1.00	1.00	0.96	0.17	NA	NA	0.72	0.60	NA	1.00	0.85	1.00	1.00	0.43	NA	0.99	0.64	0.88	NA	0.52	0.84	0.87	1.00	0.86	0.68	0.93	1.00	NA	1.00	1.00	1.00	0.90	0.84	0.96	0.80	0.75	0.74
NM_005517|HMGN2|chr1|+	chr1:26801604-26803133	26802401	0.06	0.04	0.05	0.11	0.03	0.05	0.04	0.05	0.05	0.04	0.04	0.05	0.05	0.09	0.03	0.03	0.05	0.04	0.05	0.04	0.04	0.04	0.05	0.06	0.03	0.04	0.06	0.04	0.06	0.04	0.04	0.03	0.05	0.04	0.03	0.04	0.04	0.04	0.04	0.05	0.04	0.04	0.04	0.04	0.04	0.04	0.04
NM_016121|KCTD3|chr1|+	chr1:215793399-215795149	215793550	1.00	1.00	1.00	NA	0.82	0.79	0.96	1.00	0.62	1.00	1.00	1.00	0.96	NA	1.00	1.00	1.00	1.00	1.00	0.92	0.86	0.84	NA	0.67	1.00	1.00	1.00	0.80	NA	0.63	1.00	0.75	NA	0.93	0.72	0.93	1.00	1.00	1.00	1.00	1.00	1.00	0.96	0.95	1.00	0.81	0.83
NM_001048210|CLCC1|chr1|-	chr1:109473044-109475123	109474541	0.60	0.49	0.46	NA	0.75	0.64	0.69	NA	NA	0.49	NA	0.59	NA	NA	0.47	NA	0.39	NA	NA	NA	0.61	0.45	0.67	0.43	0.40	0.72	0.59	0.71	NA	0.43	0.70	0.67	NA	0.50	NA	0.46	0.48	NA	0.67	NA	0.73	0.64	0.48	0.50	0.52	0.81	0.55
NM_006762|LAPTM5|chr1|-	chr1:31205315-31206764	31206613	0.76	1.00	1.00	NA	1.00	1.00	1.00	1.00	1.00	1.00	1.00	1.00	1.00	1.00	1.00	1.00	1.00	0.96	1.00	1.00	1.00	1.00	1.00	1.00	1.00	1.00	1.00	1.00	NA	1.00	1.00	0.83	1.00	1.00	1.00	1.00	0.92	1.00	1.00	1.00	1.00	1.00	1.00	1.00	0.85	1.00	1.00
NM_001256875|CDCA8|chr1|+	chr1:38173994-38175391	38174663	1.00	0.91	0.96	NA	0.80	0.88	NA	1.00	0.73	0.96	0.94	1.00	1.00	NA	1.00	NA	1.00	0.92	1.00	0.82	0.93	0.84	1.00	0.83	0.91	0.85	0.88	0.87	NA	0.73	0.83	0.73	1.00	0.90	0.85	0.88	0.99	0.99	0.81	1.00	0.85	0.86	0.76	0.88	0.99	NA	0.86
NM_015013|KDM1A|chr1|+	chr1:23409672-23410184	23409923	0.65	0.83	0.82	0.51	0.74	0.85	0.84	0.78	0.78	0.92	0.83	0.87	0.97	0.43	1.00	0.99	0.64	0.65	0.97	0.87	0.75	0.70	0.70	0.52	1.00	0.82	0.59	0.78	1.00	0.63	0.73	0.68	0.73	0.71	0.81	0.72	0.68	0.77	0.87	0.98	0.71	0.78	0.76	0.76	0.71	0.76	0.74
NM_004485|GNG4|chr1|-	chr1:235710985-235715537	235714166	0.13	NA	NA	0.05	0.27	NA	0.18	0.09	NA	0.09	NA	NA	NA	NA	NA	NA	NA	NA	NA	0.07	0.15	NA	0.08	NA	0.09	NA	0.16	0.16	NA	NA	0.14	NA	NA	NA	NA	NA	NA	0.13	0.16	0.05	0.18	0.08	NA	0.08	NA	0.19	NA
NM_024408|NOTCH2|chr1|-	chr1:120454176-120459317	120459059	NA	NA	1.00	NA	1.00	NA	1.00	NA	NA	NA	NA	NA	1.00	0.41	NA	NA	1.00	NA	NA	NA	1.00	1.00	NA	0.56	1.00	0.97	1.00	0.97	NA	1.00	1.00	0.81	NA	1.00	1.00	1.00	1.00	NA	1.00	NA	NA	1.00	1.00	1.00	NA	0.96	0.97
NM_012405|ICMT|chr1|-	chr1:6281359-6285322	6283619	0.40	0.40	0.60	0.21	0.52	0.38	0.42	0.39	NA	0.63	0.38	0.50	0.33	0.21	0.56	0.42	0.38	0.53	0.49	0.42	0.52	0.45	0.32	0.28	0.26	0.47	0.52	0.49	NA	0.51	0.44	0.52	0.42	0.68	0.47	0.57	0.42	0.50	0.55	NA	0.42	0.60	0.51	0.52	0.48	0.52	0.51
NM_006618|KDM5B|chr1|-	chr1:202696532-202698301	202698117	1.00	0.86	0.86	NA	0.80	0.76	0.81	1.00	0.37	0.76	0.83	0.90	0.84	0.23	0.79	0.56	0.86	NA	1.00	0.71	0.67	0.80	0.94	0.33	0.98	0.75	0.75	0.65	NA	0.43	0.69	0.50	0.70	0.80	0.68	0.82	1.00	0.75	0.99	1.00	0.80	0.80	0.80	0.72	0.93	0.75	0.66
NM_022735|ACBD3|chr1|-	chr1:226332380-226334522	226334369	0.77	1.00	0.97	0.09	0.72	0.22	0.88	1.00	0.09	1.00	0.90	1.00	0.70	0.04	0.85	0.31	0.74	0.63	0.69	0.74	0.69	0.76	1.00	0.16	1.00	0.81	0.41	0.77	NA	0.38	0.69	0.48	1.00	0.84	0.68	0.83	0.86	0.99	0.93	1.00	0.91	0.93	0.87	0.72	1.00	0.61	0.60
NM_019557|FAM54B|chr1|+	chr1:26158412-26159433	26158571	0.85	0.87	0.90	NA	0.81	0.54	0.78	1.00	NA	0.79	0.78	0.78	1.00	NA	0.94	1.00	0.86	0.69	1.00	0.68	0.66	0.74	0.81	0.88	0.80	0.65	1.00	0.78	NA	0.81	0.68	0.48	1.00	0.78	0.68	0.80	0.98	0.83	0.77	1.00	0.81	0.87	0.81	0.85	0.75	0.72	0.75
NM_030980|ISG20L2|chr1|-	chr1:156692413-156693254	156693083	0.65	0.68	0.68	0.62	0.64	0.61	0.58	1.00	0.59	0.72	0.59	0.86	0.79	0.51	0.74	0.78	1.00	0.78	0.99	0.57	0.61	0.66	0.78	0.67	0.72	0.60	0.88	0.61	NA	0.80	0.60	0.56	0.74	0.67	0.64	0.76	0.64	0.68	0.66	0.81	0.64	0.66	0.70	0.70	0.81	0.58	0.62
NM_001204183|NEK2|chr1|-	chr1:211839773-211840573	211840422	0.03	0.02	0.02	NA	0.03	0.00	NA	0.00	NA	0.01	0.01	0.01	0.02	NA	NA	NA	0.03	NA	NA	0.02	NA	0.03	0.01	0.00	0.06	0.01	0.00	0.02	NA	NA	NA	0.01	0.00	0.01	0.06	0.04	NA	0.02	0.03	0.03	0.05	0.02	0.03	0.03	0.01	NA	0.02
NR_038849|LOC100505633|chr1|+	chr1:159948390-159948876	159948588	0.57	0.61	0.61	0.24	0.51	0.37	0.43	NA	0.21	0.51	NA	NA	0.37	0.10	0.58	0.24	0.36	0.37	0.55	0.49	NA	0.54	0.57	NA	0.44	0.42	0.92	0.45	NA	NA	NA	0.41	0.43	0.56	NA	0.42	NA	NA	0.51	0.67	NA	0.49	0.50	NA	0.66	NA	0.52
NM_001199779|PSMB2|chr1|-	chr1:36065143-36068975	36068792	0.12	0.14	0.14	0.08	0.12	0.08	0.11	0.09	0.11	0.10	0.13	0.12	0.07	0.14	0.08	0.08	0.11	0.13	0.10	0.13	0.10	0.08	0.16	0.09	0.11	0.09	0.11	0.11	0.19	0.12	0.08	0.11	0.10	0.11	0.12	0.12	0.17	0.12	0.11	0.16	0.11	0.12	0.13	0.09	0.09	0.12	0.10
NM_001126337|TUFT1|chr1|+	chr1:151554120-151556059	151554380	0.79	0.90	0.95	NA	0.83	0.75	1.00	1.00	0.33	0.93	0.92	1.00	1.00	0.25	0.88	0.67	1.00	0.99	NA	0.76	0.79	0.88	NA	0.47	1.00	0.77	0.87	0.79	NA	0.66	0.82	0.73	0.98	0.90	NA	0.86	1.00	0.87	1.00	1.00	0.93	1.00	0.91	0.71	1.00	0.71	0.83
NM_001285|CLCA1|chr1|+	chr1:86965337-86965974	86965720	0.15	0.40	0.38	0.09	NA	0.07	NA	NA	0.02	0.30	NA	NA	0.14	0.05	NA	NA	0.32	0.14	0.32	0.30	NA	NA	0.27	0.05	0.36	NA	0.14	0.24	0.42	0.16	NA	0.18	0.33	NA	NA	0.33	0.24	NA	0.33	0.41	NA	NA	0.34	NA	0.25	NA	0.26
NM_014176|UBE2T|chr1|-	chr1:202300785-202301088	202300937	0.58	0.60	0.62	0.27	0.42	0.35	0.54	0.54	0.26	0.41	0.46	0.53	0.37	NA	0.41	0.23	0.43	0.29	0.30	0.39	0.45	0.52	0.60	0.30	0.36	0.47	0.47	0.45	NA	0.57	0.45	0.38	0.50	0.43	0.38	0.45	0.47	0.41	0.54	0.46	0.54	0.47	0.51	0.39	0.33	0.42	0.44
NM_201626|USP33|chr1|-	chr1:78177338-78177540	78177389	0.00	0.05	NA	NA	0.05	NA	0.13	NA	NA	0.07	0.07	0.00	NA	NA	0.18	0.00	0.01	NA	NA	0.15	0.03	0.05	0.14	NA	0.10	0.05	0.00	0.02	NA	0.00	0.02	0.01	0.00	0.01	0.01	0.04	0.00	NA	0.06	0.07	0.00	0.02	0.02	NA	0.00	NA	0.00
NM_014955|METTL13|chr1|+	chr1:171765622-171766856	171765966	0.51	0.41	0.34	NA	0.39	0.47	0.45	0.46	0.40	0.45	0.39	0.48	0.40	NA	0.34	0.26	0.44	0.41	0.48	0.42	0.36	0.35	0.41	0.31	0.24	0.42	0.43	0.37	NA	0.44	0.34	0.35	0.32	0.34	0.35	0.30	0.37	0.32	0.46	0.39	0.42	0.47	0.38	0.40	0.37	0.46	0.37
NM_005819|STX6|chr1|-	chr1:180942176-180945782	180945292	0.51	0.73	0.68	NA	0.50	0.35	0.68	0.67	0.22	0.60	0.64	NA	0.66	0.11	0.71	NA	0.71	NA	NA	0.50	0.54	0.63	NA	0.21	0.60	0.62	0.51	0.52	NA	0.37	0.47	0.46	NA	0.60	0.51	0.52	0.53	0.65	0.75	0.97	0.61	0.64	0.61	0.51	0.58	0.48	0.54
NM_207168|ENSA|chr1|-	chr1:150599522-150600068	150599917	0.04	0.07	0.10	0.02	0.06	0.08	0.04	0.13	0.04	0.19	0.05	0.06	0.12	NA	0.05	0.12	0.04	0.14	0.11	0.06	0.05	0.04	0.11	0.03	0.06	0.03	0.07	0.04	0.02	0.13	0.09	0.04	0.19	0.03	0.06	0.05	0.09	0.04	0.08	0.10	0.06	0.04	0.06	0.05	0.09	0.04	0.05
NM_003944|SELENBP1|chr1|-	chr1:151336780-151337181	151336924	0.55	0.46	0.46	0.94	0.46	0.59	0.50	0.65	0.74	0.56	NA	0.52	0.52	0.73	0.49	0.75	0.65	0.48	0.57	0.56	0.49	0.43	0.41	0.58	0.57	0.43	0.51	0.49	0.43	0.55	0.43	0.34	0.35	0.44	0.46	0.53	0.49	0.46	0.43	0.51	0.39	0.44	0.49	0.46	0.63	0.53	0.48
NM_005227|EFNA4|chr1|+	chr1:155041329-155042029	155041725	0.98	0.59	0.72	0.55	0.66	0.75	0.68	1.00	0.87	0.77	0.53	0.91	0.96	NA	0.71	NA	1.00	NA	1.00	0.65	0.57	0.63	1.00	0.48	0.76	0.68	0.72	0.56	NA	0.84	0.59	0.68	1.00	0.72	0.67	0.62	1.00	0.64	0.67	0.82	0.58	0.73	0.71	0.67	1.00	0.63	0.57
NM_003684|MKNK1|chr1|-	chr1:47023079-47024472	47023621	0.95	NA	0.96	NA	0.92	NA	1.00	1.00	0.24	1.00	1.00	1.00	1.00	0.17	0.79	0.79	NA	0.87	NA	NA	0.94	0.84	NA	0.36	1.00	0.80	0.68	0.97	NA	0.66	0.95	0.64	NA	NA	0.82	0.83	0.76	NA	1.00	NA	NA	0.94	1.00	NA	NA	NA	0.93
NM_032368|LZIC|chr1|-	chr1:9989776-9990515	9990332	0.48	0.56	0.60	NA	0.54	0.40	0.59	0.40	NA	NA	0.43	0.35	0.26	NA	0.59	0.51	0.36	0.45	NA	0.39	0.54	0.51	0.44	NA	0.44	0.75	0.58	0.63	NA	NA	NA	0.52	0.67	0.64	0.61	0.46	0.65	0.38	0.56	0.45	0.55	0.47	0.64	0.50	0.43	0.52	0.60
NM_001184891|FLAD1|chr1|+	chr1:154965189-154965587	154965340	1.00	1.00	1.00	1.00	1.00	1.00	1.00	1.00	1.00	1.00	1.00	1.00	1.00	1.00	1.00	1.00	1.00	1.00	1.00	1.00	1.00	1.00	1.00	1.00	1.00	1.00	1.00	1.00	NA	1.00	1.00	1.00	1.00	1.00	NA	1.00	1.00	1.00	1.00	1.00	1.00	1.00	1.00	1.00	1.00	NA	1.00
NM_001042663|PLEKHG5|chr1|-	chr1:6526152-6527632	6527288	0.27	0.42	0.31	NA	0.55	NA	0.29	0.24	0.14	NA	0.10	0.30	0.18	0.07	0.42	0.25	NA	0.18	0.27	NA	0.44	NA	NA	0.11	0.43	NA	0.15	0.57	NA	NA	NA	NA	0.11	0.10	NA	0.20	0.24	0.37	NA	NA	NA	0.39	0.32	0.40	NA	0.24	0.24
NM_018085|IPO9|chr1|+	chr1:201845072-201853422	201845824	0.05	0.08	0.10	0.03	0.10	0.05	0.11	0.05	0.03	0.07	0.06	0.10	0.06	0.05	0.06	0.09	0.09	0.05	0.10	0.05	0.12	0.12	0.05	0.08	0.09	0.09	0.05	0.10	NA	0.08	0.06	0.16	0.07	0.13	0.15	0.14	0.06	0.07	0.22	0.10	0.10	0.07	0.13	0.08	0.10	0.11	0.08
NM_001164829|C1orf210|chr1|-	chr1:43747557-43748778	43747992	0.50	0.69	0.94	NA	0.97	NA	0.70	NA	0.23	0.77	0.76	NA	0.49	0.10	0.76	0.54	0.86	0.62	NA	0.66	0.77	0.91	NA	0.36	0.95	0.68	0.66	0.76	NA	0.51	0.85	0.81	0.76	0.83	NA	0.90	0.67	0.89	0.78	NA	0.81	1.00	0.86	NA	0.63	0.80	0.85
NM_015327|SMG5|chr1|-	chr1:156219015-156220461	156220310	1.00	1.00	1.00	1.00	1.00	NA	1.00	1.00	1.00	1.00	1.00	1.00	1.00	1.00	1.00	1.00	0.99	0.78	1.00	1.00	1.00	1.00	0.76	0.94	1.00	1.00	1.00	1.00	1.00	0.84	1.00	1.00	0.79	1.00	1.00	1.00	1.00	1.00	1.00	1.00	1.00	1.00	1.00	1.00	1.00	1.00	1.00
NM_022457|RFWD2|chr1|-	chr1:175913967-175914306	175914155	0.78	0.94	0.84	0.28	1.00	0.80	0.91	1.00	0.24	0.92	0.88	0.90	0.75	0.00	0.98	0.54	0.90	0.69	1.00	0.86	0.94	0.87	0.75	0.35	0.94	0.89	0.83	0.99	1.00	0.78	0.88	0.89	1.00	0.90	0.83	0.93	0.86	0.92	0.96	1.00	0.92	0.98	0.93	0.88	0.82	1.00	1.00
NM_001254748|RGS5|chr1|-	chr1:163112089-163117293	163115733	0.41	0.35	NA	NA	0.51	NA	0.45	0.20	NA	0.34	NA	0.42	0.33	NA	0.53	NA	0.47	0.44	NA	0.23	0.43	NA	0.30	0.68	0.35	0.41	0.54	0.48	NA	NA	0.48	0.44	NA	0.35	0.44	NA	0.53	0.35	0.45	0.22	0.38	NA	NA	NA	0.36	0.42	0.43
NM_014597|DNTTIP2|chr1|-	chr1:94335014-94335500	94335349	0.04	0.05	0.06	NA	0.04	0.01	0.05	0.08	0.03	0.06	0.09	0.05	0.06	NA	0.03	0.02	0.08	NA	0.03	0.02	0.06	0.05	0.04	0.03	0.03	0.05	0.02	0.05	NA	0.02	0.05	0.02	0.03	0.05	0.04	0.03	0.03	0.09	0.04	0.05	0.08	0.04	0.04	0.06	0.04	0.05	0.03
NM_020765|UBR4|chr1|-	chr1:19401000-19401390	19401220	0.80	0.75	0.73	0.36	0.78	0.58	0.68	0.92	0.54	0.83	0.64	0.95	0.87	0.36	0.83	0.75	0.47	0.67	0.71	0.85	0.74	0.69	0.72	0.66	0.80	0.74	0.68	0.79	0.72	0.64	0.70	0.55	0.70	0.75	0.87	0.72	0.73	0.81	0.79	0.69	0.68	0.73	0.74	0.83	0.72	0.80	0.70
NM_004892|SEC22B|chr1|+	chr1:145116320-145116997	145116471	1.00	0.92	0.69	NA	0.63	NA	0.86	1.00	NA	1.00	0.79	0.82	1.00	NA	1.00	1.00	1.00	1.00	1.00	0.86	0.65	0.69	1.00	NA	0.86	0.75	1.00	0.63	NA	0.98	0.64	0.49	1.00	0.72	0.82	0.70	1.00	0.69	0.80	1.00	0.82	0.66	0.79	1.00	1.00	0.71	0.56
NM_201398|FLAD1|chr1|+	chr1:154965378-154965587	154965536	0.75	0.64	0.76	1.00	0.69	0.52	0.57	0.64	0.84	0.78	0.69	0.73	0.68	1.00	0.71	0.70	1.00	0.75	0.89	0.74	0.75	0.61	0.80	0.87	0.57	0.84	0.99	0.68	NA	0.97	0.70	0.66	0.85	0.67	0.57	0.81	0.83	0.75	0.64	0.96	0.76	0.90	0.93	0.89	0.59	0.74	0.73
NM_054016|SRSF10|chr1|-	chr1:24295573-24297929	24297731	0.94	0.72	0.93	NA	0.68	0.58	0.89	0.85	0.91	0.71	0.57	1.00	0.79	NA	0.73	0.95	0.64	0.70	0.95	0.66	0.66	0.66	0.55	0.71	0.69	0.62	0.82	0.58	NA	0.55	0.64	0.55	0.62	0.76	0.55	0.80	0.68	0.65	0.81	0.97	0.73	0.82	0.72	0.81	0.63	0.64	0.62
NM_025079|ZC3H12A|chr1|+	chr1:37948338-37949978	37948489	1.00	NA	1.00	NA	0.80	NA	0.75	1.00	1.00	0.84	0.89	NA	0.79	NA	1.00	1.00	0.84	0.85	1.00	0.86	0.79	0.88	0.73	1.00	0.97	0.79	1.00	0.81	NA	0.95	0.86	0.70	1.00	0.86	0.88	0.95	1.00	1.00	0.85	1.00	NA	0.92	0.89	NA	NA	NA	0.81
NM_176877|INADL|chr1|+	chr1:62626580-62629591	62626733	0.76	1.00	1.00	NA	NA	1.00	0.97	NA	NA	1.00	NA	1.00	NA	NA	1.00	0.90	0.96	NA	NA	0.90	0.77	0.80	NA	0.51	1.00	0.78	0.80	0.91	NA	NA	0.78	0.76	NA	1.00	NA	0.87	1.00	1.00	1.00	NA	0.83	1.00	0.98	NA	NA	0.77	0.88
NM_001514|GTF2B|chr1|-	chr1:89318321-89319029	89318758	0.11	0.16	0.14	NA	0.12	0.13	0.17	0.19	NA	0.13	0.16	0.18	0.12	NA	0.14	0.07	0.19	0.08	0.10	0.13	0.11	0.13	0.10	0.07	0.11	0.13	0.14	0.13	NA	0.11	0.14	0.09	0.09	0.13	0.12	0.11	0.15	0.13	0.17	0.14	0.15	0.15	0.15	0.12	0.14	0.11	0.12
NM_014873|LPGAT1|chr1|-	chr1:211916799-211923392	211918382	NA	0.46	0.33	NA	0.32	NA	0.38	NA	NA	0.43	0.31	NA	NA	NA	0.35	NA	0.25	NA	NA	NA	NA	0.26	NA	NA	0.38	0.22	NA	0.28	NA	NA	0.28	0.33	NA	0.25	0.31	0.27	NA	0.52	0.30	NA	0.36	0.41	0.36	0.31	NA	0.35	0.26
NM_013411|AK2|chr1|-	chr1:33473541-33476434	33475558	0.27	0.30	0.25	0.12	0.37	0.17	0.20	0.31	0.20	0.23	0.28	0.22	0.21	0.09	0.23	0.28	0.34	0.26	0.33	0.36	0.18	0.27	0.27	0.20	0.43	0.24	0.29	0.26	NA	0.21	0.16	0.26	0.34	0.28	0.43	0.26	0.25	0.20	0.30	0.34	0.31	0.21	0.37	0.19	0.35	0.18	0.24
NM_003036|SKI|chr1|+	chr1:2238016-2241652	2238328	1.00	NA	1.00	NA	1.00	NA	NA	NA	0.98	1.00	NA	NA	1.00	0.66	1.00	1.00	NA	1.00	NA	NA	NA	NA	NA	0.73	1.00	1.00	1.00	1.00	0.67	1.00	NA	1.00	NA	1.00	1.00	1.00	1.00	1.00	NA	NA	1.00	NA	NA	1.00	1.00	1.00	1.00
NM_005644|TAF12|chr1|-	chr1:28929609-28930086	28929857	0.45	0.56	0.67	NA	0.54	0.25	0.54	0.69	NA	0.56	0.44	0.51	0.50	NA	0.53	0.64	0.58	0.39	0.86	0.53	0.51	0.51	0.43	0.35	0.47	0.47	0.32	0.46	NA	0.45	0.43	0.39	0.38	0.48	0.53	0.50	0.42	0.44	0.54	0.47	0.57	0.48	0.51	0.47	0.65	0.48	0.42
NM_000560|CD53|chr1|+	chr1:111441746-111442558	111442296	0.81	1.00	0.73	NA	0.80	0.40	0.83	0.80	0.39	1.00	0.99	NA	0.80	0.02	0.89	0.71	1.00	0.46	0.94	0.98	0.81	0.66	NA	0.36	0.91	0.75	0.77	0.85	NA	0.56	0.72	0.69	0.93	0.78	0.71	0.75	0.66	NA	0.93	1.00	NA	0.57	0.80	NA	0.61	0.81	0.80
NM_205861|DHDDS|chr1|+	chr1:26795386-26797795	26795671	0.71	0.81	0.81	0.21	1.00	0.74	0.87	0.76	0.39	NA	0.67	NA	NA	0.22	0.65	0.59	NA	0.81	1.00	0.81	1.00	0.96	NA	0.39	1.00	0.77	0.68	0.87	NA	NA	NA	0.62	NA	0.67	0.87	0.83	0.84	NA	1.00	NA	NA	1.00	NA	NA	0.92	0.86	0.91
NM_004437|EPB41|chr1|+	chr1:29443331-29445937	29443482	1.00	NA	1.00	NA	NA	NA	1.00	NA	NA	NA	NA	1.00	NA	NA	NA	NA	1.00	1.00	NA	NA	1.00	1.00	NA	NA	1.00	1.00	1.00	1.00	NA	NA	1.00	1.00	NA	1.00	0.80	1.00	NA	1.00	1.00	NA	1.00	1.00	1.00	1.00	0.92	1.00	1.00
NM_080388|S100A16|chr1|-	chr1:153579367-153580168	153579941	0.71	0.99	1.00	0.50	0.92	0.39	0.94	1.00	0.66	1.00	0.93	1.00	0.93	0.59	1.00	0.83	0.85	0.84	1.00	0.93	0.87	0.98	0.59	0.41	1.00	0.88	0.77	0.93	0.91	1.00	0.94	0.84	0.67	0.94	1.00	0.97	1.00	0.96	0.96	0.99	0.89	1.00	1.00	0.93	1.00	0.91	0.93
NM_001105204|RUSC1|chr1|+	chr1:155300194-155300909	155300437	0.59	0.98	0.92	0.41	0.86	0.88	0.93	0.85	0.60	0.77	0.85	1.00	0.89	0.33	0.79	0.89	0.84	0.91	1.00	0.79	0.73	0.83	0.99	0.36	0.84	0.91	0.78	0.82	0.48	0.75	0.78	0.37	0.78	0.76	0.79	0.73	0.87	0.67	1.00	0.97	0.78	0.82	0.86	0.68	0.82	0.80	0.81
NR_024538|GSTM4|chr1|+	chr1:110203787-110204331	110203984	0.42	0.98	1.00	0.72	1.00	0.71	0.96	0.51	1.00	1.00	1.00	0.99	0.68	1.00	1.00	1.00	0.80	0.76	0.98	1.00	1.00	1.00	0.69	0.82	0.97	1.00	0.56	1.00	NA	1.00	0.99	0.77	0.94	1.00	1.00	1.00	1.00	1.00	1.00	NA	0.93	1.00	1.00	1.00	0.55	1.00	1.00
NM_004781|VAMP3|chr1|+	chr1:7839686-7841492	7839837	1.00	1.00	1.00	NA	1.00	1.00	1.00	1.00	NA	1.00	1.00	1.00	1.00	NA	1.00	1.00	1.00	1.00	1.00	1.00	1.00	1.00	1.00	1.00	1.00	1.00	1.00	1.00	NA	1.00	1.00	1.00	1.00	1.00	1.00	1.00	1.00	1.00	1.00	1.00	1.00	1.00	1.00	1.00	1.00	1.00	1.00
NM_020710|LRRC47|chr1|-	chr1:3696784-3697900	3697600	0.85	1.00	1.00	NA	1.00	0.91	1.00	1.00	0.50	1.00	0.97	1.00	1.00	NA	1.00	0.89	0.92	1.00	1.00	0.98	0.96	1.00	0.70	0.63	0.96	0.87	0.86	0.96	0.45	1.00	1.00	0.73	1.00	0.96	0.97	0.98	1.00	0.96	1.00	1.00	1.00	1.00	1.00	1.00	0.96	1.00	1.00
NM_145729|MRPL24|chr1|-	chr1:156707094-156707326	156707175	0.70	0.42	0.43	0.89	0.56	0.80	0.55	0.59	0.59	0.48	0.49	0.46	0.67	0.53	0.47	0.52	0.82	0.65	0.89	0.45	0.42	0.52	0.52	0.80	0.36	0.44	0.84	0.40	0.66	0.35	0.56	0.42	0.68	0.46	0.44	0.45	0.77	0.52	0.50	0.78	0.43	0.57	0.56	0.48	0.67	0.51	0.45
NM_007221|PMF1|chr1|+	chr1:156209339-156209868	156209615	0.76	0.77	0.81	0.31	0.74	0.66	0.77	0.78	0.72	0.81	0.84	0.95	0.79	0.28	0.92	1.00	0.72	0.66	1.00	0.79	0.79	0.77	0.83	0.71	0.82	0.79	0.62	0.84	0.53	0.52	0.70	0.57	0.90	0.70	0.78	0.74	0.59	0.78	0.85	0.77	0.76	0.71	0.80	0.73	1.00	0.82	0.76
NM_001130079|MOV10|chr1|+	chr1:113243038-113243368	113243193	0.82	0.67	0.63	0.56	0.78	0.92	0.74	0.51	0.69	0.79	0.76	0.84	0.72	0.48	0.75	0.84	0.39	0.54	0.57	0.82	0.80	0.73	NA	1.00	0.77	0.75	0.52	0.79	0.94	0.63	0.60	0.83	0.91	0.74	0.79	0.78	0.51	0.69	0.86	0.76	0.80	0.76	0.87	0.66	0.91	0.83	0.77
NM_002840|PTPRF|chr1|+	chr1:44087606-44089343	44087829	0.63	0.84	0.89	0.38	1.00	0.42	0.98	1.00	0.38	0.93	1.00	1.00	0.86	0.18	1.00	0.61	1.00	0.70	0.99	0.85	0.96	0.90	0.85	0.27	0.93	0.89	0.53	0.94	0.72	0.52	0.82	1.00	0.85	0.96	0.81	0.90	0.69	1.00	1.00	1.00	0.90	1.00	1.00	0.72	0.83	0.91	0.90
NM_015331|NCSTN|chr1|+	chr1:160327939-160328742	160328096	0.72	0.91	1.00	0.57	0.94	0.64	0.91	1.00	0.52	0.88	0.97	1.00	0.77	0.38	0.90	0.80	0.69	0.75	1.00	0.90	1.00	0.99	0.94	0.55	0.87	0.94	0.79	0.89	NA	1.00	0.87	0.71	0.84	0.95	0.77	1.00	0.91	1.00	1.00	0.85	0.93	0.94	0.98	0.84	1.00	0.96	0.95
NM_000574|CD55|chr1|+	chr1:207532891-207534311	207533562	0.13	0.26	0.24	0.00	0.15	0.10	0.27	0.17	0.03	0.17	0.20	0.32	0.13	0.03	0.22	0.09	0.13	0.08	0.15	0.19	0.18	0.18	0.28	0.07	0.14	0.18	0.11	0.18	0.23	0.08	0.18	0.14	0.19	0.18	0.14	0.15	0.17	0.19	0.23	0.30	0.24	0.17	0.18	0.20	0.22	0.15	0.15
NM_001243878|FHL3|chr1|-	chr1:38462442-38463231	38462729	0.52	0.59	0.53	NA	0.65	NA	0.62	1.00	NA	0.60	0.50	0.84	0.89	1.00	0.79	1.00	NA	NA	NA	NA	0.54	0.63	NA	0.73	0.72	0.44	1.00	0.56	NA	1.00	0.57	0.62	NA	0.70	0.61	0.58	NA	0.62	NA	NA	0.59	0.62	NA	NA	NA	0.56	NA
NM_030649|ACAP3|chr1|-	chr1:1227764-1229088	1228425	0.83	NA	1.00	0.69	0.96	NA	NA	1.00	1.00	1.00	NA	NA	0.87	0.49	0.93	0.90	NA	0.63	0.87	NA	NA	NA	0.93	0.56	0.98	NA	1.00	NA	NA	NA	NA	NA	0.89	1.00	NA	0.97	0.70	1.00	NA	0.70	0.75	NA	1.00	1.00	0.70	NA	NA
NM_015627|LDLRAP1|chr1|+	chr1:25893339-25895377	25893490	1.00	1.00	1.00	0.56	1.00	NA	1.00	NA	0.71	1.00	1.00	1.00	NA	0.41	1.00	1.00	1.00	1.00	NA	1.00	1.00	1.00	NA	1.00	1.00	1.00	1.00	1.00	NA	NA	1.00	0.89	NA	1.00	0.91	1.00	1.00	1.00	1.00	NA	1.00	1.00	1.00	NA	1.00	1.00	1.00
NM_006694|JTB|chr1|-	chr1:153946840-153947311	153947024	0.20	0.20	0.15	0.07	0.14	0.14	0.18	0.19	0.06	0.18	0.19	0.21	0.17	0.07	0.15	0.11	0.21	0.16	0.27	0.15	0.13	0.15	0.21	0.12	0.11	0.20	0.18	0.16	0.20	0.14	0.14	0.17	0.26	0.16	0.10	0.13	0.18	0.15	0.20	0.21	0.18	0.16	0.17	0.16	0.14	0.15	0.14
NM_003094|SNRPE|chr1|+	chr1:203839005-203840280	203839181	0.02	0.02	0.03	0.01	0.02	0.02	0.02	0.02	0.01	0.03	0.02	0.02	0.03	0.01	0.03	0.01	0.02	0.02	0.03	0.02	0.03	0.02	0.02	0.01	0.01	0.02	0.02	0.03	0.03	0.02	0.02	0.02	0.02	0.02	0.04	0.02	0.03	0.01	0.02	0.02	0.04	0.03	0.03	0.02	0.01	0.03	0.03
NM_001113205|TSTD1|chr1|-	chr1:161007422-161007865	161007702	0.42	0.42	0.37	1.00	0.43	0.48	0.43	0.44	1.00	0.41	0.36	0.55	0.47	1.00	0.49	0.71	0.50	0.38	0.44	0.41	0.44	0.44	0.40	0.54	0.49	0.42	0.42	0.42	0.27	0.42	0.46	0.41	0.45	0.38	0.44	0.39	0.37	0.42	0.45	0.41	0.41	0.39	0.41	0.40	0.39	0.41	0.40
NM_203350|ZRANB2|chr1|-	chr1:71528974-71530820	71530060	1.00	1.00	1.00	NA	0.80	NA	0.89	0.99	NA	0.97	0.90	1.00	0.78	NA	0.99	0.52	0.73	0.71	0.96	0.92	0.81	0.83	1.00	NA	0.95	0.82	0.60	0.69	NA	NA	0.70	0.83	1.00	0.86	0.66	0.84	0.90	0.96	0.91	1.00	0.92	0.83	0.98	0.79	0.73	0.66	0.70
NM_001981|EPS15|chr1|-	chr1:51819935-51822518	51820939	0.63	0.56	0.47	NA	0.56	0.47	0.53	0.62	NA	0.43	0.36	0.62	0.43	NA	0.59	NA	0.42	NA	0.54	0.49	0.50	0.60	0.55	NA	0.46	0.46	NA	0.50	NA	0.57	0.43	0.43	0.47	0.51	0.41	0.43	0.47	0.39	0.64	NA	0.44	0.52	0.57	0.49	0.50	0.54	0.42
NM_002790|PSMA5|chr1|-	chr1:109941653-109944712	109944523	0.01	0.01	0.01	0.00	0.02	0.01	0.02	0.01	0.01	0.01	0.01	0.01	0.01	0.03	0.01	0.01	0.02	0.02	0.01	0.01	0.01	0.01	0.01	0.01	0.01	0.01	0.01	0.02	0.01	0.02	0.01	0.01	0.01	0.01	0.02	0.01	0.02	0.01	0.02	0.02	0.02	0.02	0.03	0.01	0.02	0.04	0.01
NM_001142604|PPT1|chr1|-	chr1:40538382-40539855	40539704	1.00	1.00	1.00	0.85	1.00	1.00	1.00	1.00	0.91	1.00	1.00	1.00	1.00	0.57	1.00	1.00	1.00	1.00	1.00	1.00	1.00	1.00	1.00	0.85	1.00	1.00	1.00	1.00	NA	1.00	1.00	1.00	1.00	1.00	1.00	1.00	1.00	1.00	1.00	1.00	1.00	1.00	1.00	1.00	1.00	1.00	1.00
NM_003819|PABPC4|chr1|-	chr1:40026485-40026794	40026643	0.61	0.65	0.69	NA	0.59	0.38	0.59	0.73	0.09	0.55	0.59	0.59	0.59	NA	0.56	0.37	0.64	0.48	0.58	0.66	0.64	0.59	0.71	0.13	0.65	0.53	0.41	0.62	0.71	0.51	0.56	0.42	0.75	0.59	0.54	0.56	0.53	0.59	0.59	0.80	0.59	0.60	0.60	0.49	0.63	0.58	0.61
NM_001198850|FOXJ3|chr1|-	chr1:42642210-42645496	42645345	0.92	1.00	1.00	0.24	0.85	0.44	0.95	NA	0.35	1.00	1.00	1.00	NA	0.19	1.00	0.73	0.92	NA	NA	NA	0.93	0.95	NA	0.41	1.00	0.91	0.78	0.82	NA	0.51	0.83	0.90	0.58	1.00	0.82	1.00	0.78	1.00	1.00	NA	NA	1.00	1.00	1.00	NA	NA	0.92
NM_002508|NID1|chr1|-	chr1:236139132-236141288	236141137	1.00	1.00	1.00	NA	1.00	NA	1.00	1.00	0.50	1.00	1.00	1.00	1.00	0.34	1.00	0.82	0.81	0.96	NA	NA	1.00	1.00	NA	0.46	1.00	1.00	0.95	1.00	NA	0.58	1.00	0.98	NA	1.00	1.00	1.00	1.00	1.00	1.00	NA	1.00	1.00	NA	1.00	NA	1.00	1.00
NM_004515|ILF2|chr1|-	chr1:153634514-153635032	153634753	0.90	0.72	0.77	1.00	0.65	0.89	0.68	0.78	0.70	0.72	0.71	0.79	0.88	0.82	0.66	0.84	0.70	0.64	0.92	0.65	0.66	0.64	0.99	0.80	0.64	0.69	0.71	0.63	0.49	0.82	0.61	0.43	0.92	0.68	0.55	0.71	0.70	0.74	0.74	0.90	0.65	0.72	0.71	0.65	0.82	0.64	0.65
NM_001083924|C1orf116|chr1|-	chr1:207191866-207196825	207194102	0.21	0.23	0.42	NA	0.43	0.52	0.23	NA	0.17	0.39	0.32	NA	NA	NA	0.20	0.26	0.33	0.27	NA	NA	0.29	0.31	NA	0.37	0.35	0.27	0.43	0.15	NA	0.38	0.13	0.26	NA	0.33	NA	0.41	NA	0.18	0.56	NA	0.40	0.21	0.54	0.22	0.40	0.19	0.22
NM_001145278|NECAP2|chr1|+	chr1:16785337-16786584	16785791	1.00	0.93	1.00	1.00	0.83	0.73	0.88	1.00	1.00	1.00	0.77	1.00	1.00	0.84	1.00	1.00	1.00	0.82	0.99	0.86	0.85	0.87	0.88	1.00	1.00	0.84	0.99	0.76	NA	0.97	0.80	0.80	0.96	0.90	0.76	0.88	0.96	1.00	0.89	0.99	0.80	0.91	0.90	0.94	0.98	0.81	0.75
NM_025077|TOE1|chr1|+	chr1:45808754-45809555	45808905	NA	1.00	1.00	NA	NA	NA	NA	NA	0.68	1.00	1.00	1.00	1.00	0.52	1.00	1.00	1.00	0.92	NA	1.00	1.00	1.00	0.69	1.00	1.00	1.00	NA	1.00	NA	0.94	1.00	NA	NA	1.00	NA	1.00	1.00	1.00	NA	NA	NA	1.00	1.00	NA	NA	NA	1.00
NM_024836|ZNF672|chr1|+	chr1:249141251-249143714	249141506	1.00	NA	1.00	NA	0.82	0.87	NA	NA	NA	0.95	NA	NA	1.00	NA	NA	1.00	0.73	1.00	NA	1.00	0.77	0.71	NA	1.00	0.87	1.00	1.00	0.89	NA	NA	0.81	0.77	NA	1.00	0.83	1.00	0.92	1.00	0.81	NA	1.00	1.00	0.86	1.00	1.00	NA	0.80
NM_006824|EBNA1BP2|chr1|-	chr1:43629845-43630164	43630013	0.09	0.11	0.12	0.02	0.09	0.11	0.12	0.15	0.01	0.10	0.11	0.12	0.11	NA	0.10	0.05	0.13	0.08	0.12	0.10	0.12	0.12	0.13	0.04	0.12	0.12	0.13	0.09	NA	0.12	0.07	0.06	0.10	0.10	0.07	0.11	0.14	0.09	0.10	0.20	0.11	0.11	0.11	0.10	0.12	0.09	0.07
NM_007240|DUSP12|chr1|+	chr1:161726576-161726952	161726758	0.59	0.62	0.66	NA	0.70	0.80	0.79	0.84	NA	0.86	0.71	0.80	0.64	NA	0.64	0.86	0.61	NA	0.74	0.84	0.64	0.50	0.51	0.62	0.61	NA	0.61	0.59	NA	0.34	0.61	0.68	0.50	0.64	0.59	0.64	0.44	0.64	0.68	0.94	0.63	0.74	0.62	0.71	1.00	NA	NA
NM_001166159|NDUFS2|chr1|+	chr1:161183654-161184184	161183805	1.00	1.00	1.00	1.00	1.00	1.00	1.00	1.00	1.00	1.00	1.00	1.00	1.00	1.00	1.00	1.00	0.90	1.00	1.00	1.00	1.00	1.00	0.98	1.00	1.00	1.00	1.00	1.00	0.84	1.00	1.00	1.00	1.00	1.00	1.00	1.00	0.88	1.00	1.00	1.00	1.00	1.00	1.00	1.00	1.00	1.00	1.00
NM_018704|CTTNBP2NL|chr1|+	chr1:112998553-113003786	112999962	NA	1.00	1.00	NA	0.57	NA	0.98	NA	NA	1.00	NA	NA	NA	NA	1.00	NA	NA	NA	NA	NA	0.67	0.86	NA	NA	1.00	0.74	NA	0.69	NA	NA	0.68	0.52	NA	0.79	0.52	0.73	NA	NA	0.99	NA	0.84	1.00	0.92	NA	NA	0.67	0.66
NM_025179|PLXNA2|chr1|-	chr1:208195588-208200683	208200278	0.22	NA	0.29	0.04	0.34	NA	NA	0.08	0.10	0.14	NA	0.12	0.08	0.09	0.09	NA	NA	NA	NA	NA	NA	0.27	NA	0.18	0.21	NA	0.20	0.34	NA	0.14	0.19	0.40	NA	NA	0.62	0.34	NA	0.14	0.34	NA	NA	NA	0.29	0.34	0.27	NA	0.41
NM_017737|FNBP1L|chr1|+	chr1:94017966-94020218	94018117	1.00	0.97	1.00	NA	0.93	1.00	0.96	NA	1.00	1.00	1.00	1.00	NA	NA	1.00	1.00	1.00	1.00	1.00	NA	0.86	1.00	NA	1.00	1.00	0.95	1.00	0.86	NA	NA	0.97	0.62	NA	0.94	0.87	1.00	1.00	1.00	0.99	1.00	0.94	1.00	1.00	1.00	1.00	0.92	0.92
NM_178229|IQGAP3|chr1|-	chr1:156495197-156496391	156495575	0.24	0.94	1.00	NA	1.00	0.09	1.00	0.40	0.06	0.84	1.00	1.00	0.35	NA	0.82	0.38	0.16	NA	0.79	NA	0.90	0.82	0.63	0.07	1.00	1.00	0.38	1.00	NA	0.18	0.91	0.53	0.64	1.00	0.62	1.00	0.39	1.00	1.00	0.52	NA	1.00	1.00	0.58	0.28	NA	0.88
NM_001441|FAAH|chr1|+	chr1:46879119-46879520	46879270	0.67	0.92	0.84	0.57	0.90	0.73	0.78	NA	1.00	0.92	0.71	0.99	0.99	0.78	0.88	1.00	0.80	0.88	1.00	0.85	0.86	0.79	1.00	0.72	1.00	0.86	0.80	0.80	NA	0.82	0.84	0.67	0.89	0.81	NA	0.82	1.00	0.82	0.94	0.73	0.77	0.87	0.82	0.89	0.86	0.91	0.76
NM_001135256|RBBP4|chr1|+	chr1:33145241-33145507	33145400	0.79	1.00	1.00	0.43	1.00	0.32	1.00	0.78	0.28	1.00	1.00	1.00	0.83	0.31	1.00	0.67	1.00	0.78	1.00	1.00	0.95	0.99	0.96	0.56	1.00	1.00	0.78	0.96	NA	0.81	1.00	0.91	1.00	1.00	0.98	1.00	1.00	1.00	1.00	1.00	1.00	1.00	1.00	1.00	0.85	0.95	1.00
NM_001204088|C1orf151-NBL1|chr1|+	chr1:19983359-19984949	19983510	0.76	1.00	1.00	0.47	1.00	0.91	1.00	1.00	0.55	1.00	1.00	1.00	1.00	0.23	1.00	0.85	0.97	0.93	1.00	1.00	1.00	1.00	0.87	0.52	1.00	1.00	1.00	1.00	0.68	0.53	1.00	1.00	0.92	1.00	1.00	1.00	1.00	1.00	1.00	1.00	1.00	1.00	1.00	1.00	1.00	1.00	1.00
NM_205768|ZNF238|chr1|+	chr1:244217090-244220778	244218531	NA	1.00	1.00	NA	NA	0.48	1.00	NA	0.22	1.00	NA	NA	NA	NA	1.00	NA	NA	NA	NA	0.87	0.76	1.00	NA	0.22	1.00	1.00	0.34	0.82	NA	0.46	0.85	0.73	NA	0.98	NA	0.96	NA	1.00	1.00	NA	1.00	1.00	1.00	0.82	NA	NA	NA
NM_015997|RRNAD1|chr1|+	chr1:156706424-156706752	156706655	0.55	0.50	0.51	NA	0.39	0.40	0.67	0.45	NA	0.63	0.51	0.65	0.39	NA	0.41	0.18	0.48	0.30	0.53	0.69	0.42	0.54	0.57	0.38	0.24	0.45	0.35	0.35	NA	0.49	0.44	0.35	0.34	0.57	0.20	0.42	0.32	0.47	0.72	0.37	0.64	0.48	0.39	0.45	0.46	0.40	0.45
NM_006090|CEPT1|chr1|+	chr1:111726813-111727724	111727442	0.31	0.72	0.94	NA	0.95	0.09	0.80	0.27	NA	0.56	0.92	1.00	0.16	NA	0.83	0.13	0.34	0.25	0.27	0.61	0.82	0.79	0.33	0.07	0.84	0.82	0.19	0.77	NA	0.05	0.67	0.98	0.33	0.70	0.60	0.85	0.32	0.91	0.95	0.39	0.80	0.98	0.91	0.55	0.26	0.83	0.84
NM_016183|MRTO4|chr1|+	chr1:19585175-19586622	19585445	0.42	0.72	0.64	0.46	0.60	0.39	0.50	0.72	0.53	0.63	0.67	0.72	0.54	0.91	0.79	0.56	0.60	0.45	0.67	0.63	0.70	0.55	0.51	0.36	0.72	0.59	0.62	0.70	0.50	0.64	0.73	0.59	0.57	0.68	0.64	0.67	0.53	0.73	0.64	0.58	0.68	0.70	0.75	0.60	0.65	0.63	0.61
NM_001024215|FBLIM1|chr1|+	chr1:16101113-16101715	16101291	0.02	0.00	0.02	0.02	0.01	0.02	0.00	0.03	0.01	0.02	0.01	0.00	0.02	0.01	0.02	0.03	0.03	0.02	NA	0.02	0.03	0.01	0.03	0.00	0.03	0.01	0.02	0.01	NA	0.02	0.01	0.01	NA	0.01	0.00	0.01	0.05	0.01	0.01	NA	0.01	0.01	0.01	0.01	0.01	0.00	0.00
NM_005764|PDZK1IP1|chr1|-	chr1:47649261-47649715	47649502	0.58	0.56	0.56	0.35	0.54	0.50	0.53	0.63	0.56	0.66	0.54	0.64	0.61	0.22	0.74	0.69	0.63	0.54	0.69	0.54	0.57	0.56	0.47	0.38	0.82	0.55	0.54	0.59	0.68	0.50	0.54	0.51	0.49	0.59	NA	0.57	0.53	0.62	0.51	0.59	0.53	0.59	0.63	0.62	0.71	0.52	0.58
NM_033504|TMEM54|chr1|-	chr1:33360247-33360480	33360329	0.95	0.64	0.65	0.47	0.67	1.00	0.60	0.80	0.72	0.58	0.52	0.60	0.82	0.49	0.70	0.86	0.80	0.69	0.92	0.63	0.66	0.66	0.75	0.90	0.71	0.61	0.94	0.75	0.95	0.60	0.64	0.61	0.89	0.60	0.72	0.62	0.56	0.62	0.55	0.65	0.56	0.69	0.67	0.59	0.93	0.65	0.72
NM_001276|CHI3L1|chr1|-	chr1:203148059-203148713	203148349	0.38	0.88	NA	NA	0.82	NA	0.96	0.80	0.47	NA	0.84	NA	1.00	0.28	NA	1.00	0.47	0.61	NA	0.95	0.78	NA	NA	0.48	0.81	NA	0.59	0.76	NA	0.59	0.75	0.56	NA	0.69	0.62	NA	0.63	NA	0.96	1.00	NA	0.76	0.78	NA	NA	0.81	NA
NM_001025109|CD34|chr1|-	chr1:208059883-208061268	208060942	1.00	1.00	NA	NA	1.00	NA	1.00	1.00	NA	NA	NA	1.00	NA	0.15	1.00	NA	NA	NA	NA	NA	1.00	1.00	NA	0.52	1.00	1.00	1.00	1.00	NA	NA	1.00	0.91	NA	1.00	1.00	1.00	NA	1.00	NA	NA	1.00	NA	NA	NA	NA	1.00	1.00
NM_020131|UBQLN4|chr1|-	chr1:156005092-156006921	156006632	0.89	1.00	1.00	0.67	0.92	0.87	0.98	1.00	0.53	1.00	1.00	1.00	1.00	0.37	1.00	0.85	1.00	0.94	1.00	0.96	0.83	0.91	1.00	0.58	1.00	0.89	1.00	0.89	0.57	0.59	0.81	1.00	1.00	0.97	0.81	1.00	0.88	1.00	1.00	1.00	1.00	1.00	1.00	0.89	0.96	0.79	0.94
NM_004698|PRPF3|chr1|+	chr1:150325309-150325704	150325525	0.80	0.72	0.59	NA	0.58	0.49	0.69	1.00	0.88	0.60	0.62	0.59	0.53	NA	0.73	0.54	0.89	0.69	0.71	0.65	0.64	0.68	0.53	0.68	0.67	0.55	1.00	0.71	NA	0.88	0.68	0.64	0.40	0.53	0.57	0.57	0.49	0.65	0.59	0.56	0.58	0.68	0.65	0.61	0.55	0.73	0.74
NR_047522|LOC643837|chr1|+	chr1:788859-794826	789240	NA	0.12	0.09	NA	0.15	0.09	0.14	NA	NA	0.13	NA	0.14	0.12	NA	0.10	NA	0.13	0.10	NA	NA	0.12	0.06	NA	0.08	0.11	0.19	0.06	0.14	NA	0.05	0.14	0.10	NA	NA	NA	0.14	0.10	NA	0.12	NA	0.07	NA	0.14	NA	0.09	NA	0.11
NM_006625|SRSF10|chr1|-	chr1:24292937-24294213	24293543	0.64	0.92	0.75	NA	0.64	0.31	0.79	0.94	0.48	0.79	0.77	1.00	0.53	NA	0.81	0.33	0.69	0.52	0.76	0.65	0.58	0.72	0.63	0.27	0.87	0.67	0.59	0.65	0.65	0.57	0.68	0.49	0.74	0.70	0.64	0.70	0.74	0.72	0.79	1.00	0.75	0.76	0.81	0.65	0.75	0.59	0.53
NM_172369|C1QC|chr1|+	chr1:22973720-22974603	22974350	0.28	0.32	0.42	NA	0.13	0.59	0.47	0.25	0.68	0.42	0.53	0.56	0.54	0.23	0.38	0.70	0.19	0.17	0.44	0.11	0.36	0.32	0.56	0.73	0.61	0.52	0.43	0.56	0.04	0.26	0.29	0.23	0.77	0.56	0.31	0.53	0.21	0.16	0.30	0.48	0.29	0.52	0.50	0.61	0.23	0.32	0.13
NM_002826|QSOX1|chr1|+	chr1:180165397-180167169	180165734	0.69	0.70	0.73	0.75	0.68	0.76	0.71	0.93	0.89	0.81	0.71	0.82	0.80	0.62	0.74	0.78	0.65	0.77	0.76	0.84	0.65	0.60	0.76	0.67	0.80	0.73	0.72	0.62	0.71	0.65	0.68	0.67	0.96	0.70	0.64	0.67	0.81	0.66	0.69	0.81	0.64	0.66	0.70	0.74	0.79	0.70	0.65
NR_024537|GSTM3|chr1|-	chr1:110276554-110279791	110279635	0.03	0.08	0.04	0.01	0.11	NA	0.10	0.04	NA	0.03	NA	NA	0.07	0.03	NA	NA	NA	0.03	NA	0.03	NA	0.05	0.02	NA	0.03	NA	NA	0.08	NA	0.07	0.08	0.08	0.02	0.04	0.09	NA	0.06	0.02	NA	NA	NA	0.02	NA	NA	0.04	NA	0.05
NM_015176|FBXO28|chr1|+	chr1:224345054-224349749	224347066	NA	NA	NA	NA	0.66	NA	0.53	NA	NA	0.63	0.69	NA	0.54	NA	NA	NA	0.64	NA	NA	NA	0.54	0.58	0.67	0.72	0.48	0.51	0.70	0.49	NA	NA	0.58	0.50	NA	0.58	0.51	0.59	0.67	0.57	0.76	NA	0.60	0.58	0.56	0.52	0.58	NA	0.58
NM_001143962|CAPN8|chr1|-	chr1:223714972-223715222	223715071	1.00	1.00	1.00	NA	0.76	0.75	NA	0.85	0.59	0.87	NA	NA	0.80	0.42	0.77	0.45	NA	1.00	NA	0.69	NA	0.84	1.00	0.93	0.76	1.00	0.97	0.81	0.85	0.52	NA	0.71	NA	0.92	NA	0.94	0.88	1.00	0.87	1.00	0.98	1.00	0.80	0.73	0.87	1.00	0.73
NM_001142726|C1orf122|chr1|+	chr1:38274650-38275126	38274808	0.70	1.00	0.90	1.00	1.00	1.00	1.00	0.94	1.00	1.00	1.00	1.00	0.85	NA	1.00	1.00	1.00	0.62	0.91	0.97	1.00	1.00	0.57	0.60	1.00	1.00	0.94	0.91	0.67	0.98	1.00	1.00	0.47	0.89	1.00	0.85	0.77	0.74	1.00	0.73	0.98	0.96	1.00	0.87	0.74	1.00	1.00
NM_018122|DARS2|chr1|+	chr1:173826656-173827682	173827005	0.79	0.65	0.69	0.63	0.52	0.38	0.61	0.85	0.30	0.69	0.62	0.76	0.58	0.36	0.60	0.47	0.55	0.56	0.66	0.66	0.57	0.56	0.90	0.35	0.49	0.58	0.45	0.48	NA	NA	0.47	0.35	1.00	0.59	0.46	0.63	0.56	0.58	0.68	1.00	0.68	0.59	0.59	0.56	0.68	0.48	0.46
NM_025150|TARS2|chr1|+	chr1:150479392-150479749	150479623	0.77	0.62	0.81	0.50	0.68	0.49	0.83	0.68	0.54	0.62	0.73	0.69	1.00	0.28	0.84	1.00	0.68	1.00	0.83	0.66	0.68	0.77	NA	0.46	0.69	0.84	0.72	0.86	NA	0.83	0.81	0.76	0.70	0.80	0.94	0.77	0.93	0.75	0.65	0.68	0.67	0.67	0.50	0.51	0.91	0.74	0.76
NM_004578|RAB4A|chr1|+	chr1:229439553-229440518	229439722	0.61	0.56	0.56	0.88	0.46	0.47	0.63	0.61	0.57	0.52	0.49	0.54	0.46	NA	0.56	0.50	0.59	0.41	0.47	0.58	0.50	0.48	0.51	0.64	0.41	0.57	0.45	0.51	NA	0.55	0.49	0.29	0.54	0.48	0.43	0.49	0.62	0.47	0.64	0.61	0.57	0.52	0.53	0.54	0.53	0.59	0.45
NM_015658|NOC2L|chr1|-	chr1:879961-880180	880029	0.83	0.85	0.87	1.00	0.88	1.00	0.66	1.00	1.00	0.81	0.71	0.71	1.00	1.00	0.92	1.00	1.00	1.00	0.97	0.78	0.73	0.70	1.00	0.92	0.97	0.78	1.00	0.80	1.00	0.89	0.84	0.64	1.00	0.82	0.91	0.86	0.86	0.74	0.71	1.00	0.85	0.84	0.84	0.82	1.00	0.79	0.81
NM_001243766|POMGNT1|chr1|-	chr1:46654353-46654652	46654441	0.64	0.42	0.46	NA	0.44	0.40	0.45	0.82	0.46	0.42	0.37	0.41	0.51	NA	0.37	0.44	0.69	0.40	0.48	0.45	0.35	0.41	0.65	0.39	0.30	0.46	0.51	0.38	0.84	0.67	0.42	0.39	0.50	0.49	0.26	0.46	0.53	0.38	0.39	0.59	0.42	0.48	0.48	0.39	0.56	0.42	0.47
NM_003820|TNFRSF14|chr1|+	chr1:2494587-2495267	2494739	1.00	0.86	1.00	0.39	0.81	0.55	0.82	1.00	0.63	1.00	0.89	1.00	0.86	0.27	1.00	0.70	0.98	0.89	1.00	0.86	0.80	0.88	1.00	0.59	1.00	0.87	1.00	0.87	NA	0.54	0.84	0.83	0.87	1.00	0.96	0.92	0.93	1.00	0.90	1.00	0.80	1.00	1.00	0.90	1.00	0.78	0.81
NM_002871|RABIF|chr1|-	chr1:202847410-202850351	202849881	NA	0.39	0.30	NA	0.35	NA	0.47	0.26	0.12	0.29	0.18	0.36	0.27	NA	NA	0.27	0.31	0.25	NA	0.21	0.28	0.37	NA	0.12	0.39	0.27	0.30	0.29	NA	0.25	0.27	0.26	0.34	0.26	0.33	0.22	0.33	0.26	0.46	0.26	0.38	0.26	NA	0.27	0.26	NA	0.30
NM_001127325|MAD2L2|chr1|-	chr1:11734537-11734873	11734722	0.94	0.66	0.77	1.00	0.53	0.80	0.64	0.99	1.00	0.71	0.60	0.77	0.92	1.00	0.86	1.00	0.76	0.64	1.00	0.71	0.73	0.69	0.98	0.83	1.00	0.66	0.89	0.73	0.62	1.00	0.76	0.56	1.00	0.64	0.78	0.74	0.75	0.66	0.61	0.67	0.66	0.68	0.63	0.70	0.85	0.61	0.69
NM_012102|RERE|chr1|-	chr1:8412464-8415180	8415029	1.00	1.00	1.00	NA	1.00	NA	1.00	NA	NA	NA	NA	1.00	1.00	NA	1.00	1.00	1.00	NA	NA	NA	1.00	1.00	1.00	NA	1.00	1.00	1.00	1.00	NA	NA	1.00	1.00	1.00	1.00	1.00	1.00	1.00	1.00	1.00	NA	1.00	1.00	1.00	1.00	NA	1.00	1.00
NM_018067|MAP7D1|chr1|+	chr1:36645849-36646441	36646248	0.49	0.45	0.46	NA	0.40	0.67	0.55	0.44	0.60	0.49	0.48	0.46	0.41	NA	0.47	0.40	0.31	0.49	0.45	0.59	0.42	0.41	NA	0.27	0.39	0.47	0.53	0.40	NA	0.46	0.39	0.37	0.35	0.38	0.41	0.42	0.40	0.48	0.39	0.65	0.32	0.50	0.56	0.48	0.53	0.36	0.53
NM_001195156|ZMYM6NB|chr1|-	chr1:35447127-35447720	35447452	0.54	0.88	0.80	0.21	0.69	0.74	0.95	0.76	0.07	0.80	0.84	0.89	0.61	0.21	0.67	0.36	0.56	0.44	0.86	0.69	0.64	0.67	0.95	0.45	0.79	0.72	0.53	0.69	NA	0.39	0.70	0.42	1.00	0.77	0.52	0.70	0.71	0.66	0.94	0.80	0.76	0.66	0.74	0.66	0.61	0.71	0.55
NM_022664|ECM1|chr1|+	chr1:150485713-150486265	150485902	0.33	0.19	0.24	0.35	0.20	0.21	0.28	0.18	0.13	0.20	0.20	0.20	0.17	0.08	0.19	0.14	0.19	0.17	NA	0.17	0.20	0.19	0.15	0.23	0.21	0.27	0.14	0.20	NA	0.15	0.22	0.19	0.25	0.20	0.17	0.18	0.18	NA	0.16	0.24	0.21	0.18	0.20	0.20	0.24	0.20	0.16
NM_007260|LYPLA2|chr1|+	chr1:24121172-24122029	24121386	1.00	0.95	1.00	0.59	0.90	0.64	1.00	0.92	0.92	0.99	0.89	1.00	0.98	0.59	0.97	0.88	1.00	0.84	1.00	0.90	0.91	0.95	0.96	0.75	0.97	0.99	0.96	0.85	1.00	0.90	0.91	0.82	1.00	0.95	0.77	0.95	0.83	0.95	0.91	0.97	0.94	0.92	1.00	0.96	1.00	0.92	0.92
NM_012486|PSEN2|chr1|+	chr1:227083125-227083804	227083276	0.85	0.86	0.96	NA	1.00	NA	NA	NA	0.51	0.91	0.95	1.00	1.00	0.39	1.00	0.79	1.00	NA	NA	0.85	0.86	0.84	NA	0.57	1.00	NA	0.98	1.00	NA	0.70	NA	1.00	1.00	0.97	NA	0.68	0.88	0.74	0.87	1.00	0.80	1.00	0.96	0.96	0.94	NA	NA
NM_016274|PLEKHO1|chr1|+	chr1:150131014-150131825	150131165	0.85	1.00	1.00	NA	0.96	NA	0.95	1.00	1.00	1.00	1.00	1.00	1.00	0.26	1.00	1.00	0.75	0.98	NA	1.00	1.00	1.00	NA	0.93	1.00	1.00	0.89	1.00	NA	0.99	1.00	1.00	NA	1.00	1.00	1.00	1.00	NA	0.97	1.00	0.84	NA	1.00	1.00	1.00	1.00	1.00
NM_017846|TRNAU1AP|chr1|+	chr1:28904012-28905050	28904163	0.10	0.15	0.15	0.03	0.16	0.16	0.16	0.14	0.08	0.11	0.15	0.17	0.12	0.04	0.11	0.05	0.25	0.21	0.13	0.10	0.16	0.13	0.21	0.10	0.10	0.15	0.12	NA	NA	0.12	NA	0.12	NA	0.14	NA	0.13	0.13	NA	0.16	0.15	NA	0.15	0.14	NA	0.16	0.17	0.15
NM_004565|PEX14|chr1|+	chr1:10689588-10690815	10690115	0.69	0.63	0.93	0.55	0.69	0.50	0.70	NA	0.66	NA	0.65	0.87	0.74	0.33	1.00	0.75	0.50	0.68	1.00	0.71	0.73	0.73	0.89	0.70	1.00	0.60	0.77	0.81	NA	0.36	NA	0.57	NA	0.98	NA	0.89	0.89	0.85	0.70	NA	0.59	0.89	0.92	0.69	0.77	0.80	0.77
NM_004401|DFFA|chr1|-	chr1:10520603-10521759	10521324	0.27	0.40	NA	NA	0.39	0.20	0.27	NA	0.21	NA	0.38	NA	0.19	NA	0.27	0.25	0.19	NA	NA	0.34	0.35	0.26	NA	0.19	0.34	0.38	0.23	0.41	NA	NA	NA	0.46	NA	0.36	0.43	0.46	0.23	0.43	0.44	NA	0.38	0.49	0.44	0.26	0.28	0.47	0.44
NM_001136219|FCGR2A|chr1|+	chr1:161487765-161489360	161488328	0.86	1.00	NA	NA	1.00	NA	1.00	0.98	NA	NA	1.00	NA	0.93	NA	1.00	1.00	0.83	0.85	NA	0.77	1.00	1.00	NA	0.70	NA	1.00	1.00	1.00	NA	0.90	1.00	0.92	0.77	1.00	1.00	1.00	0.78	NA	1.00	0.88	0.89	1.00	1.00	1.00	0.95	0.98	NA
NM_001174061|SMG7|chr1|+	chr1:183520953-183523328	183521158	0.89	1.00	1.00	NA	0.91	0.83	1.00	1.00	0.38	1.00	1.00	1.00	1.00	0.18	1.00	0.78	1.00	1.00	1.00	1.00	1.00	1.00	1.00	0.56	1.00	1.00	1.00	1.00	NA	1.00	1.00	0.78	1.00	1.00	0.96	1.00	0.96	1.00	1.00	NA	1.00	1.00	1.00	0.88	1.00	1.00	1.00
NM_005920|MEF2D|chr1|-	chr1:156433519-156437448	156436106	0.69	NA	0.69	0.34	0.83	NA	0.60	0.50	0.49	0.45	0.37	0.46	0.61	0.60	0.51	0.55	NA	NA	NA	NA	0.61	0.66	NA	1.00	0.49	0.55	0.87	0.69	NA	0.67	0.60	0.56	0.57	0.47	0.70	0.45	NA	NA	0.88	NA	0.77	NA	0.87	0.59	0.75	0.76	0.63
NM_152298|NASP|chr1|+	chr1:46083733-46084578	46083884	0.09	0.08	0.15	0.01	0.12	0.08	0.11	0.11	0.02	0.04	0.06	0.05	0.11	0.01	0.11	0.08	0.12	0.09	0.12	0.04	0.09	0.09	0.08	0.02	0.06	0.07	0.16	0.11	0.04	0.05	0.04	0.07	0.07	0.13	0.15	0.09	0.17	0.04	0.10	0.14	0.06	0.12	0.13	0.09	0.04	0.09	0.10
NM_014313|TMEM50A|chr1|+	chr1:25687151-25688740	25687387	0.36	0.30	0.38	0.19	0.34	0.50	0.34	0.35	0.71	0.29	0.29	0.37	0.27	NA	0.41	0.57	0.23	0.31	0.22	0.23	0.33	0.29	0.25	0.40	0.26	0.38	0.58	0.32	0.26	0.37	0.31	0.49	0.30	0.37	0.37	0.29	0.41	0.30	0.35	0.29	0.31	0.52	0.31	0.28	0.31	0.45	0.30
NM_024640|YRDC|chr1|-	chr1:38268614-38269669	38269442	0.46	0.61	0.61	0.14	0.48	0.30	0.69	0.59	0.13	0.64	0.60	0.94	0.51	0.10	0.75	0.31	0.68	0.32	0.70	0.49	0.57	0.50	0.69	0.16	0.67	0.47	0.42	0.53	NA	0.42	0.50	0.43	0.99	0.58	0.47	0.57	0.44	0.44	0.57	0.85	0.59	0.64	0.61	0.55	0.57	0.56	0.44
NM_207171|POGZ|chr1|-	chr1:151375200-151378940	151377287	NA	NA	1.00	NA	0.79	NA	0.98	NA	NA	NA	NA	1.00	NA	NA	0.95	NA	0.81	NA	NA	NA	0.72	0.83	NA	0.21	0.91	0.82	0.53	0.79	NA	NA	0.82	0.53	NA	0.87	0.69	0.85	NA	0.86	1.00	NA	0.95	NA	0.97	0.71	NA	NA	0.72
NM_031286|SH3BGRL3|chr1|+	chr1:26607549-26608013	26607804	0.64	0.61	0.63	0.44	0.57	0.42	0.55	0.70	0.81	0.66	0.61	0.60	0.59	0.44	0.76	0.88	0.33	0.54	0.87	0.64	0.56	0.57	0.54	0.45	0.78	0.59	0.42	0.55	1.00	0.56	0.55	0.45	0.44	0.60	0.64	0.59	0.65	0.61	0.57	0.67	0.54	0.60	0.60	0.63	0.82	0.53	0.56
NM_001198906|YY1AP1|chr1|-	chr1:155629233-155630724	155630573	1.00	1.00	1.00	NA	1.00	1.00	1.00	1.00	1.00	1.00	1.00	1.00	1.00	NA	1.00	1.00	1.00	1.00	1.00	1.00	1.00	1.00	NA	1.00	1.00	1.00	1.00	1.00	NA	1.00	1.00	1.00	0.98	1.00	1.00	1.00	1.00	1.00	1.00	1.00	1.00	1.00	1.00	1.00	1.00	1.00	1.00
NM_001924|GADD45A|chr1|+	chr1:68153344-68154021	68153716	0.47	0.88	0.62	NA	0.53	0.32	0.78	0.66	0.15	0.67	0.68	0.77	0.32	0.05	0.60	0.39	0.69	0.46	0.33	0.57	0.59	0.60	0.90	0.23	0.62	0.61	0.51	0.53	NA	0.49	0.64	0.38	NA	0.56	0.50	0.52	0.56	0.65	0.72	0.81	0.65	0.59	0.63	0.55	0.58	0.54	0.55
NM_031844|HNRNPU|chr1|-	chr1:245013602-245017805	245017018	0.08	0.08	0.07	0.05	0.11	0.07	0.09	0.08	0.09	0.09	0.08	0.08	0.08	0.04	0.08	0.10	0.10	0.07	0.07	0.08	0.06	0.07	0.08	0.07	0.09	0.08	0.09	0.09	0.12	0.11	0.06	0.08	0.11	0.07	0.11	0.06	0.08	0.07	0.16	0.11	0.09	0.07	0.07	0.07	0.10	0.10	0.06
NM_003368|USP1|chr1|+	chr1:62915917-62917475	62916527	0.99	1.00	1.00	0.52	0.77	0.55	0.94	1.00	NA	1.00	1.00	1.00	0.86	NA	0.96	0.55	0.86	0.75	1.00	0.98	0.80	0.92	0.91	0.38	1.00	0.89	0.69	0.84	NA	0.60	0.87	0.70	1.00	0.93	0.76	0.91	1.00	0.88	1.00	1.00	0.92	1.00	1.00	0.81	1.00	0.84	0.77
NM_024011|CDK11A|chr1|-	chr1:1634170-1634438	1634261	0.64	0.63	0.64	0.68	0.58	0.89	0.56	0.62	0.21	0.43	0.44	0.61	0.55	0.34	0.38	0.38	0.57	0.35	0.50	0.58	0.51	0.51	0.67	0.58	0.45	0.54	0.67	0.72	NA	0.84	0.74	0.53	0.59	0.67	0.42	0.44	0.73	0.63	0.65	0.63	0.56	0.51	0.53	0.44	0.47	0.53	0.63
NM_014652|IPO13|chr1|+	chr1:44433258-44433694	44433418	0.45	NA	0.56	0.32	0.69	0.42	NA	0.55	0.66	0.60	NA	0.86	0.65	0.55	0.78	0.92	NA	0.63	0.69	NA	0.64	0.82	NA	0.44	0.64	0.66	0.47	0.78	NA	0.75	0.68	0.76	NA	0.66	0.71	0.76	0.70	0.68	0.67	NA	NA	0.63	0.76	0.68	0.57	NA	0.86
NM_007274|ACOT7|chr1|-	chr1:6324332-6324755	6324604	0.61	0.82	0.78	0.36	0.74	0.85	0.95	1.00	0.46	0.80	0.71	0.84	1.00	0.34	0.86	0.63	1.00	0.65	1.00	0.75	0.67	0.77	0.67	0.59	0.86	0.74	0.74	0.80	0.39	0.60	0.75	0.48	0.88	0.71	0.75	0.72	0.84	0.70	0.83	0.89	0.71	0.79	0.71	0.74	0.92	0.74	0.74
NM_001198681|LEPROT|chr1|+	chr1:65897486-65901690	65899338	0.23	0.22	0.31	NA	0.32	0.26	0.35	0.32	0.40	0.26	0.15	0.41	0.28	NA	0.41	0.56	0.23	0.19	NA	0.12	0.29	0.21	0.35	0.26	0.30	0.24	0.47	0.41	NA	0.18	0.24	0.26	0.17	0.24	0.26	0.31	0.38	0.50	0.37	0.25	0.26	0.40	0.47	0.35	0.16	0.29	0.22
NR_028322|LOC100132287|chr1|+	chr1:324439-328581	324716	1.00	NA	1.00	NA	0.76	0.44	0.51	0.90	0.56	NA	NA	NA	NA	NA	1.00	0.57	NA	0.79	0.84	NA	0.92	0.55	NA	0.56	0.73	NA	0.85	0.80	NA	NA	NA	1.00	NA	NA	0.89	1.00	0.81	1.00	0.78	NA	NA	NA	1.00	1.00	NA	NA	NA
NM_001127593|FCGR3A|chr1|-	chr1:161511551-161512989	161512838	1.00	1.00	NA	NA	1.00	NA	1.00	1.00	NA	NA	1.00	NA	1.00	NA	NA	1.00	NA	0.98	NA	1.00	1.00	1.00	NA	1.00	NA	1.00	1.00	1.00	NA	0.98	1.00	1.00	1.00	1.00	0.92	1.00	0.90	NA	1.00	1.00	1.00	NA	1.00	1.00	1.00	0.98	1.00
NM_014437|SLC39A1|chr1|-	chr1:153931588-153933230	153932821	0.88	1.00	1.00	0.78	1.00	1.00	1.00	1.00	0.77	1.00	1.00	1.00	1.00	0.31	1.00	1.00	1.00	1.00	1.00	1.00	1.00	1.00	1.00	0.78	1.00	1.00	0.91	1.00	0.81	0.87	1.00	0.86	1.00	1.00	1.00	1.00	0.93	1.00	1.00	1.00	1.00	1.00	1.00	1.00	1.00	1.00	1.00
NM_003198|TCEB3|chr1|+	chr1:24086002-24086872	24086246	0.36	0.52	0.50	NA	0.54	0.41	0.67	0.35	NA	0.43	0.38	0.34	0.36	NA	0.51	NA	0.43	0.54	0.56	0.34	0.44	0.57	0.48	0.30	0.37	0.39	0.48	0.47	NA	0.54	0.53	0.42	NA	NA	0.63	NA	0.50	0.31	0.58	NA	0.47	0.43	0.55	0.44	0.42	NA	0.54
NM_005066|SFPQ|chr1|-	chr1:35649201-35650194	35649888	0.42	0.73	0.72	0.52	0.64	0.39	0.72	0.72	0.40	0.69	0.74	0.60	0.56	0.35	0.67	0.57	0.61	0.43	0.79	0.66	0.62	0.62	0.52	0.21	0.68	0.70	0.44	0.56	0.53	0.38	0.56	0.54	0.53	0.68	0.58	0.79	0.59	0.70	0.71	0.72	0.65	0.81	0.80	0.47	0.65	0.73	0.62
NM_017739|POMGNT1|chr1|-	chr1:46654353-46655029	46654878	1.00	1.00	1.00	NA	1.00	1.00	1.00	1.00	1.00	1.00	0.87	1.00	1.00	NA	1.00	1.00	1.00	1.00	1.00	0.97	0.93	0.93	0.99	1.00	1.00	0.85	1.00	0.76	NA	1.00	0.81	0.66	0.97	1.00	1.00	0.97	1.00	0.85	1.00	0.92	0.86	1.00	1.00	0.96	1.00	0.74	0.81
NM_002923|RGS2|chr1|+	chr1:192780532-192781407	192781162	0.98	0.70	NA	NA	0.73	NA	0.76	0.82	NA	0.97	0.61	NA	0.53	NA	0.77	1.00	0.74	0.42	NA	0.72	NA	0.74	0.39	NA	0.73	0.82	0.91	0.70	NA	NA	0.62	0.50	0.97	0.74	0.57	NA	NA	NA	0.58	0.54	0.64	0.72	0.76	0.68	0.82	0.76	NA
NM_003846|PEX11B|chr1|+	chr1:145522514-145523732	145522742	0.76	1.00	1.00	NA	1.00	0.76	1.00	1.00	0.80	1.00	1.00	1.00	1.00	NA	1.00	0.91	1.00	0.89	NA	1.00	1.00	1.00	1.00	0.50	1.00	1.00	0.74	1.00	NA	1.00	1.00	0.71	1.00	1.00	1.00	1.00	1.00	1.00	1.00	1.00	1.00	1.00	1.00	0.97	1.00	1.00	1.00
NM_020440|PTGFRN|chr1|+	chr1:117529423-117532972	117531103	0.89	0.92	0.96	NA	0.79	0.97	0.83	NA	1.00	1.00	0.54	1.00	1.00	1.00	1.00	1.00	1.00	0.91	NA	0.70	0.80	0.78	NA	1.00	0.77	0.61	1.00	0.80	NA	1.00	0.77	0.65	0.82	0.72	0.65	0.65	1.00	0.89	0.83	0.88	1.00	0.97	0.89	0.97	0.91	0.86	0.72
NM_018216|PANK4|chr1|-	chr1:2439975-2440499	2440266	0.47	NA	0.66	1.00	NA	NA	NA	0.49	0.59	1.00	0.84	NA	0.72	0.70	1.00	0.92	0.41	0.48	0.89	NA	0.82	0.79	NA	0.58	NA	NA	0.73	NA	NA	1.00	NA	0.53	NA	0.71	NA	0.81	0.47	NA	NA	0.46	0.77	0.83	0.88	NA	NA	NA	0.88
NM_006015|ARID1A|chr1|+	chr1:27105514-27108601	27107511	0.76	1.00	0.97	NA	0.88	0.48	0.98	NA	0.21	NA	1.00	1.00	NA	NA	0.88	0.61	0.86	0.56	1.00	NA	0.68	0.85	NA	0.25	1.00	0.86	0.65	0.80	NA	NA	0.81	0.74	NA	0.82	0.65	0.92	0.76	0.99	1.00	NA	0.82	1.00	0.98	0.62	NA	0.71	0.74
NM_001193644|PEX19|chr1|-	chr1:160246599-160249372	160248316	0.34	0.46	0.48	0.24	0.45	0.28	0.42	0.48	0.31	0.45	0.54	0.56	0.51	0.16	0.39	0.48	0.61	0.36	NA	0.35	0.41	0.63	0.42	0.28	0.74	0.40	0.35	0.46	NA	0.41	0.37	0.46	0.49	0.46	0.45	0.48	0.41	0.51	0.55	0.47	0.40	0.37	0.51	0.36	0.58	0.40	0.36
NM_005600|NIT1|chr1|+	chr1:161090289-161090769	161090533	0.49	0.60	0.71	0.45	0.67	0.39	0.82	0.53	0.53	0.79	0.59	0.81	0.59	0.23	0.92	0.66	0.31	0.59	0.74	0.62	0.78	0.79	0.71	0.37	0.67	0.72	0.39	0.77	NA	0.31	0.58	0.63	0.71	0.55	0.74	0.74	0.53	0.64	0.58	0.71	0.61	0.65	0.53	0.62	0.68	0.67	0.68
NM_024874|KIAA0319L|chr1|-	chr1:35899091-35900682	35900333	0.70	0.79	1.00	1.00	1.00	0.53	0.91	1.00	1.00	0.81	1.00	1.00	0.70	1.00	1.00	0.82	0.73	0.77	1.00	0.88	1.00	1.00	0.59	0.71	1.00	1.00	0.74	0.95	NA	1.00	0.96	0.98	NA	1.00	0.87	1.00	0.83	1.00	0.94	1.00	0.83	1.00	1.00	0.75	0.71	1.00	1.00
NM_024529|CDC73|chr1|+	chr1:193219806-193223942	193219980	0.22	0.50	0.41	NA	0.53	NA	0.46	0.29	NA	0.33	0.44	0.40	0.38	NA	NA	NA	0.30	NA	0.29	0.28	0.38	0.42	0.34	NA	0.51	0.37	0.18	NA	NA	NA	0.42	0.36	NA	0.42	0.48	0.26	0.48	0.32	0.64	0.47	0.50	0.52	0.47	0.32	0.34	NA	0.34
NM_022831|AIDA|chr1|-	chr1:222841355-222843331	222842555	0.98	1.00	1.00	NA	0.93	0.66	0.96	1.00	NA	1.00	1.00	1.00	1.00	NA	1.00	0.67	0.78	0.74	NA	0.80	0.86	0.92	1.00	0.42	1.00	0.87	0.82	0.81	NA	0.60	0.93	0.60	1.00	0.95	0.68	0.95	0.84	1.00	1.00	1.00	0.89	1.00	1.00	0.91	0.97	0.84	0.76
NM_025065|RPF1|chr1|+	chr1:84963112-84964006	84963303	0.08	0.09	0.08	NA	0.07	0.08	0.07	0.09	NA	0.06	0.05	0.07	0.04	NA	0.05	0.06	0.09	0.07	0.09	0.11	0.07	0.05	0.06	0.08	0.05	0.09	0.10	0.11	NA	NA	0.05	0.06	0.13	0.12	0.08	0.06	0.12	0.07	0.09	0.24	0.08	0.08	0.06	0.07	0.06	0.11	0.08
NM_001198962|ECHDC2|chr1|-	chr1:53361582-53362269	53361970	0.11	0.19	0.12	NA	0.09	0.10	0.20	0.16	0.07	0.12	0.16	0.16	0.13	0.03	0.15	0.05	0.14	0.09	0.13	0.13	0.12	0.12	0.26	0.08	0.14	0.14	0.13	0.14	NA	NA	0.11	0.13	0.17	0.15	NA	0.11	0.11	NA	0.16	0.13	0.17	0.09	0.14	0.10	0.13	0.19	0.12
NM_001201483|ENO1|chr1|-	chr1:8921059-8921488	8921300	0.72	0.75	0.75	0.37	0.72	0.66	0.75	0.81	0.68	0.82	0.69	0.94	0.87	0.30	0.85	0.89	0.85	0.71	0.96	0.81	0.72	0.69	0.59	0.54	0.80	0.73	0.80	0.74	0.70	0.72	0.68	0.58	0.67	0.70	0.74	0.70	0.73	0.75	0.79	0.85	0.68	0.70	0.70	0.75	0.87	0.74	0.69
NR_024511|LOC728855|chr1|-	chr1:144300512-144300755	144300604	0.69	0.59	0.54	NA	0.42	0.54	0.41	0.52	0.47	0.39	0.51	0.58	0.50	NA	0.55	0.50	0.83	0.68	NA	0.43	0.46	0.47	0.49	0.85	0.48	0.40	0.83	0.56	0.10	0.68	0.49	0.46	0.68	0.45	0.51	NA	0.60	0.57	0.44	0.49	0.41	0.53	0.60	0.37	0.41	0.45	0.45
NM_016126|HSPB11|chr1|-	chr1:54387234-54387440	54387289	0.59	0.92	0.81	0.08	0.68	0.38	0.65	0.91	0.08	0.73	0.73	0.78	0.65	NA	0.68	0.20	0.59	NA	0.54	0.60	0.66	0.59	0.76	NA	0.71	0.73	0.40	0.64	NA	0.58	0.73	0.52	0.58	0.59	0.67	NA	0.26	NA	0.63	0.40	0.64	0.65	0.64	0.73	0.57	0.60	0.46
NM_001205228|SORT1|chr1|-	chr1:109852188-109856679	109856528	0.67	1.00	1.00	0.34	1.00	1.00	1.00	NA	NA	0.87	NA	0.99	0.64	NA	1.00	0.81	0.93	0.92	NA	0.75	1.00	1.00	0.84	0.65	1.00	1.00	1.00	1.00	NA	1.00	1.00	1.00	NA	1.00	1.00	1.00	1.00	1.00	1.00	NA	1.00	1.00	1.00	0.95	1.00	1.00	1.00
NM_018841|GNG12|chr1|-	chr1:68167149-68171259	68171085	0.95	1.00	1.00	NA	0.97	1.00	1.00	NA	0.81	1.00	1.00	1.00	1.00	NA	1.00	NA	1.00	1.00	NA	0.91	0.97	1.00	1.00	0.66	1.00	0.98	1.00	0.89	NA	0.98	0.92	0.83	1.00	0.97	0.95	1.00	1.00	1.00	1.00	1.00	1.00	1.00	1.00	1.00	0.95	0.91	0.81
NM_001253853|AP4B1|chr1|-	chr1:114437371-114438114	114437752	0.13	0.20	0.11	NA	0.13	0.08	0.21	0.07	NA	0.14	NA	0.13	0.15	NA	0.14	0.05	0.17	0.08	0.10	0.15	0.14	0.13	NA	0.05	0.13	0.19	0.09	0.13	NA	NA	NA	0.12	0.10	NA	NA	0.10	0.12	0.09	0.21	0.08	NA	0.14	0.10	NA	0.12	NA	0.14
NM_005839|SRRM1|chr1|+	chr1:24998673-24999772	24998824	1.00	1.00	1.00	NA	1.00	0.59	1.00	1.00	0.58	1.00	1.00	1.00	1.00	NA	1.00	0.94	1.00	0.73	1.00	1.00	1.00	1.00	1.00	0.42	1.00	1.00	0.79	1.00	NA	0.98	1.00	1.00	1.00	1.00	1.00	1.00	1.00	1.00	1.00	1.00	1.00	1.00	1.00	1.00	1.00	1.00	1.00
NM_016176|SDF4|chr1|-	chr1:1152288-1153068	1152905	0.94	0.34	0.61	0.55	0.40	0.23	0.40	0.86	0.66	0.44	0.33	0.53	0.77	0.73	0.56	0.60	0.61	0.80	0.88	0.53	0.20	0.25	0.76	0.52	0.44	0.37	0.50	0.40	1.00	0.49	0.33	0.28	0.90	0.48	0.43	0.51	0.84	0.52	0.41	1.00	0.44	0.46	0.41	0.45	1.00	0.34	0.31
NM_016287|HP1BP3|chr1|-	chr1:21069171-21071584	21070391	0.74	0.92	1.00	NA	0.78	0.69	0.77	0.80	1.00	0.91	0.76	0.99	0.84	NA	1.00	1.00	0.63	0.60	0.84	0.81	0.70	0.85	0.86	0.99	0.99	0.74	0.73	0.75	0.75	0.69	0.73	0.61	0.77	0.89	0.70	0.88	0.81	0.90	0.76	1.00	0.78	0.91	0.90	0.80	0.98	0.77	0.76
NM_152365|C1orf172|chr1|-	chr1:27276047-27276642	27276350	0.60	1.00	0.78	0.66	0.75	0.58	1.00	0.66	0.68	1.00	0.73	1.00	1.00	0.68	0.83	0.97	0.71	0.55	0.77	0.95	0.90	0.81	0.89	0.71	1.00	0.86	0.51	0.90	NA	0.61	0.80	0.59	1.00	0.72	NA	0.76	0.95	0.89	1.00	1.00	0.87	0.84	0.85	0.76	0.81	0.87	0.84
NM_004905|PRDX6|chr1|+	chr1:173456874-173457946	173457074	0.31	0.46	0.35	0.16	0.31	0.28	0.42	0.39	0.14	0.31	0.40	0.41	0.28	0.12	0.33	0.22	0.39	0.26	0.43	0.23	0.31	0.35	0.43	0.19	0.39	0.35	0.29	0.38	0.28	0.30	0.33	0.25	0.37	0.35	0.36	0.31	0.39	0.27	0.44	0.49	0.38	0.38	0.33	0.30	0.33	0.33	0.35
NM_018211|RAVER2|chr1|+	chr1:65296522-65298906	65297437	0.98	0.69	0.93	NA	NA	0.80	0.79	NA	NA	0.82	NA	0.86	NA	NA	0.97	0.76	0.82	NA	NA	NA	0.64	0.91	NA	0.60	0.93	0.66	1.00	0.67	NA	NA	NA	0.73	0.77	0.60	NA	NA	0.83	NA	0.85	NA	NA	0.81	NA	NA	NA	NA	0.70
NM_015017|USP33|chr1|-	chr1:78161674-78163159	78163008	0.94	1.00	1.00	NA	0.85	0.75	1.00	NA	NA	1.00	1.00	1.00	NA	NA	1.00	NA	0.81	0.87	1.00	0.99	0.86	0.99	1.00	NA	1.00	0.96	1.00	0.99	NA	0.80	1.00	0.82	0.63	0.87	0.97	1.00	1.00	NA	0.95	1.00	1.00	1.00	1.00	0.88	0.98	0.89	1.00
NR_027356|LOC645166|chr1|+	chr1:148951245-148951595	148951396	0.84	1.00	0.86	1.00	0.80	0.81	NA	0.86	1.00	0.80	1.00	1.00	0.76	1.00	0.96	0.94	0.46	0.77	NA	0.81	0.78	0.89	0.76	0.95	NA	NA	NA	NA	NA	0.60	0.83	0.69	NA	NA	0.73	0.86	0.54	0.77	0.68	0.81	0.95	0.86	NA	0.80	NA	0.69	0.71
NM_001674|ATF3|chr1|+	chr1:212792700-212794119	212793006	NA	0.87	NA	NA	0.85	0.69	0.97	1.00	NA	1.00	0.86	1.00	1.00	NA	1.00	1.00	0.90	0.94	1.00	0.92	0.89	0.89	0.93	0.78	0.94	0.88	1.00	0.79	NA	0.97	0.88	0.68	0.76	0.93	0.76	0.85	0.91	1.00	NA	1.00	0.86	0.93	0.94	0.97	0.95	0.86	0.85
NM_033055|HIAT1|chr1|+	chr1:100547559-100548929	100547816	0.60	1.00	0.81	NA	0.64	0.28	0.99	0.78	0.13	0.99	0.89	1.00	0.65	0.05	0.65	0.44	0.65	0.50	0.57	0.83	0.59	0.70	1.00	0.16	0.94	0.65	0.40	0.60	NA	0.33	0.60	0.56	1.00	0.82	0.61	0.68	0.65	0.78	0.85	1.00	0.85	0.73	0.76	0.68	0.75	0.58	0.57
NM_003921|BCL10|chr1|-	chr1:85731460-85733665	85732127	0.25	0.49	0.46	NA	0.27	0.23	0.45	0.48	NA	0.42	0.44	0.65	NA	NA	0.46	0.08	0.27	0.23	0.41	0.41	0.34	0.36	0.32	0.23	0.32	0.37	0.26	0.24	NA	0.17	0.33	0.22	0.66	0.33	0.18	0.33	0.39	0.42	0.44	0.61	0.33	0.34	0.39	0.37	0.24	0.27	0.21
NM_016022|APH1A|chr1|-	chr1:150237799-150239056	150238905	0.62	0.97	1.00	0.68	0.95	0.63	0.93	0.74	0.60	0.98	0.93	1.00	0.83	0.52	1.00	0.80	0.70	0.80	0.91	0.85	0.89	0.99	0.77	0.52	1.00	0.91	0.58	0.92	0.76	0.62	0.95	0.83	0.73	0.92	0.94	0.88	0.79	1.00	0.95	0.86	0.90	1.00	0.95	0.86	0.79	0.92	0.95
NM_001255|CDC20|chr1|+	chr1:43828622-43828873	43828775	0.56	0.45	0.42	0.46	0.46	0.64	0.40	0.73	0.33	0.43	0.55	0.44	0.65	0.55	0.41	0.53	0.61	0.71	0.77	0.45	0.38	0.45	0.87	0.49	0.32	0.46	0.40	0.40	NA	0.50	0.40	0.53	0.47	0.43	0.32	0.43	0.52	0.45	0.44	0.55	0.36	0.55	0.46	0.39	0.64	0.44	0.39
NM_001043351|TPM3|chr1|-	chr1:154127780-154130197	154128900	0.03	0.03	0.04	0.02	0.03	0.03	0.03	0.03	0.01	0.03	0.03	0.03	0.03	0.00	0.04	0.03	0.03	0.02	0.07	0.03	0.03	0.03	0.03	0.02	0.03	0.03	0.03	0.03	0.02	0.02	0.02	0.02	0.04	0.03	0.03	0.03	0.03	0.03	0.03	0.04	0.03	0.03	0.03	0.03	0.03	0.02	0.02
NM_006893|EIF2D|chr1|-	chr1:206764974-206765177	206765026	0.15	0.16	0.13	0.00	0.15	0.04	0.16	0.14	0.03	0.18	0.22	0.18	0.06	0.00	0.08	0.01	0.12	0.05	0.06	0.14	0.16	0.15	0.07	0.03	0.13	0.16	0.03	0.11	NA	0.15	0.13	0.10	0.18	0.21	0.08	0.22	0.09	0.23	0.17	0.19	0.21	0.15	0.14	0.17	0.08	0.12	0.15
NM_004759|MAPKAPK2|chr1|+	chr1:206905383-206907630	206905534	NA	NA	NA	NA	1.00	NA	NA	NA	NA	1.00	1.00	NA	NA	NA	NA	NA	1.00	NA	NA	1.00	1.00	1.00	NA	NA	1.00	1.00	NA	1.00	NA	NA	1.00	1.00	NA	NA	1.00	1.00	NA	NA	1.00	NA	1.00	1.00	1.00	1.00	NA	1.00	1.00
NM_003047|SLC9A1|chr1|-	chr1:27425300-27427135	27426886	0.73	0.97	1.00	0.52	0.91	NA	1.00	NA	0.86	1.00	1.00	1.00	NA	0.63	1.00	1.00	1.00	0.86	1.00	NA	0.98	1.00	NA	0.71	1.00	0.97	0.89	0.89	NA	1.00	1.00	0.68	NA	0.92	0.89	0.97	1.00	1.00	1.00	0.75	NA	1.00	1.00	0.85	1.00	0.86	0.96
NM_020672|S100A14|chr1|-	chr1:153586732-153587498	153587232	0.74	0.93	0.88	0.57	0.80	0.94	1.00	1.00	1.00	0.99	0.99	1.00	0.98	0.93	0.97	1.00	1.00	0.93	1.00	0.85	0.92	0.83	0.96	0.60	0.91	0.99	0.72	0.88	0.90	0.93	0.81	0.75	0.92	0.78	0.75	0.80	0.98	0.87	0.95	0.91	0.89	0.83	0.86	0.92	0.93	0.85	0.85
NM_148909|OSBPL9|chr1|+	chr1:52253387-52254866	52253971	0.08	0.09	0.09	0.02	0.05	0.01	0.07	0.06	0.01	0.06	0.08	0.08	0.05	0.03	0.07	0.01	0.05	0.05	0.02	0.07	0.06	0.07	0.08	0.02	0.05	0.07	0.03	0.05	NA	0.01	0.05	0.03	0.10	0.06	0.07	0.07	0.07	0.07	0.08	0.13	0.05	0.08	0.06	0.06	0.07	0.05	0.06
NM_199121|VWA1|chr1|+	chr1:1374461-1378262	1376121	0.02	0.06	0.03	0.01	0.06	0.03	0.09	0.04	0.03	0.04	0.05	0.03	0.06	0.02	0.04	0.04	0.03	0.02	0.03	0.02	0.03	0.03	0.01	0.03	0.08	0.05	0.05	0.04	0.05	0.08	0.05	0.07	0.03	0.10	0.15	0.03	0.01	0.03	0.07	0.03	0.07	0.03	0.07	0.07	0.02	0.03	0.02
NM_144772|APOA1BP|chr1|+	chr1:156563674-156564091	156563899	0.27	0.30	0.27	0.15	0.29	0.22	0.28	0.29	0.20	0.31	0.28	0.34	0.26	0.20	0.32	0.31	0.30	0.25	0.33	0.28	0.27	0.32	0.25	0.15	0.30	0.30	0.30	0.31	0.36	0.32	0.26	0.23	0.29	0.31	0.31	0.24	0.27	0.19	0.30	0.26	0.30	0.27	0.26	0.29	0.26	0.29	0.25
NR_037640|HEATR8-TTC4|chr1|+	chr1:55207084-55208328	55207835	0.39	0.38	0.32	NA	0.32	0.14	0.34	NA	NA	0.30	0.29	0.43	0.42	NA	0.32	0.24	0.36	0.28	0.39	0.24	0.27	0.38	0.32	0.24	0.23	0.26	0.31	0.31	NA	0.18	0.27	0.18	0.29	0.34	0.24	0.29	0.31	0.27	0.26	NA	0.29	0.29	0.25	0.32	0.46	0.31	0.24
NM_022786|ARV1|chr1|+	chr1:231135884-231136479	231136197	0.52	0.23	0.24	NA	0.21	0.45	0.32	0.22	NA	0.22	0.22	0.24	0.12	NA	0.24	NA	0.18	0.26	0.08	0.25	0.20	0.29	0.23	0.13	0.22	0.17	0.34	0.18	NA	0.13	NA	0.16	0.23	NA	0.24	0.27	0.24	0.22	0.24	0.34	0.21	0.26	0.26	0.19	0.28	0.17	0.16
NM_021258|IL22RA1|chr1|-	chr1:24446261-24448227	24448076	NA	1.00	1.00	NA	1.00	NA	1.00	NA	1.00	1.00	NA	1.00	NA	NA	1.00	1.00	1.00	1.00	NA	1.00	1.00	1.00	1.00	1.00	1.00	1.00	1.00	1.00	NA	1.00	1.00	1.00	NA	1.00	NA	NA	1.00	1.00	1.00	NA	1.00	1.00	1.00	1.00	NA	1.00	1.00
NM_017542|POGK|chr1|+	chr1:166821822-166823709	166821988	1.00	1.00	1.00	NA	0.90	1.00	0.84	1.00	NA	1.00	1.00	1.00	1.00	NA	1.00	NA	1.00	0.92	1.00	0.84	0.85	0.99	1.00	0.59	1.00	1.00	1.00	0.84	NA	0.90	0.90	0.67	1.00	1.00	0.85	1.00	1.00	1.00	1.00	1.00	1.00	1.00	1.00	0.94	1.00	1.00	1.00
NM_032360|ACBD6|chr1|-	chr1:180257352-180257652	180257501	1.00	0.59	0.62	0.12	0.63	0.49	0.62	0.72	0.16	0.64	0.64	0.57	0.56	0.04	0.57	0.45	0.80	0.62	0.78	0.55	0.50	0.47	0.48	0.27	0.65	0.60	0.73	0.53	0.49	0.39	0.48	0.42	0.82	0.52	0.49	0.53	0.65	0.57	0.53	0.66	0.55	0.55	0.57	0.59	0.69	0.51	0.61
NR_030725|RCC1|chr1|+	chr1:28864344-28865708	28865254	0.10	0.13	0.10	0.21	0.11	0.28	0.11	NA	0.37	0.18	0.18	0.22	0.45	0.27	0.19	0.22	0.22	0.41	0.45	0.16	0.12	0.10	0.25	0.18	0.13	0.15	0.33	0.11	NA	0.68	0.09	0.13	0.31	0.14	0.11	0.13	0.31	0.13	0.19	0.27	0.12	0.12	0.12	0.15	0.30	0.12	0.12
NM_001166588|EIF2B3|chr1|-	chr1:45340192-45340498	45340347	0.12	0.11	0.07	0.16	0.13	0.27	0.10	0.13	0.11	0.16	0.07	0.10	0.23	NA	NA	0.06	0.01	0.07	NA	0.18	0.13	0.09	0.22	0.03	0.10	0.08	0.03	0.09	NA	0.14	0.10	0.11	0.25	0.04	0.09	0.08	0.05	0.09	0.16	0.19	NA	0.08	0.11	0.18	0.17	0.12	0.08
NR_033758|MINOS1|chr1|+	chr1:19952881-19956315	19953088	0.01	0.01	0.02	0.00	0.02	0.01	0.01	0.01	0.01	0.01	0.01	0.01	0.01	0.02	0.02	0.01	0.01	0.01	0.01	0.01	0.01	0.01	0.01	0.01	0.00	0.01	0.01	0.01	0.01	0.01	0.02	0.01	0.01	0.02	0.03	0.01	0.01	0.01	0.01	0.01	0.02	0.01	0.01	0.01	0.01	0.01	0.01
NM_001032730|USP48|chr1|-	chr1:22054339-22055212	22055061	NA	0.31	0.20	NA	0.25	0.17	0.26	NA	NA	NA	0.27	0.42	0.25	NA	0.18	0.21	0.19	0.24	0.20	0.32	0.25	0.17	0.52	0.10	0.17	0.13	0.21	0.20	NA	NA	0.17	0.07	NA	0.16	0.12	0.16	0.22	0.31	0.17	NA	0.20	0.40	0.18	0.23	NA	0.13	0.14
NM_001252406|ZBTB7B|chr1|+	chr1:154988696-154991001	154989026	0.72	0.81	0.83	0.47	0.70	0.49	0.67	0.87	0.48	1.00	0.75	1.00	0.81	0.33	1.00	0.63	0.65	0.67	0.99	0.89	0.65	0.72	0.57	0.35	1.00	0.63	0.58	0.67	NA	0.37	0.66	0.69	0.69	0.72	0.70	0.83	0.63	0.84	0.79	0.89	0.79	0.85	0.80	0.85	0.88	0.69	0.71
NM_001164825|C1orf212|chr1|-	chr1:35315963-35321583	35320695	0.06	0.05	0.08	0.02	0.09	0.04	0.06	0.05	0.04	0.04	0.04	0.07	0.03	0.02	0.09	0.05	0.06	0.07	NA	0.02	0.08	0.05	0.04	0.04	0.06	0.06	0.07	0.07	NA	0.05	0.06	0.06	NA	0.04	0.07	0.07	0.08	0.06	0.09	0.04	0.06	0.04	0.06	0.05	0.04	0.06	0.06
NM_012474|UCK2|chr1|+	chr1:165876921-165880855	165877127	0.26	0.19	0.27	0.04	0.32	0.21	0.29	0.12	0.16	0.19	0.13	0.13	0.12	0.07	0.32	0.15	0.29	0.26	0.24	0.19	0.22	0.16	0.16	0.22	0.18	0.24	0.40	0.32	0.21	0.20	0.20	0.35	0.21	0.17	0.36	0.28	0.30	0.25	0.41	0.22	0.33	0.14	0.40	0.22	0.31	0.15	0.27
NM_001677|ATP1B1|chr1|+	chr1:169100530-169101769	169101235	0.40	0.63	0.76	1.00	0.67	0.35	0.65	0.42	0.46	0.80	0.81	0.85	0.45	0.38	0.75	0.51	0.32	0.37	0.42	0.60	0.71	0.65	0.43	0.36	0.75	0.74	0.29	0.71	0.36	0.51	0.58	0.61	0.52	0.71	0.62	0.79	0.41	0.84	0.77	0.56	0.68	0.70	0.72	0.60	0.44	0.72	0.74
NM_006243|PPP2R5A|chr1|+	chr1:212533980-212535205	212534131	1.00	1.00	1.00	NA	1.00	1.00	1.00	1.00	NA	1.00	1.00	1.00	1.00	NA	1.00	NA	1.00	1.00	1.00	1.00	1.00	1.00	1.00	NA	1.00	0.94	1.00	1.00	NA	1.00	1.00	0.83	1.00	1.00	1.00	1.00	1.00	1.00	1.00	1.00	1.00	1.00	1.00	1.00	1.00	0.99	1.00
NM_018150|RNF220|chr1|+	chr1:45116376-45117396	45116586	0.73	0.90	0.88	0.78	0.83	0.63	0.84	0.96	0.54	0.98	0.98	0.92	0.76	0.45	0.90	0.68	0.75	0.86	1.00	0.82	0.70	0.80	0.72	0.42	0.92	0.80	0.91	0.77	NA	0.69	0.78	0.66	0.65	0.88	0.71	0.82	0.74	0.81	0.84	1.00	0.81	0.87	0.94	0.79	0.82	0.76	0.78
NM_004446|EPRS|chr1|-	chr1:220141942-220142298	220142128	0.60	0.63	0.61	0.15	0.51	0.24	0.57	0.63	0.07	0.59	0.55	0.67	0.51	0.08	0.55	0.24	0.57	0.41	0.46	0.59	0.54	0.50	0.48	0.28	0.55	0.53	0.56	0.53	0.61	0.32	0.50	0.43	0.65	0.49	0.44	0.56	0.46	0.52	0.56	0.69	0.58	0.50	0.47	0.55	0.42	0.47	0.53
NM_138740|C1orf43|chr1|-	chr1:154179183-154180124	154179838	0.91	1.00	1.00	0.86	0.93	0.75	1.00	1.00	0.52	1.00	1.00	1.00	0.90	0.47	1.00	0.87	0.94	0.73	1.00	0.92	0.94	0.92	1.00	0.58	1.00	1.00	0.74	0.92	1.00	0.70	1.00	1.00	1.00	0.95	0.85	0.96	0.84	0.99	1.00	1.00	1.00	1.00	1.00	0.96	1.00	0.89	0.90
NM_015607|CHTOP|chr1|+	chr1:153617540-153618782	153617913	0.42	0.46	0.57	0.21	0.44	0.45	0.43	0.42	0.22	0.36	0.46	0.58	0.55	0.15	0.47	0.31	0.45	0.59	0.59	0.32	0.41	0.55	0.41	0.31	0.45	0.54	0.37	0.43	0.33	0.39	0.41	0.31	0.44	0.55	0.57	0.46	0.48	0.52	0.66	0.67	0.47	0.47	0.55	0.45	0.49	0.53	0.53
NM_003196|TCEA3|chr1|-	chr1:23707555-23707967	23707816	0.39	NA	0.48	0.48	0.32	0.34	NA	0.39	0.13	0.40	NA	0.33	0.41	NA	0.38	0.26	0.39	0.30	0.31	0.41	0.50	0.47	NA	0.17	0.42	0.42	0.20	0.37	0.33	NA	NA	0.32	0.48	0.39	0.40	0.38	0.34	0.61	0.44	0.41	0.39	0.35	0.37	NA	0.27	0.30	0.44
NM_001199039|SERINC2|chr1|+	chr1:31906911-31907527	31907119	0.71	0.83	0.89	0.26	0.89	0.43	0.76	0.94	0.59	0.96	0.84	0.99	0.75	0.28	1.00	0.74	0.72	0.79	1.00	0.93	0.79	0.87	0.65	0.37	1.00	0.80	0.58	0.86	0.92	0.43	0.84	0.65	0.66	0.81	0.96	0.80	0.75	0.88	0.83	0.80	0.72	0.90	0.95	0.85	0.96	0.90	0.83
NM_020387|RAB25|chr1|+	chr1:156039951-156040295	156040151	0.85	0.66	0.72	0.65	0.68	0.91	0.74	0.82	0.83	0.70	0.69	0.71	0.73	0.41	0.72	0.90	0.86	0.85	0.86	0.71	0.73	0.67	0.70	0.75	0.66	0.73	0.87	0.68	0.69	0.70	0.66	0.65	0.82	0.67	0.58	0.66	0.79	0.67	0.66	0.78	0.63	0.70	0.72	0.65	0.84	0.63	0.64
NM_032881|LSM10|chr1|-	chr1:36859031-36859754	36859427	1.00	0.97	0.93	0.30	0.83	0.70	0.90	1.00	0.42	0.91	0.86	1.00	1.00	0.19	1.00	0.79	1.00	0.98	1.00	0.92	1.00	1.00	0.98	0.51	1.00	0.91	1.00	0.84	NA	0.55	0.88	0.70	0.88	0.87	0.93	0.89	0.92	0.87	1.00	1.00	0.76	0.91	0.85	0.82	1.00	0.98	0.88
NM_000157|GBA|chr1|-	chr1:155204239-155204891	155204666	0.81	0.86	0.97	0.36	0.79	0.62	0.86	0.85	0.43	0.87	0.86	0.84	0.88	0.14	1.00	0.72	0.71	0.68	1.00	0.76	0.86	0.87	0.77	0.60	0.88	0.84	0.70	0.93	NA	0.55	0.85	0.90	1.00	0.87	0.86	1.00	0.83	0.87	0.82	0.93	0.76	0.82	0.96	0.88	0.98	0.82	0.78
NM_198883|MTX1|chr1|+	chr1:155183275-155183616	155183460	0.55	0.54	0.57	0.43	0.57	0.77	0.74	0.77	0.59	0.62	0.59	0.54	0.82	0.62	0.50	0.83	0.61	0.63	0.91	0.60	0.59	0.59	0.76	0.68	0.47	0.51	0.55	0.51	0.81	0.57	0.49	0.59	0.83	0.68	0.62	0.59	0.64	0.63	0.67	0.62	0.56	0.50	0.47	0.48	0.68	0.51	0.51
NM_031475|ESPN|chr1|+	chr1:6520059-6521004	6520300	0.61	0.70	0.98	0.44	0.59	NA	NA	NA	0.49	NA	0.58	0.94	0.71	0.30	1.00	0.79	NA	0.85	1.00	0.55	0.74	NA	0.74	0.38	0.81	0.58	NA	0.68	0.48	NA	NA	0.51	0.67	0.72	NA	NA	0.85	0.89	0.83	0.88	0.63	0.86	0.92	0.74	NA	0.63	0.72
NR_015368|LOC643837|chr1|+	chr1:789153-794826	789304	0.10	0.09	0.07	0.05	0.10	0.06	0.18	0.13	NA	0.07	NA	0.09	0.09	NA	0.07	0.19	NA	0.09	0.11	NA	0.07	0.04	NA	0.07	0.10	0.13	0.07	0.09	NA	0.05	0.09	0.06	NA	0.09	0.18	0.10	0.08	0.06	0.13	NA	0.06	0.07	0.10	0.05	0.08	0.09	0.07
NM_002644|PIGR|chr1|-	chr1:207101867-207103758	207103498	0.64	1.00	1.00	0.57	NA	0.70	0.97	NA	0.38	1.00	1.00	1.00	0.75	0.24	1.00	0.71	0.68	0.65	1.00	0.88	0.91	1.00	0.71	0.41	1.00	0.99	0.65	0.99	0.65	0.71	NA	0.85	0.79	1.00	NA	1.00	0.65	1.00	1.00	0.86	NA	1.00	1.00	0.87	0.73	NA	0.98
NM_012437|SNAPIN|chr1|+	chr1:153633676-153634326	153633991	0.73	0.75	0.67	0.87	0.62	0.81	0.60	1.00	0.61	0.77	0.65	0.84	0.84	NA	0.74	0.99	0.78	0.78	0.85	0.73	0.64	0.62	0.62	0.46	0.85	0.66	0.66	0.64	NA	0.72	0.62	0.49	0.79	0.64	0.67	0.67	0.72	0.62	0.68	0.90	0.63	0.70	0.63	0.63	0.77	0.66	0.64
NM_002065|GLUL|chr1|-	chr1:182350839-182353858	182352060	0.02	0.03	0.02	0.02	0.02	0.02	0.03	0.03	0.03	0.02	0.02	0.02	0.02	0.02	0.02	0.02	0.02	0.02	0.03	0.02	0.02	0.01	0.03	0.02	0.02	0.02	0.01	0.02	0.02	0.02	0.01	0.01	0.02	0.02	0.03	0.02	0.02	0.01	0.02	0.03	0.02	0.02	0.02	0.02	0.02	0.02	0.01
NM_030937|CCNL2|chr1|-	chr1:1321091-1322962	1322153	0.22	0.21	0.25	NA	0.18	0.24	0.24	0.20	0.14	0.20	0.20	0.20	0.21	0.12	0.21	0.18	0.23	0.17	0.32	0.15	0.17	0.15	0.29	0.12	0.17	0.21	0.21	0.19	0.20	NA	0.18	0.14	NA	NA	0.15	0.20	0.23	0.20	0.20	0.16	0.17	0.18	0.27	0.14	0.15	NA	0.21
NM_002053|GBP1|chr1|-	chr1:89517987-89519151	89518271	0.87	0.85	0.71	NA	0.49	0.57	0.73	0.61	NA	0.63	0.57	0.97	NA	NA	NA	0.11	0.65	0.11	0.09	0.70	0.54	0.68	NA	0.30	0.69	0.61	NA	0.66	NA	0.31	0.58	0.34	0.75	0.62	0.40	0.76	0.63	NA	0.63	1.00	NA	0.60	0.63	0.60	NA	0.52	0.43
NM_001077395|DPH5|chr1|-	chr1:101455180-101456184	101455665	0.12	0.14	0.15	0.05	0.19	0.07	0.14	0.14	0.11	0.17	0.13	0.21	0.12	NA	0.14	0.11	0.08	0.13	0.17	0.10	0.14	0.13	0.08	0.09	0.18	0.17	0.16	0.15	NA	0.10	0.18	0.13	0.14	0.12	0.21	0.14	0.17	0.13	0.18	0.15	0.13	0.15	0.17	0.14	0.12	0.18	0.16
NM_003145|SSR2|chr1|-	chr1:155978839-155979441	155979137	0.71	0.77	0.80	1.00	0.75	0.53	0.74	0.82	0.94	0.89	0.76	0.87	0.85	1.00	0.88	0.88	0.72	0.74	0.92	0.80	0.73	0.73	0.82	0.65	0.88	0.76	0.66	0.74	0.84	0.62	0.74	0.81	0.78	0.74	0.84	0.73	0.75	0.77	0.73	0.88	0.71	0.77	0.82	0.81	0.80	0.76	0.76
NM_003000|SDHB|chr1|-	chr1:17345225-17345453	17345302	0.26	0.51	0.46	0.07	0.29	0.23	0.55	0.38	0.04	0.34	0.37	0.52	0.21	0.04	0.29	0.14	0.38	0.22	0.21	0.37	0.38	0.40	0.42	0.19	0.26	0.49	0.22	0.35	0.40	0.15	0.39	0.26	0.31	0.45	0.27	0.37	0.25	0.45	0.55	0.30	0.48	0.36	0.31	0.45	0.27	0.31	0.35
NM_022100|MRPS14|chr1|-	chr1:174982094-174983987	174983692	0.09	0.17	0.16	0.04	0.23	0.12	0.24	0.10	0.06	0.10	0.14	0.17	0.08	0.07	0.30	0.12	0.09	0.10	0.16	0.09	0.19	0.15	0.12	0.08	0.12	0.21	0.15	0.21	NA	0.12	0.16	0.24	0.12	0.13	0.18	0.14	0.15	0.10	0.25	0.12	0.23	0.12	0.20	0.13	0.09	0.25	0.17
NM_018070|SSBP3|chr1|-	chr1:54692195-54692833	54692682	0.51	1.00	1.00	0.09	1.00	0.25	1.00	0.77	0.06	0.99	1.00	1.00	0.56	0.02	1.00	0.21	0.77	0.48	1.00	0.88	1.00	1.00	0.63	0.10	1.00	1.00	0.20	1.00	NA	0.32	0.99	0.97	0.96	1.00	0.87	1.00	0.90	1.00	1.00	1.00	1.00	1.00	1.00	0.86	0.88	1.00	1.00
NM_014827|ZC3H11A|chr1|+	chr1:203821269-203823256	203821475	1.00	1.00	1.00	NA	0.79	0.73	1.00	1.00	0.39	1.00	1.00	1.00	1.00	NA	0.84	0.77	1.00	1.00	1.00	0.97	0.76	0.83	NA	0.60	0.93	0.83	0.95	0.85	0.50	0.82	0.87	0.67	1.00	0.91	0.67	0.95	1.00	1.00	1.00	1.00	0.94	0.97	0.94	1.00	0.95	0.72	0.75
NM_004106|FCER1G|chr1|+	chr1:161188671-161189038	161188837	0.74	0.76	0.85	NA	0.80	0.51	0.82	0.79	0.72	0.99	0.83	1.00	0.84	1.00	0.74	1.00	0.74	0.51	1.00	0.73	0.78	0.79	0.60	0.64	0.85	0.83	0.64	0.78	NA	0.69	0.72	0.42	0.85	0.84	0.66	0.78	0.58	NA	0.84	0.69	0.83	0.60	0.78	0.78	0.74	0.75	0.75
NM_153826|CD46|chr1|+	chr1:207966864-207968861	207967015	1.00	1.00	1.00	1.00	0.95	0.96	1.00	1.00	1.00	1.00	1.00	1.00	1.00	1.00	1.00	1.00	1.00	1.00	1.00	1.00	1.00	1.00	1.00	0.78	1.00	0.99	1.00	0.99	1.00	0.85	0.94	0.76	1.00	0.94	1.00	0.99	1.00	1.00	1.00	1.00	1.00	1.00	1.00	1.00	1.00	0.90	0.94
NR_036473|SNHG3|chr1|+	chr1:28835342-28837404	28836047	0.09	0.09	0.14	NA	0.09	0.11	0.13	0.11	NA	0.09	0.05	0.11	0.07	NA	0.10	0.09	0.08	0.09	0.08	0.08	0.12	0.08	0.13	NA	0.08	0.06	0.11	0.09	NA	NA	0.14	0.13	0.08	0.12	0.08	0.11	0.08	0.10	0.08	0.08	0.10	0.06	0.09	0.10	0.08	0.09	0.07
NM_201542|MED8|chr1|-	chr1:43850397-43850777	43850546	0.56	0.64	0.51	0.24	0.44	0.60	0.52	0.73	0.28	0.43	0.50	0.54	0.49	0.18	0.45	0.42	0.71	0.47	0.63	0.51	0.51	0.46	0.59	0.31	0.44	0.57	0.75	0.50	NA	0.53	0.48	0.54	0.40	0.44	0.51	0.54	0.56	0.46	0.59	0.63	0.53	0.49	0.49	0.51	0.50	0.56	0.48
NM_182689|EFNA4|chr1|+	chr1:155041495-155042029	155041717	0.90	0.50	0.63	0.46	0.56	0.60	0.57	0.92	0.68	0.64	0.44	0.75	0.79	0.46	0.57	0.94	0.87	0.61	0.89	0.56	0.49	0.50	0.89	0.44	0.55	0.55	0.66	0.49	NA	0.83	0.52	0.53	0.80	0.58	0.54	0.51	0.86	0.51	0.53	0.60	0.49	0.60	0.59	0.52	0.84	0.54	0.50
NM_001658|ARF1|chr1|+	chr1:228285553-228286913	228285721	0.97	0.93	0.96	0.60	0.76	0.74	0.90	1.00	0.70	0.95	0.88	1.00	1.00	0.53	1.00	0.88	1.00	0.93	1.00	0.87	0.73	0.80	0.99	0.58	0.99	0.76	1.00	0.76	0.96	0.66	0.75	0.61	1.00	0.85	0.74	0.86	0.98	0.89	0.85	1.00	0.83	0.95	0.92	0.89	1.00	0.71	0.74
NR_024540|WASH7P|chr1|-	chr1:14408-14829	14627	0.45	0.62	0.57	0.29	0.57	0.46	0.49	0.72	0.85	0.61	0.54	0.51	0.64	0.46	0.62	0.75	0.39	0.77	0.63	0.64	0.59	0.60	0.43	0.42	0.50	0.50	0.65	0.59	1.00	0.36	0.46	0.63	0.40	0.57	0.62	0.63	0.54	0.49	0.49	0.47	0.56	0.64	0.58	0.67	0.56	0.50	0.53
NM_017850|C1orf109|chr1|-	chr1:38147242-38148832	38147907	0.47	1.00	NA	NA	NA	0.21	0.80	NA	NA	0.72	0.71	1.00	0.72	NA	NA	NA	0.61	NA	NA	0.51	0.59	0.67	NA	NA	0.70	0.68	0.41	0.60	NA	NA	0.71	0.34	NA	NA	NA	0.68	0.68	0.76	NA	NA	NA	0.71	0.84	NA	NA	NA	0.53
NM_006784|WDR3|chr1|+	chr1:118501915-118503049	118502581	0.22	0.28	0.26	NA	0.28	NA	0.28	0.16	NA	0.24	0.19	0.34	0.36	NA	0.31	NA	0.26	0.34	0.13	0.20	0.29	0.27	0.25	NA	0.34	0.31	0.29	0.27	NA	NA	0.28	0.26	0.19	0.26	NA	0.23	0.28	0.23	0.28	0.44	0.28	0.28	0.28	0.18	0.17	0.36	0.25
NR_037636|GJA9-MYCBP|chr1|-	chr1:39328162-39330386	39329315	0.29	0.25	0.24	NA	0.21	0.15	0.22	0.22	NA	0.24	0.20	0.31	0.24	NA	0.29	0.32	0.19	0.20	0.23	0.18	0.20	0.21	0.19	0.18	0.20	0.22	0.20	0.18	NA	0.15	0.18	0.18	0.24	0.22	0.26	0.16	0.20	0.23	0.24	0.18	0.22	0.19	0.21	0.19	0.17	0.25	0.18
NM_007269|STXBP3|chr1|+	chr1:109351405-109352148	109351869	0.62	0.71	0.72	NA	0.50	0.08	0.64	0.22	NA	0.52	0.59	0.68	0.19	NA	0.67	0.02	0.32	0.23	0.17	0.72	0.69	0.59	0.62	NA	0.44	0.62	0.25	0.44	NA	0.22	0.47	0.44	0.55	0.49	0.45	0.40	0.74	0.57	0.66	0.68	0.66	0.50	0.62	0.45	0.29	0.40	0.40
NM_001256409|LRRC42|chr1|+	chr1:54433338-54433841	54433584	0.82	0.81	0.74	NA	0.71	1.00	0.89	1.00	NA	0.79	0.68	0.92	0.82	NA	0.71	1.00	0.65	0.62	0.79	0.80	0.78	0.74	1.00	0.75	0.79	0.73	0.77	0.58	0.73	0.88	0.68	0.75	0.95	0.76	0.85	0.61	0.68	0.70	0.80	0.69	0.84	0.71	0.67	0.59	0.84	0.67	0.64
NM_015471|NSL1|chr1|-	chr1:212899495-212912028	212911205	0.02	0.01	0.03	NA	0.02	0.02	0.03	0.02	NA	0.01	0.02	0.02	0.02	NA	NA	NA	0.02	0.02	NA	0.01	0.03	0.02	0.01	NA	0.02	0.02	0.03	0.02	NA	0.02	0.02	0.02	0.01	0.02	0.04	0.03	0.02	0.03	0.02	0.01	0.02	0.03	0.03	0.02	0.01	NA	0.02
NM_015714|G0S2|chr1|+	chr1:209848998-209849735	209849151	1.00	0.82	NA	NA	0.97	NA	0.90	1.00	0.86	0.87	0.89	NA	NA	0.73	NA	1.00	NA	NA	NA	0.84	0.81	NA	NA	1.00	0.96	0.92	1.00	NA	NA	1.00	0.79	0.84	1.00	0.93	0.79	0.96	0.90	0.78	1.00	NA	NA	0.93	0.85	NA	NA	0.95	NA
NM_017823|DUSP23|chr1|+	chr1:159751943-159752333	159752094	0.64	0.83	0.77	0.56	0.77	0.98	0.91	0.81	0.62	0.81	0.84	0.81	0.89	0.42	0.70	0.80	0.69	0.81	0.87	0.81	0.83	0.82	0.76	0.62	0.86	NA	0.65	0.85	0.72	0.72	0.79	0.69	1.00	0.70	0.76	0.72	0.61	0.68	0.77	0.89	0.71	0.76	0.74	0.64	0.80	0.76	0.81
NM_006147|IRF6|chr1|-	chr1:209958968-209961989	209961782	0.80	1.00	0.80	0.20	0.89	0.76	0.93	1.00	0.32	0.83	0.78	0.87	0.95	0.15	0.83	0.55	1.00	0.90	1.00	0.66	0.84	0.91	0.80	0.52	1.00	0.78	0.81	0.75	NA	0.84	0.67	0.78	1.00	0.88	0.70	0.72	1.00	1.00	1.00	0.97	0.80	0.67	0.81	0.89	1.00	0.84	0.80
NM_182976|ZNF326|chr1|+	chr1:90492913-90494094	90493093	0.38	0.41	0.33	NA	0.20	NA	0.34	NA	NA	0.29	0.30	0.29	NA	NA	0.21	0.20	0.52	0.27	NA	NA	0.21	0.24	0.78	NA	0.25	0.24	0.24	0.20	0.16	NA	0.23	0.16	NA	0.19	0.21	0.22	0.90	0.21	0.36	NA	0.33	0.30	0.35	0.28	NA	0.18	0.16
NM_012394|PFDN2|chr1|-	chr1:161070346-161070649	161070498	0.68	0.34	0.47	0.43	0.40	0.44	0.44	0.64	0.28	0.39	0.45	0.38	0.45	0.14	0.36	0.34	0.43	0.45	0.43	0.37	0.41	0.39	0.63	0.38	0.39	0.36	0.51	0.40	0.41	0.28	0.40	0.37	0.58	0.44	0.30	0.45	0.55	0.46	0.39	0.46	0.40	0.48	0.44	0.34	0.53	0.40	0.40
NM_005646|TARBP1|chr1|-	chr1:234527059-234527491	234527298	0.56	0.72	0.58	0.02	0.40	0.31	0.59	0.31	0.02	0.48	0.50	0.60	0.52	NA	0.48	0.28	0.53	0.50	0.40	0.38	0.43	0.53	0.40	0.20	0.51	NA	0.39	0.40	NA	NA	0.42	0.25	0.48	NA	NA	0.44	0.75	0.44	0.59	0.83	0.46	0.46	0.55	0.39	0.54	NA	0.49
NM_000775|CYP2J2|chr1|-	chr1:60358980-60359501	60359143	0.61	0.59	0.54	0.19	0.43	0.44	0.53	NA	NA	0.55	NA	0.62	0.54	NA	0.45	0.54	0.54	0.36	0.21	0.44	NA	0.39	0.58	0.12	0.42	0.48	0.68	0.44	NA	0.23	0.45	0.47	0.45	0.43	NA	NA	0.52	0.50	0.55	0.32	0.49	0.42	0.55	0.59	0.70	NA	0.42
NM_016011|MECR|chr1|-	chr1:29519385-29520691	29520380	0.15	0.08	0.12	0.06	NA	0.12	NA	0.17	0.12	0.20	0.14	0.16	0.13	NA	0.30	0.12	0.18	0.06	0.20	0.10	0.20	0.20	0.19	0.14	0.14	0.20	0.23	0.13	NA	0.12	0.13	0.20	0.09	0.20	NA	0.16	0.17	0.14	0.20	0.08	NA	0.11	0.17	NA	0.18	0.12	0.18
NM_022051|EGLN1|chr1|-	chr1:231499497-231502221	231502070	1.00	1.00	1.00	NA	0.84	0.51	1.00	1.00	NA	1.00	0.86	1.00	0.82	NA	1.00	NA	0.78	NA	0.78	0.75	0.85	1.00	0.83	0.49	0.90	0.86	0.64	0.83	NA	0.86	0.81	0.88	1.00	NA	0.76	0.87	1.00	0.83	1.00	1.00	0.78	0.94	0.91	0.95	0.78	0.82	0.83
NM_017971|MRPL20|chr1|-	chr1:1337426-1337636	1337485	0.91	0.83	0.71	0.68	0.68	0.76	0.73	0.69	0.60	0.65	0.69	0.79	0.78	0.74	0.66	0.69	0.99	0.57	0.73	0.65	0.72	0.74	0.66	0.78	0.82	0.64	0.76	0.71	0.82	0.88	0.68	0.73	0.79	0.62	0.77	0.70	0.75	0.69	0.68	0.93	0.68	0.69	0.69	0.67	0.70	0.70	0.67
NM_006845|KIF2C|chr1|+	chr1:45232769-45233438	45232920	0.88	0.95	0.82	NA	NA	0.89	0.74	0.84	1.00	0.95	0.84	1.00	1.00	NA	0.91	1.00	0.73	0.60	0.97	0.77	0.93	0.79	0.76	0.68	0.81	0.72	0.67	0.75	NA	1.00	0.75	0.86	0.75	0.72	0.89	0.76	0.68	0.81	0.90	NA	NA	0.78	0.70	0.80	0.77	NA	0.82
NM_005686|SOX13|chr1|+	chr1:204094986-204096871	204095678	NA	1.00	1.00	NA	1.00	NA	1.00	1.00	0.77	NA	1.00	1.00	NA	0.24	1.00	1.00	1.00	NA	NA	NA	1.00	1.00	NA	0.39	1.00	1.00	1.00	1.00	NA	0.89	0.92	0.65	NA	1.00	0.96	1.00	NA	NA	1.00	NA	1.00	NA	1.00	0.93	1.00	1.00	1.00
NM_024595|AKIRIN1|chr1|+	chr1:39469717-39471737	39470634	0.80	0.88	1.00	0.74	0.93	0.31	0.73	1.00	0.81	0.86	0.91	1.00	0.81	0.81	1.00	0.94	0.64	0.62	1.00	0.84	0.91	0.93	0.93	0.36	1.00	0.79	0.61	0.92	NA	0.76	0.85	0.89	0.87	0.99	0.76	1.00	0.81	1.00	0.80	1.00	0.81	1.00	0.86	0.89	1.00	0.86	0.81
NM_006335|TIMM17A|chr1|+	chr1:201938597-201939789	201939406	0.14	0.16	0.17	0.27	0.09	0.18	0.12	0.13	0.16	0.16	0.11	0.15	0.18	NA	0.12	0.16	0.13	0.11	0.10	0.20	0.13	0.13	0.15	0.11	0.11	0.11	0.14	0.12	NA	0.08	0.12	0.09	0.22	0.16	0.07	0.14	0.11	0.13	0.16	0.14	0.12	0.12	0.11	0.12	0.10	0.14	0.12
NM_173638|NBPF15|chr1|+	chr1:148594397-148596267	148594548	NA	1.00	1.00	NA	1.00	1.00	NA	NA	NA	1.00	1.00	NA	NA	NA	1.00	1.00	NA	NA	NA	1.00	1.00	1.00	NA	1.00	1.00	1.00	1.00	1.00	NA	NA	1.00	1.00	NA	1.00	1.00	1.00	NA	1.00	1.00	NA	1.00	1.00	1.00	1.00	NA	1.00	1.00
NM_000186|CFH|chr1|+	chr1:196716241-196716634	196716451	0.31	0.38	NA	NA	0.30	NA	0.27	0.26	NA	NA	0.28	0.46	0.23	NA	0.31	0.08	0.17	NA	NA	0.50	0.23	0.30	NA	0.16	0.27	NA	0.29	0.24	NA	0.12	0.23	0.19	0.32	NA	0.22	NA	0.41	NA	0.42	0.51	NA	NA	0.25	0.33	NA	0.26	NA
NM_001141973|ATP13A2|chr1|-	chr1:17312453-17312853	17312569	0.87	0.87	0.60	1.00	0.87	1.00	0.80	0.76	1.00	0.76	0.82	0.77	0.87	1.00	0.75	0.93	0.67	0.41	0.72	0.72	1.00	1.00	0.30	0.74	0.88	0.72	0.73	0.72	NA	0.97	0.80	0.56	0.49	0.67	0.75	0.77	0.41	0.63	0.80	0.88	0.78	0.58	0.87	0.51	0.82	0.85	0.78
NM_002533|NVL|chr1|-	chr1:224415036-224415372	224415221	1.00	0.65	0.62	NA	0.53	0.70	NA	0.64	0.57	0.54	NA	0.55	0.71	NA	0.43	0.54	NA	NA	NA	0.60	NA	0.62	0.59	0.59	0.69	0.57	0.69	NA	NA	NA	NA	NA	0.75	NA	NA	NA	0.38	0.71	0.74	0.64	0.57	0.56	0.58	0.58	0.43	NA	NA
NM_181358|HIPK1|chr1|+	chr1:114515646-114520491	114516008	NA	NA	1.00	NA	0.98	NA	NA	NA	NA	1.00	NA	NA	NA	0.14	1.00	NA	1.00	NA	NA	NA	0.91	1.00	NA	0.52	1.00	1.00	1.00	1.00	NA	0.80	0.99	1.00	NA	1.00	0.84	1.00	1.00	NA	1.00	NA	NA	NA	1.00	NA	NA	NA	0.82
NM_018056|TMEM39B|chr1|+	chr1:32568032-32568467	32568237	NA	0.70	0.75	0.36	0.65	0.20	0.73	0.81	0.29	0.65	0.56	0.79	0.77	NA	0.79	0.59	0.70	0.75	0.84	0.72	0.56	0.53	NA	0.28	0.80	0.52	0.65	0.60	NA	0.60	0.60	0.84	NA	0.56	0.64	0.67	0.75	0.72	0.59	NA	NA	0.66	0.64	0.66	0.73	NA	0.68
NM_004120|GBP2|chr1|-	chr1:89573310-89573974	89573780	0.10	0.09	0.08	NA	0.10	0.04	0.14	0.10	0.07	0.06	0.08	0.04	NA	NA	0.05	0.06	0.13	0.12	0.07	0.06	0.09	0.12	0.12	0.10	0.07	0.10	0.08	0.13	NA	0.06	0.11	0.08	0.07	0.08	0.14	0.09	0.14	NA	0.09	0.08	0.10	0.09	0.08	0.11	0.05	0.11	0.08
NM_032305|POLR3GL|chr1|-	chr1:145456236-145456723	145456572	0.79	0.91	1.00	0.48	0.68	0.70	0.72	0.83	0.55	0.83	0.64	0.88	1.00	0.45	1.00	1.00	1.00	0.91	0.93	1.00	0.66	0.61	0.76	0.71	1.00	0.56	0.87	0.77	NA	0.62	0.75	0.51	0.77	0.73	1.00	0.75	1.00	0.92	0.65	1.00	0.62	0.84	0.72	1.00	1.00	0.78	0.59
NM_015047|KIAA0090|chr1|-	chr1:19544584-19545976	19545588	0.30	0.40	0.36	0.07	0.38	0.27	0.47	0.29	0.13	0.30	0.40	0.42	0.33	0.08	0.41	0.22	0.39	0.30	0.41	0.25	0.33	0.39	0.37	0.23	0.33	0.33	0.26	0.30	NA	0.27	0.32	0.26	NA	0.37	0.35	0.29	0.41	0.26	0.38	0.49	0.36	0.37	0.44	0.34	0.41	0.32	0.33
NM_017646|TRIT1|chr1|-	chr1:40306706-40307585	40307434	1.00	1.00	1.00	NA	0.73	0.73	0.91	1.00	NA	0.88	0.97	1.00	0.97	NA	0.86	0.94	0.96	1.00	NA	0.75	0.78	0.80	1.00	0.48	0.95	0.77	NA	0.77	NA	0.72	0.93	0.75	NA	0.89	NA	0.78	1.00	0.86	0.81	1.00	NA	0.93	1.00	0.78	NA	NA	0.71
NM_001136497|BTF3L4|chr1|+	chr1:52552384-52556388	52553970	0.20	0.25	0.22	NA	0.28	0.14	0.21	0.25	NA	0.22	0.16	0.32	0.24	NA	0.27	NA	0.22	NA	0.35	0.22	0.22	0.20	0.18	NA	0.22	0.21	0.21	0.29	NA	NA	0.21	0.15	0.21	0.22	0.20	0.23	0.25	0.30	0.32	0.24	0.23	0.22	0.32	0.17	0.19	0.23	0.21
NR_037185|PRPF38B|chr1|+	chr1:109241784-109244422	109242633	0.74	0.62	0.45	NA	0.23	0.54	0.36	0.79	NA	0.55	0.35	0.45	NA	NA	0.41	0.44	0.89	0.66	NA	0.61	0.25	0.36	0.64	0.54	0.47	0.28	0.66	0.30	NA	NA	0.32	0.19	NA	0.34	0.34	0.34	0.96	0.31	0.39	NA	0.40	0.43	0.39	0.47	NA	0.25	0.25
NM_021933|MIIP|chr1|+	chr1:12091779-12092106	12091935	0.65	0.41	0.50	0.62	0.50	NA	0.41	0.64	0.49	0.53	0.36	0.43	0.56	0.65	0.48	0.56	1.00	0.25	0.51	0.39	0.31	0.47	0.23	0.50	0.51	0.40	0.91	0.39	0.56	NA	0.42	0.54	0.36	0.43	0.46	0.38	0.53	0.44	0.31	0.44	0.38	0.51	0.48	0.42	0.61	0.52	0.50
NM_001178096|F3|chr1|-	chr1:94994732-94996152	94995885	0.77	1.00	0.98	0.30	0.78	0.45	0.86	1.00	0.47	0.97	0.87	1.00	0.87	0.28	0.96	0.77	0.70	0.66	NA	0.89	0.86	0.83	0.74	0.28	1.00	0.74	0.69	0.82	NA	0.66	0.77	0.68	0.89	0.97	0.74	0.93	0.73	NA	0.92	1.00	NA	0.97	0.89	0.92	0.86	0.77	0.75
NM_001198903|YY1AP1|chr1|-	chr1:155629233-155630704	155630553	1.00	1.00	1.00	NA	1.00	1.00	1.00	1.00	1.00	1.00	1.00	1.00	1.00	NA	1.00	1.00	1.00	1.00	1.00	1.00	1.00	1.00	1.00	1.00	1.00	1.00	1.00	1.00	NA	1.00	1.00	0.99	0.89	1.00	1.00	1.00	1.00	1.00	1.00	1.00	1.00	1.00	1.00	1.00	1.00	1.00	1.00
NM_021633|KLHL12|chr1|-	chr1:202860230-202861787	202861628	0.86	1.00	1.00	0.32	0.85	0.72	0.97	1.00	0.33	1.00	1.00	1.00	1.00	0.23	1.00	0.60	0.90	0.81	1.00	0.80	0.75	0.89	NA	0.40	1.00	0.95	0.61	0.80	NA	0.57	0.75	0.65	1.00	0.97	0.80	0.82	0.66	0.98	1.00	NA	0.84	1.00	0.90	0.77	1.00	0.91	0.75
NM_004481|GALNT2|chr1|+	chr1:230415049-230417875	230415587	0.90	0.84	0.86	0.58	0.73	0.77	0.70	0.98	0.91	1.00	0.71	1.00	0.87	0.57	0.92	0.99	0.87	0.74	0.99	0.76	0.68	0.66	0.63	0.72	0.86	0.63	0.86	0.78	0.71	0.69	0.63	0.64	0.57	0.72	0.66	0.76	0.79	0.89	0.72	0.97	0.73	0.88	0.86	0.80	1.00	0.79	0.68
NM_018442|DCAF6|chr1|+	chr1:168044609-168045083	168044950	0.54	0.34	0.51	NA	0.39	NA	0.40	0.60	NA	0.54	0.43	0.38	0.93	NA	0.36	0.52	0.39	0.42	0.32	0.76	0.43	0.45	0.40	1.00	0.31	0.54	0.52	0.43	NA	0.47	0.45	0.41	0.22	0.44	0.29	0.50	0.51	0.45	0.42	0.41	0.37	0.32	0.43	0.44	0.63	0.55	0.43
NM_016456|TMEM9|chr1|-	chr1:201103900-201104943	201104792	1.00	0.99	1.00	0.68	0.89	0.97	1.00	1.00	0.62	0.91	0.89	1.00	1.00	0.33	1.00	0.81	1.00	0.98	1.00	0.91	0.99	0.89	1.00	0.60	1.00	0.93	1.00	0.96	0.69	0.84	0.95	0.82	1.00	0.90	0.87	0.94	1.00	1.00	1.00	1.00	0.84	0.98	0.91	0.99	1.00	0.96	1.00
NM_024569|MPZL1|chr1|+	chr1:167757057-167761156	167759982	0.03	0.03	0.04	0.00	0.03	0.01	0.04	0.03	0.01	0.05	0.03	0.08	0.03	NA	0.04	0.01	0.03	0.00	0.05	0.04	0.03	0.04	0.05	0.01	0.03	0.02	0.03	0.03	NA	0.02	0.04	0.01	0.03	0.03	0.01	0.04	0.03	0.05	0.04	0.06	0.02	0.03	0.04	0.03	0.03	0.03	0.02
NM_001039802|CDC42|chr1|+	chr1:22417921-22419436	22419068	0.07	0.17	0.19	0.25	0.11	0.17	0.16	0.12	0.56	0.21	0.20	0.26	0.49	0.24	0.11	0.24	0.09	0.55	0.24	0.18	0.16	0.14	0.29	0.12	0.10	0.17	0.15	0.13	0.04	0.54	0.12	0.12	0.27	0.13	0.10	0.14	0.47	0.13	0.16	0.38	0.18	0.13	0.14	0.21	0.19	0.14	0.15
NM_001938|DR1|chr1|+	chr1:93826050-93828148	93826313	0.30	0.81	0.56	0.12	0.43	0.33	0.59	0.51	0.16	0.73	0.64	0.67	0.61	0.06	0.56	0.44	0.54	0.43	0.51	0.58	0.50	0.51	0.60	0.22	0.65	0.58	0.27	0.61	NA	0.39	0.53	0.44	0.94	0.67	0.54	0.44	0.61	0.39	0.75	0.95	0.68	0.61	0.68	0.61	0.51	0.48	0.48
NM_005727|TSPAN1|chr1|+	chr1:46651158-46651634	46651309	0.64	0.70	0.79	0.40	0.74	0.68	0.82	0.70	0.48	0.81	0.77	1.00	0.79	0.26	0.94	0.79	0.67	0.68	0.98	0.69	0.69	0.77	0.67	0.56	0.88	0.78	0.56	0.70	0.85	0.59	0.71	0.85	0.87	0.70	0.67	0.73	0.69	0.76	0.75	0.80	0.76	0.75	0.76	0.88	0.79	0.74	0.70
NM_030952|NUAK2|chr1|-	chr1:205271191-205273641	205272081	0.67	NA	1.00	NA	NA	NA	0.91	NA	0.78	NA	NA	1.00	NA	NA	1.00	NA	NA	NA	NA	0.91	0.93	NA	NA	0.57	NA	NA	NA	0.94	NA	NA	1.00	0.50	NA	1.00	NA	NA	0.76	1.00	1.00	NA	0.97	1.00	1.00	0.76	NA	0.83	0.91
NM_001166059|HMGCL|chr1|-	chr1:24128367-24129054	24128903	1.00	0.81	1.00	1.00	0.85	1.00	0.75	1.00	1.00	1.00	0.89	1.00	1.00	NA	1.00	1.00	1.00	1.00	1.00	0.95	0.89	0.94	1.00	1.00	1.00	0.88	1.00	0.94	NA	1.00	0.89	0.84	1.00	0.93	0.85	0.92	0.93	1.00	0.97	1.00	0.89	1.00	0.88	0.98	1.00	0.94	0.96
NM_018982|YIPF1|chr1|-	chr1:54317392-54317943	54317621	0.58	1.00	0.92	NA	0.82	0.82	0.79	0.95	NA	1.00	0.75	1.00	1.00	NA	1.00	1.00	0.57	0.70	0.88	0.77	0.78	0.75	0.64	0.67	1.00	0.86	0.55	0.94	NA	0.49	0.81	0.49	0.79	0.70	0.92	0.84	0.74	1.00	0.93	1.00	0.83	0.88	0.89	0.89	0.81	0.80	0.77
NM_016334|GPR89B|chr1|+	chr1:147464943-147465753	147465436	0.42	0.19	0.52	0.61	0.31	0.30	0.33	0.35	0.41	0.37	0.21	0.33	0.32	0.26	0.29	0.41	0.22	0.22	0.45	0.45	0.32	0.31	0.29	0.50	0.23	0.34	0.44	0.29	NA	0.35	0.25	0.32	0.42	0.36	0.17	0.27	0.32	0.31	0.33	0.40	0.28	0.26	0.23	0.31	0.41	0.26	0.26
NM_001206652|SH3GLB1|chr1|+	chr1:87208811-87213867	87209205	0.14	0.30	0.27	0.07	0.25	0.22	0.32	0.13	0.32	0.15	0.23	0.17	0.19	0.13	0.24	0.22	0.30	0.19	0.25	0.11	0.34	0.19	0.17	0.21	0.27	0.17	0.22	0.44	NA	0.21	0.24	0.34	0.16	0.23	0.40	0.26	0.31	0.14	0.41	0.21	0.33	0.28	0.31	0.20	0.23	0.46	0.29
NM_001123377|PARK7|chr1|+	chr1:8044954-8045342	8045129	0.78	0.58	0.56	1.00	0.52	0.77	0.60	0.83	0.76	0.61	0.55	0.56	0.75	1.00	0.52	0.63	0.75	0.55	0.65	0.63	0.59	0.56	0.49	0.63	0.49	0.55	0.70	0.55	0.75	0.62	0.57	0.52	0.49	0.55	0.48	0.58	0.58	0.55	0.56	0.64	0.54	0.54	0.54	0.60	0.77	0.57	0.55
NM_001134445|DDAH1|chr1|-	chr1:85784168-85787251	85787100	1.00	1.00	1.00	0.88	1.00	1.00	1.00	NA	0.78	1.00	1.00	1.00	NA	NA	1.00	0.86	1.00	1.00	1.00	1.00	1.00	1.00	1.00	0.67	1.00	1.00	1.00	1.00	NA	NA	1.00	1.00	NA	1.00	1.00	1.00	1.00	1.00	1.00	1.00	1.00	1.00	1.00	1.00	1.00	1.00	1.00
NM_032800|C1orf198|chr1|-	chr1:230972865-230975654	230975503	1.00	1.00	1.00	NA	1.00	NA	1.00	1.00	NA	1.00	1.00	1.00	NA	NA	1.00	1.00	1.00	1.00	NA	NA	1.00	1.00	NA	1.00	1.00	1.00	1.00	1.00	NA	1.00	1.00	0.90	NA	1.00	1.00	1.00	1.00	1.00	1.00	NA	1.00	1.00	1.00	1.00	1.00	1.00	1.00
NM_001256165|TMCO1|chr1|-	chr1:165693528-165697358	165696716	0.04	0.06	0.05	0.04	0.06	0.03	0.06	0.03	0.02	0.04	0.05	0.08	0.03	0.04	0.05	0.05	0.03	0.03	0.03	0.04	0.05	0.04	0.04	0.03	0.04	0.05	0.03	0.06	0.04	0.02	0.04	0.05	0.05	0.05	0.05	0.04	0.04	0.04	0.06	0.04	0.05	0.04	0.06	0.05	0.03	0.07	0.04
NM_020997|LEFTY1|chr1|-	chr1:226073982-226074790	226074210	0.79	1.00	0.85	0.37	NA	0.84	NA	NA	NA	1.00	NA	1.00	1.00	0.35	0.95	NA	0.98	NA	0.99	0.87	0.83	0.91	1.00	0.41	1.00	NA	NA	0.97	0.80	NA	0.84	0.44	1.00	NA	NA	NA	0.61	0.81	1.00	0.79	NA	0.91	0.81	0.80	0.87	0.87	NA
NM_001029885|GLTPD1|chr1|+	chr1:1262621-1264276	1262772	0.98	1.00	1.00	NA	1.00	0.96	1.00	0.83	1.00	1.00	1.00	1.00	1.00	NA	1.00	1.00	0.91	1.00	1.00	1.00	1.00	1.00	0.71	1.00	1.00	1.00	1.00	1.00	NA	NA	1.00	1.00	0.90	1.00	1.00	1.00	1.00	1.00	1.00	NA	1.00	1.00	1.00	1.00	1.00	1.00	1.00
NM_004388|CTBS|chr1|-	chr1:85018804-85020882	85020691	0.34	0.61	0.68	NA	0.60	NA	0.63	NA	NA	0.53	0.58	NA	0.28	NA	NA	NA	0.48	0.36	0.40	0.37	0.59	0.53	0.49	NA	0.43	0.56	NA	0.49	NA	NA	0.42	0.39	NA	NA	0.47	NA	NA	NA	NA	0.82	NA	NA	0.60	NA	0.47	0.53	0.41
NM_006142|SFN|chr1|+	chr1:27189633-27190947	27190376	0.86	0.76	0.83	1.00	0.71	0.52	0.67	0.73	0.85	0.71	0.70	0.84	0.51	0.72	0.95	0.69	0.50	0.66	1.00	0.63	0.71	0.81	0.55	0.78	0.90	0.71	0.75	0.72	NA	0.77	0.78	0.57	0.59	0.70	NA	0.82	0.64	0.83	0.78	0.60	0.64	0.77	0.79	0.65	0.71	0.71	0.72
NM_170708|LMNA|chr1|+	chr1:156108871-156109880	156109387	0.58	0.47	0.59	1.00	0.49	0.96	0.41	0.39	1.00	0.56	0.47	0.59	0.67	0.94	0.68	0.82	0.24	0.43	0.46	0.55	0.62	0.51	0.45	1.00	0.60	0.48	0.42	0.58	0.48	0.69	0.51	0.67	0.42	0.46	0.53	0.51	0.42	0.53	0.49	0.34	0.45	0.46	0.44	0.58	0.50	0.57	0.59
NM_007375|TARDBP|chr1|+	chr1:11082181-11085549	11084030	0.10	0.09	0.07	0.04	0.09	0.06	0.11	0.12	0.05	0.11	0.08	0.06	0.13	NA	0.15	0.10	0.08	0.06	0.11	0.08	0.11	0.10	0.10	0.04	0.12	0.05	0.09	0.14	NA	0.05	0.11	0.07	0.06	0.06	0.08	0.08	0.12	0.06	0.14	0.10	0.11	0.11	0.09	0.08	0.05	0.18	0.05
NM_182533|C1orf86|chr1|-	chr1:2120988-2121220	2121069	0.44	0.18	0.55	0.26	0.36	0.03	NA	0.14	0.17	0.17	0.31	0.17	0.10	0.04	0.41	0.23	0.00	0.15	0.18	0.40	0.06	0.03	0.16	0.06	0.36	0.34	0.06	0.36	0.07	0.36	NA	0.54	0.11	0.53	0.42	0.50	0.06	0.47	0.27	0.18	0.25	0.49	0.41	0.41	0.35	0.21	0.25
NM_006004|UQCRH|chr1|+	chr1:46782224-46782447	46782388	0.83	0.58	0.67	0.63	0.55	0.52	0.58	0.75	0.35	0.55	0.54	0.58	0.67	0.76	0.42	0.43	0.90	0.83	0.90	0.56	0.51	0.56	0.75	0.57	0.42	0.57	0.87	0.52	0.73	0.64	0.56	0.47	0.70	0.57	0.40	0.57	0.68	0.62	0.58	0.70	0.65	0.56	0.56	0.58	0.63	0.50	0.51
NM_001145415|SETDB1|chr1|+	chr1:150936723-150937220	150936923	0.76	0.68	0.56	NA	0.56	0.60	0.61	0.98	0.99	0.72	0.56	0.74	0.81	NA	0.64	0.70	1.00	0.62	0.55	0.67	0.65	0.64	0.75	0.83	0.58	0.76	0.63	0.55	NA	NA	0.64	0.37	0.76	0.66	0.64	0.63	0.70	0.68	0.66	NA	0.62	0.64	0.74	0.55	0.72	0.67	0.65
NM_002922|RGS1|chr1|+	chr1:192548267-192549159	192548857	0.91	1.00	0.83	NA	0.73	NA	1.00	0.87	NA	0.82	0.85	0.99	0.57	NA	1.00	NA	NA	0.49	0.30	0.70	NA	0.73	NA	0.51	0.89	0.81	0.79	0.76	NA	0.37	0.67	0.59	0.90	0.73	0.72	0.65	0.80	0.93	0.90	0.98	NA	NA	0.75	0.74	0.63	0.62	0.67
NM_014388|DIEXF|chr1|+	chr1:210024549-210030910	210025070	NA	0.10	NA	NA	NA	NA	0.19	NA	NA	0.12	0.08	0.17	0.07	NA	0.10	NA	0.18	NA	NA	0.09	0.15	NA	0.08	0.13	0.12	NA	0.15	0.24	NA	NA	0.15	NA	0.11	NA	NA	0.22	NA	0.13	0.33	NA	0.13	0.12	NA	0.15	0.18	NA	0.20
NM_147161|ACOT11|chr1|+	chr1:55074630-55074850	55074797	0.90	1.00	1.00	NA	NA	0.91	NA	NA	0.94	1.00	0.98	NA	0.96	0.83	1.00	NA	1.00	1.00	1.00	1.00	NA	0.93	0.81	1.00	0.98	1.00	1.00	1.00	NA	NA	1.00	0.79	NA	1.00	NA	1.00	1.00	NA	1.00	NA	1.00	1.00	NA	1.00	0.69	1.00	1.00
NM_007033|RER1|chr1|+	chr1:2334474-2336241	2335039	0.27	0.33	0.32	0.07	0.42	0.33	0.40	0.21	0.16	0.30	0.23	0.27	0.29	0.07	0.37	0.25	0.22	0.19	0.25	0.22	0.46	0.24	0.20	0.21	0.30	0.27	0.38	0.36	0.31	0.21	0.32	0.29	0.30	0.26	0.38	0.22	0.32	0.26	0.35	0.26	0.41	0.35	0.33	0.23	0.20	0.43	0.33
NM_001004128|QSOX1|chr1|+	chr1:180166468-180167169	180166949	0.97	0.65	0.65	0.37	0.72	1.00	0.78	1.00	0.51	0.89	0.56	0.95	1.00	0.37	0.83	0.96	0.85	0.73	0.76	0.73	0.73	0.70	0.74	0.76	0.71	0.67	0.92	0.67	0.49	0.82	0.59	0.53	0.82	0.61	0.72	0.63	0.65	0.72	0.78	0.93	0.64	0.68	0.63	0.68	0.76	0.71	0.71
NM_001097616|GPR89C|chr1|+	chr1:145923237-145924049	145923730	0.41	0.16	0.46	0.61	0.31	0.32	0.33	0.35	0.41	0.36	0.21	0.32	0.32	0.26	0.28	0.41	0.22	0.22	0.44	0.38	0.31	0.26	0.28	0.49	0.22	0.29	0.44	0.25	NA	0.32	0.21	0.31	0.41	0.36	0.17	0.27	0.32	0.28	0.27	0.39	0.28	0.23	0.27	0.29	0.40	0.21	0.22
NM_006367|CAP1|chr1|+	chr1:40537122-40538321	40537273	0.96	1.00	1.00	1.00	1.00	0.54	1.00	1.00	0.85	1.00	1.00	1.00	1.00	1.00	1.00	1.00	0.87	0.90	1.00	0.95	1.00	1.00	0.90	0.55	1.00	1.00	0.76	1.00	1.00	0.92	1.00	0.80	0.91	1.00	1.00	1.00	0.99	1.00	1.00	1.00	1.00	1.00	1.00	1.00	0.99	1.00	1.00
NM_207356|C1orf174|chr1|-	chr1:3805697-3806637	3806308	1.00	0.83	1.00	NA	0.88	0.43	0.87	0.67	1.00	0.76	0.77	0.76	0.91	NA	1.00	1.00	0.66	0.87	0.83	0.82	0.69	0.81	0.46	0.66	0.95	0.66	0.61	0.86	NA	1.00	0.85	0.85	0.63	0.85	0.83	0.97	0.71	0.87	0.72	0.78	0.82	1.00	0.96	0.95	0.96	0.88	0.90
NM_014856|DENND4B|chr1|-	chr1:153901977-153902918	153902497	0.93	1.00	1.00	0.37	0.87	0.60	1.00	1.00	0.41	1.00	NA	1.00	1.00	0.25	1.00	0.72	1.00	0.81	1.00	NA	0.82	0.93	NA	0.43	1.00	1.00	0.65	0.82	NA	0.52	1.00	0.64	1.00	0.82	0.86	0.94	0.96	1.00	1.00	0.92	1.00	1.00	1.00	0.93	1.00	NA	1.00
NM_017825|ADPRHL2|chr1|+	chr1:36558698-36559533	36558849	0.92	1.00	1.00	0.65	1.00	0.79	0.80	1.00	0.74	1.00	1.00	1.00	1.00	0.52	1.00	0.98	0.91	0.78	0.95	0.89	0.88	0.99	0.84	0.82	1.00	0.95	0.82	0.83	NA	0.77	0.96	1.00	0.94	0.97	0.98	1.00	0.92	1.00	0.91	0.83	0.90	0.96	1.00	0.82	0.94	0.96	0.98
NR_033716|SNX7|chr1|+	chr1:99225610-99226056	99225836	0.17	0.51	0.43	0.00	0.32	0.06	0.39	0.21	0.01	0.38	0.31	0.43	0.13	NA	0.38	0.03	0.37	0.10	NA	0.37	0.30	0.34	0.62	0.08	0.33	0.34	0.16	0.34	NA	0.20	0.32	0.34	0.37	0.36	0.25	0.36	0.35	0.43	0.39	0.59	0.39	0.37	0.35	0.30	0.21	0.27	0.30
NM_032348|MXRA8|chr1|-	chr1:1288071-1289009	1288858	1.00	1.00	1.00	NA	1.00	NA	1.00	1.00	1.00	1.00	1.00	1.00	1.00	1.00	1.00	1.00	1.00	1.00	NA	1.00	1.00	1.00	0.39	0.94	1.00	1.00	1.00	1.00	NA	1.00	1.00	1.00	0.81	1.00	1.00	1.00	1.00	1.00	1.00	1.00	1.00	1.00	1.00	1.00	1.00	1.00	1.00
NM_006559|KHDRBS1|chr1|+	chr1:32508128-32509472	32508356	0.88	1.00	1.00	0.32	1.00	0.34	1.00	1.00	0.28	1.00	1.00	1.00	0.94	0.21	1.00	0.55	1.00	0.72	1.00	1.00	0.98	0.95	1.00	0.25	1.00	1.00	0.79	1.00	1.00	0.68	0.89	0.96	1.00	1.00	0.89	1.00	1.00	1.00	1.00	1.00	1.00	1.00	1.00	1.00	1.00	0.83	0.84
NM_013386|SLC25A24|chr1|-	chr1:108677447-108679459	108678133	0.48	0.83	0.80	NA	0.38	0.05	0.65	0.19	NA	0.33	0.50	0.84	0.19	NA	0.35	0.01	0.18	0.09	NA	0.49	0.45	0.38	NA	0.02	0.31	0.45	0.19	0.30	NA	0.06	0.38	0.37	0.64	0.46	0.25	0.38	0.53	0.48	0.60	0.95	0.73	0.40	0.49	0.46	0.15	0.21	0.22
NM_001113348|ECE1|chr1|-	chr1:21543740-21546624	21546218	0.97	0.78	0.95	0.88	0.79	0.89	0.76	1.00	0.80	1.00	0.70	1.00	0.83	0.95	0.80	0.81	0.88	0.75	0.96	0.72	0.75	0.80	0.86	0.70	0.81	0.71	1.00	0.78	NA	0.86	0.77	0.70	0.91	0.79	0.66	0.77	0.77	0.87	0.82	0.85	0.84	0.92	0.85	0.76	0.87	0.79	0.71
NM_017761|PNRC2|chr1|+	chr1:24287930-24289949	24288117	1.00	1.00	1.00	NA	1.00	1.00	1.00	1.00	NA	1.00	1.00	1.00	1.00	NA	1.00	1.00	1.00	1.00	1.00	1.00	0.90	1.00	1.00	1.00	1.00	0.99	1.00	0.99	NA	1.00	0.96	0.77	1.00	1.00	0.96	1.00	1.00	1.00	1.00	1.00	1.00	1.00	1.00	1.00	1.00	0.88	0.90
NM_001357|DHX9|chr1|+	chr1:182856218-182857117	182856710	0.24	0.37	0.31	0.02	0.20	0.12	0.35	0.33	0.01	0.22	0.27	0.36	0.19	0.01	0.21	0.04	0.33	0.18	0.15	0.23	0.21	0.24	0.57	0.04	0.20	0.23	0.28	0.18	0.54	0.08	0.23	0.12	0.40	0.24	0.16	0.21	0.31	0.21	0.29	0.48	0.27	0.24	0.23	0.19	0.23	0.18	0.16
NM_001048183|PHACTR4|chr1|+	chr1:28823046-28826881	28823669	0.80	0.83	1.00	NA	0.75	NA	0.59	NA	NA	NA	0.62	1.00	NA	NA	0.92	NA	0.70	NA	NA	NA	0.82	0.68	NA	NA	0.88	0.62	0.79	0.82	NA	NA	0.64	0.79	NA	0.79	0.67	0.88	0.84	1.00	0.85	NA	NA	1.00	0.92	NA	0.64	NA	0.91
NM_001134479|LRRC8D|chr1|+	chr1:90398626-90401989	90398786	NA	1.00	1.00	NA	1.00	0.97	1.00	NA	NA	1.00	1.00	1.00	NA	0.36	NA	NA	1.00	NA	NA	1.00	1.00	1.00	NA	0.91	1.00	1.00	1.00	1.00	NA	NA	1.00	1.00	NA	1.00	1.00	1.00	1.00	1.00	1.00	NA	1.00	1.00	1.00	1.00	NA	1.00	1.00
NM_032864|PRPF38A|chr1|+	chr1:52882320-52883992	52882657	0.30	0.34	0.49	0.20	0.65	0.48	0.55	0.44	NA	0.26	0.41	0.47	0.20	NA	0.40	0.63	0.46	0.43	0.59	0.27	0.40	0.44	0.42	0.47	0.47	0.55	0.49	0.64	NA	0.48	0.31	0.57	0.28	0.45	0.65	0.40	0.34	0.39	0.59	0.24	0.54	0.57	0.60	0.33	0.27	0.55	0.42
NM_182752|TPRG1L|chr1|+	chr1:3544973-3546694	3545124	1.00	1.00	1.00	1.00	0.88	1.00	0.85	1.00	1.00	1.00	1.00	1.00	1.00	1.00	1.00	1.00	0.97	1.00	1.00	0.98	0.81	0.98	1.00	0.97	1.00	0.97	1.00	0.91	NA	1.00	0.90	0.77	1.00	0.93	0.87	0.93	1.00	1.00	1.00	1.00	1.00	1.00	1.00	0.91	1.00	0.88	0.95
NM_024587|TMEM53|chr1|-	chr1:45119501-45120881	45120185	0.23	0.42	0.36	NA	NA	0.26	NA	NA	0.18	0.37	0.26	0.34	0.20	NA	0.50	NA	0.32	NA	NA	0.27	0.37	0.34	0.26	0.10	0.37	0.28	0.36	0.39	NA	0.18	0.39	0.31	NA	0.32	NA	0.32	0.31	0.26	NA	NA	0.37	0.36	NA	0.45	0.29	0.34	0.38
NM_181441|MRPL55|chr1|-	chr1:228294380-228294619	228294468	0.83	0.69	0.90	0.73	0.73	0.67	0.60	0.70	0.53	0.74	0.80	0.82	0.75	0.30	0.60	0.59	0.84	0.67	0.97	0.77	0.78	0.57	0.74	0.53	0.65	0.70	0.62	0.70	0.58	0.39	0.60	0.83	0.83	0.78	0.60	0.75	0.58	0.68	0.72	0.79	0.65	0.67	0.73	0.73	0.64	0.61	0.75
NM_003676|DEGS1|chr1|+	chr1:224380034-224381142	224380747	0.06	0.49	0.43	NA	0.21	0.01	0.41	0.10	NA	0.25	0.30	0.43	0.06	0.02	0.18	0.01	0.06	0.04	NA	0.24	0.23	0.23	NA	0.03	0.29	0.21	0.03	0.24	NA	0.03	0.20	0.16	0.17	0.32	0.15	0.24	0.10	0.28	0.38	0.60	0.38	0.30	0.32	0.22	0.11	0.20	0.18
NM_003780|B4GALT2|chr1|+	chr1:44455970-44456843	44456223	0.41	0.79	0.88	0.30	0.77	0.22	0.84	0.38	0.50	0.84	0.83	0.91	0.45	0.21	1.00	0.55	0.32	0.44	0.64	0.71	0.69	0.74	0.47	0.22	1.00	0.78	0.35	0.67	NA	0.35	0.71	0.79	0.39	0.67	0.74	0.80	0.43	0.84	0.75	0.42	0.73	0.93	0.85	0.69	0.50	0.72	0.77
NM_018066|GPN2|chr1|-	chr1:27205873-27206240	27206089	1.00	0.90	0.83	0.86	0.66	0.61	0.59	0.69	0.71	NA	0.47	0.72	1.00	0.78	0.58	1.00	0.61	0.40	0.47	0.66	0.75	0.63	0.66	0.71	0.64	0.63	0.94	0.80	NA	NA	0.62	0.67	NA	0.70	0.59	0.59	0.76	0.75	0.74	NA	NA	0.72	0.72	0.66	0.81	0.58	0.63
NM_005531|IFI16|chr1|+	chr1:159024611-159024945	159024828	0.26	0.57	0.58	NA	0.47	0.08	0.51	0.43	NA	NA	0.49	0.74	0.24	NA	0.53	0.11	0.31	0.34	0.43	0.59	0.49	0.43	NA	0.04	0.49	0.46	0.24	0.52	NA	0.19	0.39	0.30	0.48	NA	0.41	0.45	0.33	NA	0.55	0.64	0.51	0.53	0.53	0.64	0.47	0.34	0.38
NM_033088|FAM40A|chr1|+	chr1:110596287-110597263	110596759	0.72	0.90	0.95	0.47	0.90	0.75	0.85	NA	0.71	0.99	1.00	1.00	0.92	0.43	1.00	0.81	0.68	0.85	1.00	NA	0.86	0.92	1.00	0.45	0.92	0.92	0.61	0.87	NA	0.73	0.91	0.79	NA	0.90	0.85	1.00	0.97	1.00	1.00	NA	0.97	0.84	0.88	0.94	0.52	0.84	0.87
NM_001145658|RAP1GAP|chr1|-	chr1:21922708-21923757	21923606	1.00	1.00	1.00	NA	1.00	1.00	NA	1.00	NA	NA	NA	NA	NA	0.86	1.00	NA	1.00	NA	1.00	NA	NA	1.00	NA	1.00	1.00	1.00	1.00	NA	NA	NA	NA	NA	NA	1.00	1.00	1.00	1.00	1.00	NA	NA	1.00	NA	1.00	NA	1.00	NA	1.00
NM_018715|RCC2|chr1|-	chr1:17733251-17735690	17735539	1.00	1.00	1.00	NA	0.94	1.00	0.82	1.00	1.00	1.00	1.00	1.00	1.00	NA	1.00	1.00	1.00	1.00	1.00	0.93	0.84	0.95	0.94	1.00	1.00	0.93	1.00	0.86	NA	1.00	0.79	0.79	1.00	0.96	0.79	0.97	1.00	1.00	0.99	1.00	0.97	1.00	1.00	1.00	1.00	0.81	0.76
NM_005872|BCAS2|chr1|-	chr1:115110181-115110877	115110679	0.77	0.72	0.63	NA	0.60	0.64	0.77	1.00	NA	0.72	0.68	0.87	0.77	NA	0.82	0.62	0.72	0.59	1.00	0.71	0.57	0.72	0.89	0.47	0.70	0.64	0.80	0.55	NA	0.54	0.57	0.49	0.70	0.61	0.69	0.67	0.83	0.60	0.69	1.00	0.65	0.63	0.65	0.66	0.71	0.59	0.57
NM_153741|DPM3|chr1|-	chr1:155112367-155112721	155112491	1.00	0.59	0.67	1.00	0.68	1.00	0.56	0.99	0.89	0.57	0.63	0.63	0.85	0.67	0.75	1.00	1.00	0.93	1.00	0.66	0.61	0.71	0.74	1.00	0.77	0.67	1.00	0.67	NA	0.75	0.70	0.72	0.79	0.67	0.67	0.75	0.78	0.66	0.64	0.92	0.63	0.65	0.72	0.62	0.92	0.65	0.66
NM_014002|IKBKE|chr1|+	chr1:206669445-206670223	206669700	0.76	NA	0.78	NA	0.72	0.63	0.86	0.91	0.40	0.92	0.65	NA	NA	0.09	NA	0.65	1.00	0.72	NA	0.82	0.69	NA	NA	0.47	0.90	0.59	0.76	0.79	NA	0.37	0.66	0.63	0.82	NA	0.70	0.67	0.77	0.82	0.71	NA	0.73	0.79	0.76	0.88	NA	NA	0.69
NM_001097613|GPR89A|chr1|-	chr1:145764595-145765225	145764941	0.95	0.74	0.77	1.00	0.58	0.95	0.51	0.92	1.00	0.81	0.63	0.92	0.78	1.00	0.79	1.00	0.65	1.00	0.98	0.90	0.71	0.81	0.86	1.00	0.86	0.87	0.79	0.95	NA	0.79	0.84	0.61	0.86	0.64	0.60	0.63	0.74	0.81	0.91	0.68	0.65	0.92	0.71	0.74	0.79	0.85	1.00
NM_001040874|HIST2H2AA4|chr1|+	chr1:149822628-149823161	149822779	1.00	1.00	1.00	1.00	1.00	NA	1.00	1.00	1.00	1.00	1.00	NA	1.00	1.00	1.00	1.00	1.00	1.00	NA	1.00	1.00	1.00	NA	1.00	1.00	1.00	1.00	1.00	NA	1.00	1.00	1.00	1.00	1.00	1.00	1.00	1.00	1.00	1.00	1.00	1.00	1.00	1.00	1.00	1.00	1.00	1.00
NM_024664|PPCS|chr1|+	chr1:42925274-42926086	42925718	0.88	0.87	0.79	NA	0.69	1.00	0.77	1.00	0.91	0.90	0.79	0.87	0.83	NA	0.85	0.88	0.91	0.91	1.00	0.74	0.64	0.70	0.97	0.89	0.74	0.74	0.71	0.64	NA	0.83	0.66	0.59	1.00	0.59	0.52	0.71	0.85	0.69	0.77	0.99	0.76	0.79	0.74	0.70	0.79	0.68	0.68
NM_001010858|RNF187|chr1|+	chr1:228681584-228683889	228682618	0.04	0.04	0.04	0.07	0.05	0.04	0.04	0.05	0.04	0.03	0.07	0.05	0.05	0.05	0.04	0.06	0.06	0.04	0.05	0.04	0.06	0.04	0.04	0.04	0.05	0.06	0.03	0.05	0.04	0.03	0.04	0.06	0.06	0.04	0.06	0.06	0.03	0.05	0.04	0.04	0.05	0.04	0.06	0.04	0.04	0.04	0.05
NM_198236|ARHGEF11|chr1|-	chr1:156904632-156905850	156905399	1.00	NA	1.00	NA	0.81	NA	1.00	1.00	0.66	1.00	NA	1.00	1.00	0.42	1.00	1.00	1.00	0.91	1.00	NA	1.00	0.97	NA	0.90	1.00	0.83	0.99	0.94	NA	0.84	0.92	0.71	1.00	0.95	0.80	1.00	0.98	0.97	1.00	0.88	0.83	1.00	0.97	0.95	1.00	0.89	0.79
NM_024544|MUL1|chr1|-	chr1:20825941-20827912	20827715	1.00	1.00	1.00	NA	1.00	0.96	1.00	NA	0.95	1.00	1.00	1.00	1.00	0.44	1.00	1.00	1.00	1.00	NA	1.00	1.00	1.00	1.00	0.86	1.00	1.00	1.00	1.00	NA	1.00	1.00	1.00	0.86	1.00	0.95	1.00	1.00	1.00	0.96	NA	1.00	1.00	1.00	1.00	1.00	1.00	1.00
NM_000437|PAFAH2|chr1|-	chr1:26286258-26288574	26287990	NA	NA	0.89	0.66	0.77	0.83	NA	NA	NA	NA	NA	NA	0.93	0.57	0.96	0.72	0.77	0.66	NA	NA	0.74	0.72	0.90	0.63	0.89	0.73	0.70	0.84	NA	NA	NA	0.60	NA	0.74	NA	0.82	0.81	NA	NA	NA	NA	0.79	0.77	NA	NA	0.72	0.71
NM_032315|SLC25A33|chr1|+	chr1:9642357-9642831	9642562	0.73	0.65	0.60	0.06	NA	NA	0.58	0.80	0.03	0.66	0.62	0.73	0.48	NA	0.47	0.16	0.64	0.37	0.85	0.68	0.58	0.48	0.73	NA	0.61	0.53	0.48	0.52	NA	NA	NA	0.40	0.62	0.60	0.50	0.53	0.51	0.52	0.65	0.82	0.66	0.59	0.48	0.56	0.68	NA	0.50
NM_016076|PPPDE1|chr1|+	chr1:244868858-244872334	244869009	NA	1.00	1.00	NA	1.00	NA	1.00	1.00	NA	1.00	1.00	1.00	1.00	NA	NA	NA	1.00	NA	NA	1.00	1.00	1.00	NA	1.00	1.00	1.00	1.00	1.00	NA	0.76	1.00	0.87	0.92	1.00	1.00	1.00	1.00	1.00	1.00	NA	1.00	1.00	1.00	1.00	1.00	1.00	1.00
NM_020770|CGN|chr1|+	chr1:151509681-151511167	151509863	0.83	1.00	1.00	0.77	0.92	0.67	0.89	1.00	0.57	1.00	NA	1.00	1.00	0.39	1.00	0.94	1.00	1.00	1.00	1.00	0.92	0.97	1.00	0.54	1.00	0.82	1.00	0.89	NA	0.89	0.93	0.64	1.00	0.82	0.69	0.93	0.97	0.91	1.00	1.00	1.00	1.00	0.98	0.87	1.00	0.93	0.88
NM_003748|ALDH4A1|chr1|-	chr1:19197924-19199451	19199278	1.00	1.00	1.00	0.99	NA	NA	NA	NA	1.00	1.00	NA	1.00	NA	0.80	NA	NA	NA	0.95	NA	1.00	1.00	1.00	0.93	0.86	1.00	0.92	1.00	1.00	NA	NA	1.00	1.00	NA	1.00	NA	1.00	1.00	1.00	NA	1.00	1.00	1.00	1.00	1.00	1.00	1.00	0.97
NM_005826|HNRNPR|chr1|-	chr1:23636276-23637559	23637400	1.00	1.00	1.00	0.49	1.00	0.94	1.00	1.00	0.61	1.00	1.00	1.00	1.00	0.49	1.00	1.00	1.00	1.00	1.00	1.00	1.00	1.00	1.00	0.73	1.00	1.00	1.00	1.00	NA	0.94	1.00	1.00	1.00	1.00	1.00	1.00	1.00	1.00	1.00	1.00	1.00	1.00	1.00	1.00	1.00	1.00	1.00
NM_014412|CACYBP|chr1|+	chr1:174979059-174981163	174979308	0.21	0.16	0.16	NA	0.12	0.17	0.14	0.18	0.21	0.14	0.10	0.18	0.17	NA	0.20	0.17	0.15	0.16	0.22	0.13	0.10	0.11	0.16	0.19	0.12	0.09	0.21	0.13	0.13	0.14	0.11	0.10	0.20	0.14	0.10	0.12	0.18	0.13	0.16	0.22	0.17	0.13	0.16	0.14	0.23	0.13	0.10
NM_016371|HSD17B7|chr1|+	chr1:162782088-162782608	162782426	0.24	0.47	0.61	NA	0.38	NA	NA	0.25	NA	0.46	NA	0.31	0.10	NA	0.55	0.16	0.27	0.27	0.37	0.47	0.41	0.39	0.48	0.23	0.41	0.35	0.52	0.33	NA	NA	0.37	0.37	NA	0.45	NA	0.36	0.24	0.37	0.40	0.74	0.33	0.44	0.37	0.35	0.33	NA	0.26
NM_002524|NRAS|chr1|-	chr1:115247085-115250671	115250321	0.93	1.00	0.96	0.78	0.71	0.75	1.00	1.00	NA	1.00	0.96	1.00	1.00	NA	0.88	NA	1.00	0.82	NA	0.67	0.75	0.91	0.88	0.70	0.98	0.75	0.99	0.79	NA	0.70	0.69	0.67	1.00	0.91	0.71	0.93	0.85	0.92	1.00	1.00	0.81	0.94	0.93	1.00	0.89	0.78	0.71
NM_002455|MTX1|chr1|+	chr1:155183275-155183614	155183460	0.55	0.55	0.57	0.44	0.57	0.76	0.74	0.76	0.59	0.63	0.60	0.54	0.81	0.63	0.51	0.84	0.61	0.63	0.90	0.60	0.60	0.59	0.76	0.68	0.47	0.52	0.54	0.51	0.81	0.56	0.49	0.60	0.82	0.69	0.62	0.59	0.64	0.64	0.68	0.62	0.57	0.50	0.47	0.48	0.68	0.51	0.51
NM_020832|ZNF687|chr1|+	chr1:151263191-151264273	151264012	0.42	NA	0.45	NA	0.58	NA	NA	NA	0.71	0.68	NA	0.70	0.50	NA	0.54	0.56	NA	NA	NA	NA	0.70	0.47	NA	0.57	0.47	0.53	0.51	0.50	NA	NA	0.54	0.48	NA	0.46	0.23	0.38	0.68	0.54	0.65	NA	0.58	0.54	0.63	0.57	0.80	0.48	0.46
NM_002227|JAK1|chr1|-	chr1:65298914-65300340	65300189	1.00	1.00	1.00	NA	1.00	1.00	1.00	1.00	NA	1.00	1.00	1.00	1.00	NA	1.00	1.00	1.00	1.00	1.00	1.00	1.00	1.00	1.00	1.00	1.00	1.00	1.00	1.00	NA	1.00	1.00	1.00	1.00	1.00	1.00	1.00	1.00	1.00	1.00	1.00	1.00	1.00	1.00	1.00	1.00	1.00	1.00
NR_002188|GBAP1|chr1|-	chr1:155183624-155184264	155184113	0.76	1.00	1.00	0.37	1.00	0.57	1.00	0.79	0.39	1.00	1.00	1.00	0.71	0.11	1.00	0.63	0.67	0.52	1.00	1.00	1.00	1.00	0.75	0.62	1.00	1.00	0.69	1.00	NA	0.61	1.00	1.00	1.00	1.00	1.00	1.00	0.79	1.00	1.00	0.78	1.00	1.00	1.00	1.00	0.94	1.00	1.00
NM_001748|CAPN2|chr1|+	chr1:223962536-223963720	223962687	1.00	0.87	0.98	1.00	0.81	0.95	0.82	1.00	1.00	1.00	0.85	1.00	1.00	NA	1.00	1.00	0.83	1.00	1.00	0.88	0.79	0.88	0.98	1.00	0.99	0.78	1.00	0.83	NA	0.90	0.85	0.74	0.93	0.82	0.77	0.86	0.94	0.95	0.84	0.91	0.84	0.97	0.97	0.93	1.00	0.85	0.87
NM_024009|GJB3|chr1|+	chr1:35250339-35251965	35250956	1.00	1.00	NA	0.73	0.94	NA	0.90	NA	NA	1.00	1.00	NA	1.00	0.47	NA	0.97	1.00	NA	NA	1.00	NA	1.00	NA	0.69	1.00	0.94	1.00	NA	NA	0.58	0.97	0.96	NA	1.00	NA	0.99	NA	0.94	NA	NA	0.92	1.00	NA	NA	1.00	0.83	0.94
NM_181873|MTMR11|chr1|-	chr1:149900543-149900793	149900642	0.95	0.68	0.74	0.24	0.72	NA	0.64	0.77	0.43	0.64	NA	0.81	0.59	NA	0.73	0.90	0.58	0.77	0.61	0.64	NA	0.83	0.71	0.60	0.78	0.61	0.92	0.64	NA	0.72	0.67	0.67	0.86	0.74	NA	0.71	0.77	0.63	0.72	0.81	0.52	0.64	0.74	0.64	0.45	0.70	0.69
NM_001243772|APH1A|chr1|-	chr1:150237799-150238594	150238443	0.66	0.92	0.92	1.00	0.94	0.93	1.00	0.99	0.83	1.00	1.00	1.00	1.00	1.00	1.00	1.00	0.75	0.88	1.00	0.91	1.00	0.90	0.95	0.64	1.00	0.96	0.69	1.00	0.85	0.88	0.94	0.93	0.92	0.89	1.00	0.88	0.89	0.91	1.00	0.99	0.94	0.89	0.87	0.92	0.79	0.97	0.93
NM_007259|VPS45|chr1|+	chr1:150116887-150117505	150117182	1.00	0.90	0.85	NA	0.76	0.75	0.73	1.00	0.75	0.96	0.86	1.00	1.00	NA	0.82	0.74	0.78	0.89	1.00	0.92	0.75	0.73	1.00	0.62	0.80	0.87	0.80	0.82	NA	NA	0.73	0.60	0.80	0.73	0.67	0.76	1.00	0.77	0.99	0.75	0.79	0.74	0.80	0.81	0.97	0.84	0.82
NM_000396|CTSK|chr1|-	chr1:150768684-150769374	150768937	0.64	0.72	0.64	NA	0.56	0.34	0.70	0.66	0.32	0.61	0.61	0.82	0.66	0.34	0.59	0.35	0.78	0.58	0.66	0.60	0.62	0.67	0.63	0.47	0.66	0.61	0.66	0.59	NA	0.49	0.61	0.35	0.66	0.49	0.58	0.57	0.78	0.72	0.71	0.88	0.63	0.67	0.58	0.60	0.56	0.55	0.55
NM_002858|ABCD3|chr1|+	chr1:94982608-94984219	94982759	1.00	1.00	1.00	NA	0.93	0.93	0.76	1.00	NA	1.00	1.00	1.00	1.00	NA	1.00	NA	1.00	1.00	1.00	1.00	1.00	1.00	1.00	0.54	1.00	0.98	1.00	1.00	NA	1.00	0.90	0.79	1.00	1.00	0.96	1.00	1.00	1.00	0.95	1.00	1.00	1.00	1.00	1.00	1.00	0.99	1.00
NM_006990|WASF2|chr1|-	chr1:27730734-27734840	27734606	1.00	1.00	1.00	1.00	0.78	0.88	0.82	NA	1.00	1.00	0.97	1.00	NA	0.79	1.00	1.00	1.00	1.00	1.00	1.00	0.76	0.89	0.99	1.00	1.00	0.74	1.00	0.74	NA	0.90	0.76	0.71	1.00	0.92	0.80	0.91	1.00	1.00	0.80	NA	0.80	1.00	0.94	0.96	1.00	0.76	0.77
NM_020247|ADCK3|chr1|+	chr1:227174154-227175246	227174426	0.94	1.00	0.94	0.76	0.83	1.00	1.00	1.00	0.60	1.00	NA	1.00	1.00	0.45	0.89	0.84	0.88	0.93	0.95	0.94	0.85	0.77	1.00	0.76	1.00	0.91	0.86	0.84	NA	0.69	0.86	0.83	0.92	0.91	0.83	0.85	0.86	0.93	1.00	1.00	0.95	1.00	0.98	0.92	1.00	0.80	0.86
NM_003902|FUBP1|chr1|-	chr1:78413591-78414459	78414205	0.21	0.16	0.20	NA	0.29	0.27	0.21	0.12	0.10	0.20	0.12	0.16	0.33	NA	0.21	0.13	0.23	0.35	0.29	0.22	0.28	0.23	0.21	0.10	0.26	0.20	0.21	0.23	NA	0.13	0.17	0.26	0.16	0.16	0.30	0.17	0.41	0.12	0.28	0.27	0.19	0.18	0.22	0.20	0.17	0.17	0.16
NM_001197320|MCL1|chr1|-	chr1:150547027-150549967	150549575	1.00	1.00	1.00	NA	0.83	0.69	0.97	1.00	0.51	1.00	0.95	1.00	1.00	0.29	1.00	0.86	0.88	0.76	1.00	0.96	0.80	0.92	1.00	0.46	0.95	0.82	0.77	0.81	NA	0.72	0.83	0.65	1.00	0.87	0.67	0.89	1.00	1.00	1.00	1.00	1.00	0.99	0.96	0.91	1.00	0.79	0.74
NM_001905|CTPS|chr1|+	chr1:41477330-41478235	41477481	1.00	1.00	1.00	NA	1.00	NA	1.00	1.00	NA	1.00	0.99	1.00	1.00	NA	NA	NA	1.00	NA	1.00	1.00	1.00	1.00	1.00	NA	1.00	1.00	1.00	1.00	NA	1.00	1.00	1.00	NA	1.00	1.00	1.00	1.00	1.00	1.00	1.00	NA	1.00	1.00	1.00	1.00	NA	1.00
NM_015172|PRRC2C|chr1|+	chr1:171560726-171562650	171560972	1.00	1.00	1.00	NA	0.69	0.84	0.94	1.00	1.00	1.00	1.00	1.00	1.00	NA	0.80	1.00	1.00	0.77	0.92	0.96	0.78	0.84	1.00	0.89	0.89	0.80	0.93	0.75	NA	0.65	0.74	0.66	1.00	0.83	0.57	0.85	1.00	0.96	1.00	1.00	0.91	0.92	0.86	0.86	0.93	0.65	0.68
NM_032236|USP48|chr1|-	chr1:22004792-22005932	22005722	0.10	0.13	0.14	NA	0.12	0.14	0.13	0.10	0.13	0.16	0.16	0.12	0.11	NA	0.14	0.16	0.09	0.09	0.11	NA	0.14	0.13	0.08	0.10	0.16	0.16	0.05	0.13	NA	NA	0.15	0.10	0.07	0.14	0.14	0.14	0.06	0.07	0.17	0.19	0.14	0.14	0.16	0.16	0.13	NA	0.14
NM_203341|SEP15|chr1|-	chr1:87328128-87329288	87328555	0.38	0.42	0.39	0.21	0.33	0.30	0.41	0.47	0.21	0.36	0.38	0.48	0.38	0.14	0.49	0.44	0.31	0.26	0.45	0.37	0.35	0.33	0.37	0.22	0.46	0.38	0.26	0.38	0.62	0.20	0.32	0.34	0.40	0.37	0.35	0.34	0.38	0.34	0.38	0.44	0.33	0.34	0.37	0.36	0.41	0.32	0.31
NR_036565|CCT3|chr1|-	chr1:156278752-156279094	156278943	0.73	0.56	0.58	0.34	0.55	0.69	0.60	0.69	0.59	0.66	0.57	0.60	0.76	0.37	0.75	0.76	0.71	0.66	0.79	0.63	0.54	0.54	0.71	0.55	0.65	0.58	0.70	0.53	0.72	0.52	0.53	0.53	0.79	0.54	0.57	0.54	0.64	0.53	0.55	0.78	0.53	0.56	0.54	0.57	0.75	0.52	0.53
NM_001127361|RNF19B|chr1|-	chr1:33402050-33402910	33402389	0.43	0.85	0.73	NA	0.79	0.26	0.85	0.59	0.05	0.63	0.78	1.00	0.67	0.03	0.70	0.33	0.53	0.34	0.81	0.57	0.72	0.74	0.63	0.10	0.87	0.72	0.37	0.78	NA	0.39	0.68	0.60	0.72	0.76	0.57	0.68	0.54	0.81	0.84	0.84	0.61	0.77	0.71	0.50	0.59	0.70	0.64
NM_001172222|SCMH1|chr1|-	chr1:41492871-41493991	41493840	1.00	0.97	1.00	0.63	0.89	0.85	0.79	NA	0.63	1.00	NA	1.00	0.84	0.34	1.00	0.84	1.00	0.78	NA	0.88	0.85	0.87	NA	0.62	1.00	0.80	1.00	0.86	NA	0.50	1.00	0.61	0.78	1.00	0.83	0.91	0.66	0.94	0.91	NA	0.79	1.00	1.00	0.89	1.00	0.85	1.00
NM_020775|KIAA1324|chr1|+	chr1:109745566-109749403	109745804	0.15	0.30	0.15	0.05	0.25	0.16	0.31	0.10	0.11	0.16	NA	0.10	0.09	0.07	0.15	NA	0.24	0.15	0.18	0.15	0.27	0.21	0.18	0.16	0.13	0.13	0.15	0.28	NA	NA	NA	0.21	0.19	0.26	0.18	0.18	0.20	0.19	0.24	0.12	NA	0.25	0.30	0.15	0.14	NA	0.22
NR_015434|LOC148413|chr1|+	chr1:1335985-1337276	1336136	1.00	NA	1.00	NA	1.00	NA	NA	NA	NA	1.00	NA	NA	1.00	NA	1.00	NA	0.80	NA	NA	1.00	1.00	1.00	NA	NA	1.00	NA	0.77	1.00	NA	NA	1.00	1.00	NA	NA	NA	1.00	1.00	1.00	1.00	NA	1.00	1.00	NA	1.00	NA	NA	1.00
NM_014944|CLSTN1|chr1|-	chr1:9789172-9790763	9790381	0.79	0.86	0.74	0.30	0.63	0.40	0.72	0.99	0.35	0.80	0.67	1.00	0.94	0.24	0.98	0.62	0.96	0.65	1.00	0.65	0.61	0.65	0.71	0.30	0.83	0.57	0.72	0.62	0.51	0.45	0.69	0.45	0.78	0.64	0.65	0.57	0.73	0.66	0.70	1.00	0.64	0.77	0.70	0.60	0.89	0.60	0.61
NM_213566|DFFA|chr1|-	chr1:10520603-10523266	10523114	0.25	0.28	0.26	0.16	0.39	0.25	0.40	0.19	0.20	0.25	0.24	0.25	0.25	0.11	0.30	0.21	0.25	0.25	0.23	0.20	0.34	0.31	0.20	0.21	0.21	0.27	0.24	0.30	NA	0.31	0.33	0.22	NA	0.26	0.28	0.27	0.25	0.28	0.37	0.24	0.33	0.26	0.24	0.29	0.30	0.30	0.25
NM_001130041|SHC1|chr1|-	chr1:154934774-154936407	154936236	0.86	0.81	0.87	0.24	0.66	0.40	0.81	0.87	0.38	0.71	0.67	0.99	0.72	0.15	0.70	0.69	0.79	0.74	NA	0.57	0.76	0.73	1.00	0.39	0.68	0.66	0.62	0.68	NA	0.49	0.62	0.48	1.00	0.61	0.64	0.70	0.76	0.81	0.82	1.00	0.68	0.73	0.67	0.63	0.88	0.64	0.65
NR_047545|LMNA|chr1|+	chr1:156107445-156107657	156107596	0.33	0.34	0.39	0.14	0.26	0.07	0.30	0.24	0.18	0.47	0.40	0.44	0.20	0.08	0.20	0.13	0.12	0.20	0.24	0.45	0.28	0.22	0.18	0.17	0.16	0.42	0.38	0.31	0.08	0.08	0.41	0.34	0.26	0.43	0.18	0.48	0.23	0.48	0.31	0.34	0.40	0.38	0.42	0.51	0.26	0.36	0.34
NM_023077|SELRC1|chr1|-	chr1:53152014-53153840	53153245	0.63	0.58	0.71	NA	NA	0.69	0.74	NA	0.58	0.70	0.60	1.00	0.57	NA	NA	NA	0.80	NA	NA	0.43	0.71	0.64	0.80	0.56	0.62	0.62	0.85	0.70	NA	NA	0.54	0.55	NA	0.69	0.56	0.82	0.76	0.60	0.76	NA	0.65	0.75	0.73	0.65	NA	0.56	0.71
NM_012089|ABCB10|chr1|-	chr1:229652329-229654157	229653920	NA	1.00	NA	NA	NA	NA	1.00	0.82	NA	1.00	NA	1.00	NA	NA	NA	NA	0.89	NA	NA	1.00	0.75	0.87	NA	NA	1.00	0.85	NA	0.77	NA	NA	NA	NA	NA	NA	0.84	0.98	1.00	1.00	1.00	1.00	1.00	1.00	NA	0.83	0.78	NA	NA
NM_001204517|KIFAP3|chr1|-	chr1:169890470-169890922	169890719	0.91	0.86	0.89	1.00	0.95	0.50	0.92	0.76	1.00	1.00	0.92	1.00	1.00	0.46	1.00	0.92	0.50	NA	1.00	0.97	0.94	0.84	1.00	0.56	0.90	0.75	0.66	0.87	NA	0.45	0.80	0.68	0.68	0.86	0.78	0.96	0.62	0.85	0.95	0.71	0.90	0.99	0.99	1.00	0.72	0.94	0.88
NM_006621|AHCYL1|chr1|+	chr1:110564296-110566364	110564447	1.00	1.00	1.00	NA	1.00	1.00	1.00	1.00	NA	1.00	1.00	1.00	1.00	NA	1.00	NA	1.00	1.00	1.00	1.00	1.00	1.00	1.00	1.00	1.00	1.00	1.00	1.00	NA	1.00	1.00	1.00	1.00	1.00	1.00	1.00	1.00	1.00	1.00	1.00	1.00	1.00	1.00	1.00	1.00	1.00	1.00
NM_000029|AGT|chr1|-	chr1:230838272-230839075	230838671	0.68	0.59	0.46	NA	0.44	0.54	0.57	NA	0.21	0.56	NA	0.51	NA	0.24	NA	0.38	NA	0.41	NA	0.48	0.43	NA	0.56	0.38	0.46	NA	0.66	0.47	NA	NA	0.45	0.33	0.36	0.49	NA	NA	0.46	NA	0.56	0.65	NA	0.53	NA	0.44	NA	0.39	0.40
NM_006542|SPHAR|chr1|+	chr1:229440129-229441250	229440570	0.47	0.54	0.49	NA	0.38	0.15	0.46	NA	NA	0.52	NA	0.56	NA	NA	0.47	NA	0.53	0.18	NA	0.43	NA	0.44	0.46	0.15	0.42	0.52	0.29	0.43	NA	0.22	NA	NA	0.68	0.40	NA	0.38	0.34	NA	0.60	0.67	0.56	0.47	0.64	0.51	0.32	0.42	0.34
NR_036605|GGPS1|chr1|+	chr1:235505326-235507844	235506385	0.17	0.16	0.17	0.10	0.20	0.22	0.21	0.24	NA	0.17	0.13	0.16	0.12	NA	0.12	0.25	0.17	0.11	0.26	0.13	0.18	0.15	0.14	0.23	0.15	0.18	0.30	0.22	NA	0.23	0.17	0.12	0.11	0.22	0.27	0.14	0.18	0.17	0.22	0.15	0.16	0.23	0.19	0.19	0.26	0.21	0.20
NM_152379|C1orf131|chr1|-	chr1:231359509-231360160	231359753	0.45	0.39	0.40	NA	0.32	0.24	0.27	0.46	NA	0.24	0.32	0.46	NA	NA	0.35	NA	0.34	NA	0.26	0.26	0.37	0.36	0.44	0.11	0.24	0.33	0.34	0.21	NA	NA	0.30	0.20	0.47	0.23	NA	0.25	0.50	0.26	0.43	0.60	0.35	0.23	0.25	0.27	0.24	NA	0.17
NM_033407|DOCK7|chr1|-	chr1:62920397-62921127	62920893	0.23	0.21	0.18	NA	0.11	NA	0.15	0.15	NA	0.14	0.14	0.18	0.12	NA	0.08	0.06	0.19	NA	0.09	NA	0.14	0.14	NA	NA	0.10	0.15	0.11	0.12	NA	NA	0.13	NA	NA	0.13	NA	0.16	0.17	NA	0.19	0.24	0.21	0.13	0.12	0.15	0.16	0.11	0.12
NM_005850|SF3B4|chr1|-	chr1:149895209-149895621	149895450	0.76	0.71	0.72	0.30	0.66	1.00	0.75	1.00	0.44	0.88	0.70	0.76	1.00	0.13	0.68	0.76	1.00	0.71	0.90	0.79	0.58	0.61	0.76	0.46	0.83	0.64	0.65	0.59	NA	0.78	0.55	0.40	0.72	0.64	0.62	0.64	0.75	0.62	0.77	0.89	0.67	0.76	0.70	0.63	0.83	0.62	0.58
NM_014774|KIAA0494|chr1|-	chr1:47140831-47144308	47144157	1.00	1.00	1.00	NA	0.93	0.68	0.93	1.00	0.79	1.00	1.00	1.00	0.90	NA	1.00	0.83	1.00	0.81	1.00	0.76	0.83	0.70	1.00	0.74	0.67	0.83	1.00	0.91	NA	1.00	0.72	0.66	1.00	0.83	0.62	0.85	1.00	1.00	1.00	0.99	1.00	1.00	1.00	0.83	0.90	0.89	0.88
NM_017459|MFAP2|chr1|-	chr1:17300999-17301518	17301337	0.49	0.56	0.66	0.34	0.70	NA	0.61	0.62	0.32	0.63	0.67	0.69	0.76	0.10	0.76	0.46	0.62	0.70	NA	0.64	0.54	0.64	0.65	0.38	0.71	0.68	0.66	0.63	NA	0.45	0.62	0.51	NA	0.68	0.61	0.67	0.63	NA	0.63	0.72	0.65	0.60	0.64	0.68	0.92	0.62	0.53
NM_001114600|C1orf144|chr1|+	chr1:16721533-16724640	16721853	0.89	0.89	0.91	0.37	0.72	1.00	0.82	1.00	0.44	0.72	0.64	1.00	0.80	0.26	0.84	0.78	1.00	0.74	1.00	0.62	0.69	0.72	0.95	0.50	0.81	0.68	0.95	0.70	0.57	0.48	0.69	0.61	1.00	0.74	0.65	0.68	0.77	0.77	0.96	1.00	0.78	0.79	0.82	0.77	0.84	0.65	0.66
NM_004079|CTSS|chr1|-	chr1:150702672-150705621	150705041	0.13	0.24	0.23	0.03	0.18	0.08	0.21	0.16	0.04	0.13	0.22	0.18	0.10	0.03	0.18	0.06	0.13	0.14	0.11	0.19	0.18	0.12	0.21	0.08	0.15	0.15	0.14	0.16	0.23	0.13	0.14	0.15	0.15	0.14	0.21	0.15	0.21	0.17	0.17	0.23	0.26	0.16	0.17	0.14	0.12	0.17	0.13
NM_005698|SCAMP3|chr1|-	chr1:155225770-155226210	155226059	0.86	0.89	0.85	1.00	0.89	0.93	0.77	0.88	1.00	0.99	0.76	1.00	1.00	1.00	1.00	1.00	0.89	0.78	1.00	0.96	0.97	0.90	1.00	1.00	0.96	0.83	0.66	0.89	1.00	1.00	0.95	0.75	0.94	0.79	0.91	0.89	0.84	0.82	0.90	1.00	0.91	0.84	0.89	0.89	0.92	0.92	0.88
NM_018022|TMEM51|chr1|+	chr1:15545822-15546974	15545981	1.00	1.00	1.00	0.73	1.00	0.63	0.99	1.00	0.64	1.00	1.00	1.00	NA	0.54	1.00	0.89	1.00	1.00	NA	1.00	1.00	1.00	NA	0.61	1.00	1.00	0.91	1.00	NA	0.95	0.94	0.90	NA	1.00	1.00	1.00	1.00	1.00	1.00	NA	1.00	1.00	1.00	1.00	1.00	1.00	0.97
NM_152499|CCDC24|chr1|+	chr1:44461610-44462155	44461807	0.73	NA	1.00	NA	NA	NA	NA	NA	0.60	1.00	NA	0.94	0.99	NA	1.00	0.71	NA	0.74	0.97	1.00	1.00	1.00	NA	0.56	1.00	NA	0.63	0.92	NA	0.63	1.00	NA	NA	NA	NA	NA	1.00	1.00	NA	NA	0.99	1.00	0.95	NA	1.00	NA	NA
NM_198040|PHC2|chr1|-	chr1:33789224-33790620	33790454	1.00	1.00	1.00	0.64	1.00	1.00	1.00	1.00	0.79	1.00	1.00	1.00	1.00	0.46	1.00	1.00	0.87	0.89	1.00	1.00	1.00	1.00	1.00	0.75	1.00	0.96	0.89	0.97	0.52	0.98	1.00	0.82	1.00	0.97	1.00	1.00	0.99	1.00	1.00	1.00	1.00	1.00	1.00	0.98	0.99	1.00	0.99
NM_015306|USP24|chr1|-	chr1:55532032-55534780	55534447	0.80	0.63	0.74	NA	0.62	0.99	0.71	NA	0.82	0.73	0.75	0.75	0.60	0.63	0.77	0.86	0.64	0.55	0.72	NA	0.71	0.65	0.65	0.58	0.61	0.55	0.76	0.63	NA	0.83	0.54	0.45	NA	0.51	0.55	0.61	0.95	0.63	0.74	0.74	0.62	0.68	0.62	0.61	NA	0.63	0.48
NM_001198774|PI4KB|chr1|-	chr1:151264381-151265509	151264778	0.44	0.41	0.54	0.37	0.40	0.28	0.34	0.75	0.44	0.38	0.37	0.60	0.38	0.11	0.41	0.37	0.56	0.50	0.74	0.38	0.30	0.35	0.45	0.20	0.40	0.39	0.49	0.38	NA	0.34	0.34	0.31	0.55	0.41	0.34	0.39	0.45	0.46	0.33	0.65	0.30	0.37	0.43	0.38	0.77	0.35	0.29
NM_032324|NTPCR|chr1|+	chr1:233113909-233114219	233114060	0.73	0.65	0.53	0.13	0.48	0.49	0.72	0.61	0.12	0.49	0.54	0.66	0.53	0.13	0.50	0.27	0.60	0.57	0.56	0.54	0.46	0.54	0.76	0.34	0.43	0.49	0.64	0.57	0.55	0.54	0.61	0.57	0.80	0.69	0.42	0.50	0.58	0.49	0.56	0.75	0.64	0.53	0.56	0.59	0.69	0.45	0.47
NM_004768|SRSF11|chr1|+	chr1:70716291-70717701	70716522	1.00	1.00	0.94	NA	0.53	0.37	0.72	1.00	NA	1.00	0.69	1.00	0.81	NA	0.79	0.41	1.00	0.88	0.96	1.00	0.52	0.71	0.92	0.40	0.91	0.53	0.82	0.55	NA	0.59	0.64	0.39	0.93	0.85	0.64	0.73	1.00	0.90	0.71	1.00	0.72	0.73	0.78	0.75	0.99	0.55	0.51
NM_001039577|CCNL2|chr1|-	chr1:1327668-1328183	1328032	0.59	1.00	0.93	NA	0.74	0.69	0.82	NA	0.26	1.00	0.89	1.00	0.77	0.23	0.86	0.56	0.69	0.51	0.61	0.93	0.79	0.85	0.58	0.55	0.80	NA	0.63	0.91	NA	NA	0.80	0.78	NA	NA	0.69	0.97	0.83	0.84	1.00	NA	0.96	0.91	0.88	0.91	0.73	NA	NA
NM_138391|TMEM183A|chr1|+	chr1:202991983-202993197	202992325	0.30	0.52	0.46	0.08	0.43	0.25	0.47	0.36	0.07	0.41	0.45	0.52	0.32	0.02	0.40	0.22	0.43	0.30	0.53	0.37	0.37	0.38	0.51	0.09	0.42	0.47	0.25	0.37	0.51	0.16	0.37	0.31	0.51	0.44	0.34	0.40	0.31	0.38	0.53	0.46	0.46	0.39	0.45	0.34	0.37	0.40	0.36
NR_026752|CROCCP2|chr1|-	chr1:16944751-16945598	16945384	NA	1.00	0.79	NA	NA	0.54	1.00	NA	0.25	NA	NA	1.00	NA	0.09	0.94	0.45	NA	NA	1.00	NA	0.87	0.77	NA	0.32	0.88	NA	0.54	0.80	NA	NA	NA	0.52	NA	NA	0.81	0.76	0.88	0.85	1.00	NA	NA	1.00	0.98	0.63	NA	NA	NA
NM_002961|S100A4|chr1|-	chr1:153516098-153516399	153516248	0.82	0.49	0.49	0.31	0.54	0.76	0.46	0.66	0.57	0.54	0.50	0.55	0.63	0.29	0.51	0.69	0.48	0.46	0.72	0.51	0.53	0.50	0.69	0.71	0.50	0.49	0.92	0.48	0.49	0.51	0.47	0.46	0.88	0.55	0.43	0.57	0.50	0.55	0.50	0.68	0.47	0.55	0.52	0.54	0.73	0.51	0.50
NM_015534|ZZZ3|chr1|-	chr1:78030190-78031469	78031035	0.75	1.00	0.97	NA	0.74	0.38	0.83	0.79	NA	0.97	0.86	1.00	NA	NA	1.00	NA	0.77	NA	NA	0.87	0.67	0.91	1.00	0.32	0.88	0.83	0.61	0.79	NA	NA	0.72	0.74	NA	NA	0.59	0.81	0.73	0.89	0.95	NA	0.85	0.93	0.98	0.85	NA	NA	0.67
NM_022768|RBM15|chr1|+	chr1:110888930-110889303	110889134	NA	0.65	0.69	NA	0.65	NA	0.71	0.91	NA	0.77	NA	0.78	NA	NA	0.61	NA	0.73	NA	NA	0.82	NA	0.60	NA	NA	0.70	0.70	0.56	NA	NA	NA	NA	NA	0.85	0.73	NA	0.68	0.85	0.68	0.66	0.67	NA	0.71	0.65	0.78	NA	NA	NA
NM_018372|LRIF1|chr1|-	chr1:111489812-111491021	111490598	0.77	0.88	0.85	NA	0.59	NA	0.68	NA	NA	NA	NA	1.00	0.57	NA	NA	NA	0.81	NA	NA	NA	0.59	0.72	1.00	NA	0.70	NA	NA	0.64	NA	NA	0.64	0.51	NA	0.74	0.48	0.64	1.00	0.71	NA	1.00	0.85	0.77	0.73	NA	NA	0.57	0.57
NM_018060|IARS2|chr1|+	chr1:220320835-220321383	220321108	0.62	0.63	0.63	0.54	0.51	0.53	0.75	0.53	0.18	0.64	0.61	0.71	0.54	NA	0.50	0.40	0.56	0.41	0.66	0.70	0.53	0.55	0.77	0.39	0.47	0.58	0.48	0.49	0.79	0.43	0.47	0.46	0.73	0.50	0.35	0.53	0.61	0.49	0.70	0.66	0.67	0.57	0.55	0.53	0.52	0.55	0.52
NR_026900|FLJ23867|chr1|+	chr1:180167144-180169859	180168898	0.48	NA	0.61	1.00	0.47	0.46	0.64	0.81	1.00	0.84	0.62	NA	0.90	0.59	0.74	0.84	0.37	0.54	0.57	NA	0.59	0.49	NA	0.57	NA	0.50	0.50	NA	NA	0.59	0.44	0.58	NA	0.46	0.51	0.56	0.42	0.44	0.53	0.64	0.46	0.51	0.51	0.56	0.56	0.54	0.59
NM_153747|PIGC|chr1|-	chr1:172410597-172411970	172411819	NA	1.00	1.00	NA	1.00	1.00	1.00	NA	NA	1.00	1.00	1.00	1.00	NA	1.00	1.00	1.00	NA	NA	1.00	1.00	1.00	1.00	1.00	1.00	1.00	1.00	1.00	NA	1.00	1.00	1.00	NA	1.00	1.00	1.00	1.00	1.00	1.00	1.00	1.00	1.00	1.00	1.00	1.00	1.00	1.00
NM_018845|SLC50A1|chr1|+	chr1:155110656-155111334	155110894	0.50	0.59	0.63	0.72	0.62	0.47	0.65	0.60	0.81	0.63	0.67	0.61	0.58	0.87	0.67	0.48	0.38	0.49	0.68	0.58	0.72	0.58	0.71	0.47	0.63	0.68	0.40	0.71	0.43	0.59	0.61	0.46	0.65	0.57	0.55	0.72	0.53	0.65	0.62	0.67	0.67	0.69	0.67	0.58	0.56	0.63	0.61
NM_001184979|NDUFS5|chr1|+	chr1:39500064-39500308	39500215	0.58	0.28	0.45	0.12	0.30	0.30	0.34	0.49	0.14	0.33	0.31	0.28	0.38	0.20	0.25	0.23	0.62	0.36	0.32	0.37	0.29	0.39	0.45	0.33	0.25	0.31	0.56	0.35	0.65	0.37	0.34	0.32	0.38	0.34	0.24	0.36	0.44	0.38	0.28	0.50	0.31	0.33	0.32	0.32	0.38	0.29	0.32
NM_007348|ATF6|chr1|+	chr1:161928236-161933860	161928628	0.15	0.25	0.23	0.06	0.24	0.12	0.27	0.14	0.15	0.18	0.15	0.19	0.17	0.05	0.18	0.09	0.25	0.13	0.25	0.12	0.22	0.15	0.16	0.10	0.22	0.19	0.17	0.23	NA	0.12	0.19	0.24	0.19	0.18	0.26	0.14	0.19	0.18	0.38	0.19	0.27	0.20	0.32	0.16	0.14	0.38	0.19
NM_003564|TAGLN2|chr1|-	chr1:159887903-159888731	159888580	1.00	1.00	1.00	0.92	1.00	1.00	1.00	1.00	1.00	1.00	1.00	1.00	1.00	1.00	1.00	1.00	1.00	1.00	1.00	1.00	1.00	1.00	1.00	1.00	1.00	1.00	1.00	1.00	0.66	1.00	1.00	0.79	1.00	1.00	1.00	1.00	1.00	1.00	1.00	1.00	1.00	1.00	1.00	1.00	1.00	1.00	1.00
NM_016040|TMED5|chr1|-	chr1:93615299-93620445	93617456	0.12	0.12	0.16	0.17	0.19	0.11	0.10	0.16	NA	0.14	0.17	0.21	0.23	NA	NA	NA	0.23	0.22	0.32	0.09	0.24	0.18	0.13	0.15	0.26	0.20	0.21	0.17	NA	0.21	0.18	0.15	0.07	0.16	0.22	0.17	0.12	0.13	0.20	0.12	0.14	0.21	0.24	0.11	0.16	0.18	0.15
NM_020197|SMYD2|chr1|+	chr1:214510047-214510477	214510274	0.75	0.75	0.62	NA	0.59	0.41	0.61	0.65	0.80	0.68	0.65	0.85	0.54	NA	0.75	0.54	0.73	0.37	0.41	0.71	0.66	0.65	0.61	0.46	0.65	0.80	0.57	0.66	NA	0.57	0.61	0.66	0.57	0.62	0.64	0.49	0.79	0.63	0.73	0.78	0.62	0.64	0.60	0.59	0.55	0.64	0.49
NR_037844|LOC100133445|chr1|-	chr1:2487208-2488135	2487984	0.25	0.16	0.17	0.37	0.37	0.17	0.19	0.16	0.34	0.23	0.14	0.27	0.23	0.29	0.33	0.18	0.13	0.25	0.18	0.18	0.23	0.25	0.17	0.20	0.35	0.25	0.19	0.23	NA	0.16	0.27	0.20	0.11	0.16	0.21	0.28	0.18	0.25	0.31	0.20	0.30	0.17	0.13	0.28	0.23	0.21	0.21
NM_006513|SARS|chr1|+	chr1:109780353-109780804	109780640	0.71	0.59	0.51	1.00	0.52	0.80	0.52	0.69	1.00	0.54	0.52	0.51	0.64	1.00	0.52	0.58	0.74	0.69	0.76	0.49	0.47	0.49	0.66	0.76	0.50	0.49	0.80	0.50	0.51	0.58	0.54	0.39	0.80	0.48	0.47	0.51	0.72	0.52	0.48	0.71	0.52	0.56	0.58	0.51	0.53	0.47	0.46
NM_002296|LBR|chr1|-	chr1:225589204-225591165	225590846	0.87	0.98	0.81	0.48	0.63	0.74	0.89	0.94	0.32	0.78	0.87	1.00	0.73	NA	0.76	0.64	0.71	0.49	0.72	0.70	0.67	0.69	1.00	0.54	0.78	0.78	0.66	0.61	0.54	0.44	0.62	0.64	1.00	0.70	0.57	0.65	0.74	0.74	0.85	1.00	0.85	0.78	0.77	0.72	0.57	0.50	0.53
NM_014847|UBAP2L|chr1|+	chr1:154242676-154243329	154242827	0.67	1.00	0.77	NA	0.93	0.29	0.95	0.64	0.26	0.93	0.98	0.95	0.55	0.10	0.87	0.47	0.38	0.48	1.00	NA	0.92	0.83	NA	0.41	0.89	0.93	0.27	0.88	NA	0.71	0.86	0.56	0.66	0.72	0.72	0.78	0.75	0.82	1.00	0.58	0.95	0.92	0.84	0.70	0.65	0.82	0.81
NM_001257374|LMNA|chr1|+	chr1:156109561-156109880	156109732	0.91	0.25	0.38	1.00	0.43	0.60	0.36	0.57	0.39	0.42	0.52	0.34	0.44	0.67	0.33	0.35	0.57	0.41	0.37	0.46	0.35	0.36	0.39	0.75	0.30	0.46	1.00	0.41	NA	0.47	0.35	0.56	0.99	0.45	0.27	0.45	0.67	0.44	0.39	0.47	0.43	0.52	0.38	0.41	0.44	0.38	0.45
NM_001042678|RHOC|chr1|-	chr1:113243749-113244335	113244037	0.64	0.78	0.77	0.58	0.74	0.49	0.77	0.80	1.00	0.76	0.65	0.84	0.78	0.85	0.92	1.00	0.64	0.78	1.00	0.75	0.68	0.73	0.68	0.51	0.90	0.65	0.64	0.68	0.68	0.81	0.73	0.50	0.69	0.71	0.78	0.71	0.91	0.76	0.75	0.87	0.71	0.80	0.83	0.80	0.92	0.66	0.70
NM_001144832|TTC39A|chr1|-	chr1:51752930-51753952	51753597	0.72	0.87	0.87	0.26	0.74	0.62	0.86	0.74	0.28	0.82	NA	1.00	0.73	NA	0.89	0.67	1.00	0.76	1.00	0.68	0.58	0.68	0.64	0.46	0.91	0.71	0.67	0.67	NA	0.59	0.65	0.61	0.89	0.70	0.61	0.60	0.76	0.67	0.94	0.92	0.76	0.82	0.73	NA	0.65	0.61	0.70
NM_001146113|MIER1|chr1|+	chr1:67452086-67454302	67453221	0.26	0.20	0.27	NA	0.21	NA	0.19	0.24	NA	0.21	0.20	0.25	0.19	NA	0.24	NA	0.11	0.14	0.23	0.17	0.18	0.23	0.21	NA	0.18	0.20	NA	0.19	NA	0.13	0.20	NA	NA	0.19	0.17	0.18	0.18	NA	0.22	0.23	0.21	0.18	0.23	NA	0.15	NA	0.17
NM_004073|PLK3|chr1|+	chr1:45271159-45271586	45271408	0.60	0.62	NA	NA	0.69	NA	0.58	0.73	0.23	0.58	0.57	NA	1.00	0.28	0.58	0.57	NA	0.47	0.81	NA	NA	0.54	NA	0.43	0.52	0.54	0.94	NA	NA	0.56	0.57	NA	NA	NA	0.68	0.62	0.61	NA	NA	0.54	NA	0.68	0.66	NA	0.56	0.56	NA
NM_015014|RBM34|chr1|-	chr1:235294498-235295312	235295003	0.09	0.07	0.12	NA	0.10	0.09	0.09	0.13	NA	0.09	0.08	0.07	0.07	NA	0.11	0.14	0.06	0.14	0.05	0.10	0.10	0.11	0.12	0.18	0.08	0.12	0.10	0.11	NA	0.08	0.12	0.12	0.07	0.12	0.10	0.12	0.08	0.12	0.10	0.07	0.12	0.11	0.12	0.06	0.07	0.09	0.13
NM_144584|HENMT1|chr1|-	chr1:109190910-109191613	109191151	0.75	0.63	0.91	0.28	0.58	0.51	0.57	NA	NA	0.75	NA	0.75	0.86	NA	0.65	NA	NA	0.45	NA	NA	0.70	0.54	0.83	NA	0.61	NA	NA	0.58	NA	NA	0.63	0.47	1.00	0.60	NA	NA	0.91	0.67	NA	NA	0.62	0.59	0.62	0.63	NA	NA	0.43
NM_012432|SETDB1|chr1|+	chr1:150936726-150937220	150936923	0.76	0.68	0.56	NA	0.56	0.60	0.62	0.99	0.99	0.72	0.56	0.74	0.81	NA	0.64	0.70	1.00	0.62	0.55	0.67	0.65	0.64	0.75	0.83	0.58	0.76	0.63	0.55	NA	NA	0.64	0.37	0.76	0.67	0.64	0.63	0.70	0.68	0.67	NA	0.62	0.64	0.75	0.55	0.72	0.67	0.65
NM_207044|ENSA|chr1|-	chr1:150595754-150598284	150598117	0.20	0.15	0.15	0.08	0.17	0.26	0.21	0.17	0.14	0.16	0.17	0.12	0.27	NA	0.28	0.13	0.22	0.16	0.12	0.13	0.24	0.09	0.18	0.11	0.13	0.08	0.15	0.11	0.11	0.18	0.26	0.12	0.15	0.07	0.18	0.18	0.25	0.12	0.13	0.15	0.25	0.11	0.11	0.17	0.14	0.22	0.15
NM_016486|TMEM69|chr1|+	chr1:46158876-46159998	46159492	0.81	0.80	0.96	NA	0.67	0.42	0.61	0.83	NA	0.91	0.74	0.97	0.63	NA	1.00	0.72	0.64	0.71	0.84	0.75	0.71	0.70	1.00	0.64	0.95	0.77	0.52	0.70	NA	0.56	0.69	0.74	0.81	0.90	0.67	0.82	0.61	0.95	0.75	0.98	0.70	0.85	0.78	0.82	0.81	0.64	0.66
NM_015001|SPEN|chr1|+	chr1:16265791-16266950	16266568	0.32	0.85	0.57	0.15	0.49	0.28	0.65	0.45	0.08	NA	0.53	0.68	NA	0.05	0.49	0.27	0.26	0.14	0.44	NA	0.45	0.45	NA	0.09	0.54	0.44	0.23	0.44	NA	0.31	0.39	0.36	0.47	0.46	0.40	0.52	0.39	0.50	0.56	NA	0.56	0.67	0.63	0.37	0.34	0.41	0.41
NM_004528|MGST3|chr1|+	chr1:165624605-165625372	165624756	0.05	0.08	0.08	0.01	0.07	0.04	0.09	0.05	0.01	0.06	0.07	0.07	0.06	0.01	0.06	0.02	0.05	0.05	0.07	0.06	0.05	0.07	0.10	0.02	0.08	0.08	0.03	0.05	0.10	0.05	0.06	0.05	0.12	0.07	0.06	0.06	0.06	0.05	0.08	0.08	0.08	0.08	0.06	0.05	0.07	0.07	0.05
NM_014765|TOMM20|chr1|-	chr1:235272658-235275423	235275272	0.73	0.84	0.92	1.00	0.87	0.90	0.87	0.71	1.00	0.65	0.73	0.90	0.67	NA	0.91	1.00	0.66	1.00	0.89	0.53	0.81	0.83	0.65	1.00	0.71	0.66	1.00	0.92	1.00	1.00	0.77	0.83	0.54	0.85	0.78	0.84	1.00	0.74	0.94	0.66	0.93	0.94	0.98	0.94	0.77	1.00	0.89
NM_014448|ARHGEF16|chr1|+	chr1:3397012-3397677	3397206	1.00	0.94	0.93	0.27	0.94	0.72	0.86	NA	0.67	0.93	0.95	1.00	0.94	0.33	0.96	0.82	1.00	1.00	1.00	0.90	0.88	0.89	0.96	0.68	1.00	0.83	0.95	0.84	NA	0.49	NA	0.72	1.00	0.82	NA	0.88	0.91	1.00	0.86	1.00	0.86	0.90	0.95	0.87	0.89	0.89	0.88
NM_003757|EIF3I|chr1|+	chr1:32696716-32697205	32696867	0.71	0.80	0.81	0.67	0.91	0.60	0.85	0.72	0.79	0.82	0.82	0.91	0.84	0.43	1.00	1.00	0.66	0.82	1.00	0.74	1.00	0.90	0.90	0.59	1.00	0.88	0.58	0.98	1.00	0.82	0.81	0.87	1.00	0.74	0.92	0.83	0.76	0.76	0.86	0.84	0.80	0.82	0.88	0.76	0.84	1.00	1.00
NM_001127621|GALE|chr1|-	chr1:24122089-24122497	24122306	0.55	0.67	0.63	0.43	0.59	0.52	0.69	0.65	0.53	0.72	0.60	0.63	0.71	0.29	0.72	0.74	0.59	0.61	0.86	0.64	0.63	0.61	0.61	0.41	0.61	0.57	0.54	0.60	0.28	0.50	0.62	0.41	0.91	0.57	0.70	0.56	0.55	0.60	0.61	0.70	0.64	0.61	0.67	0.56	0.70	0.67	0.59
NM_018116|MSTO1|chr1|+	chr1:155583850-155584758	155584088	0.68	0.64	0.70	0.37	0.60	0.97	0.58	0.68	0.43	0.53	0.67	0.49	0.73	0.37	0.58	0.43	0.63	0.75	0.69	0.49	0.53	0.56	0.67	0.51	0.48	0.65	0.76	0.63	NA	0.54	0.55	0.51	0.67	0.63	0.50	0.77	0.58	0.53	0.66	0.61	0.46	0.59	0.57	0.53	0.59	0.68	0.58
NM_002633|PGM1|chr1|+	chr1:64125257-64125916	64125408	0.88	0.87	0.95	0.44	0.96	1.00	0.97	1.00	0.74	1.00	1.00	1.00	1.00	0.37	0.98	1.00	0.75	0.91	NA	1.00	1.00	0.94	0.92	0.70	1.00	0.99	0.88	0.91	NA	0.89	0.97	0.82	0.79	0.86	0.77	1.00	0.83	1.00	0.97	1.00	0.91	0.99	NA	0.86	1.00	0.96	0.93
NM_004494|HDGF|chr1|-	chr1:156711899-156713247	156712984	0.57	0.92	0.89	0.56	0.69	0.56	0.82	1.00	0.58	0.98	0.87	1.00	0.92	0.37	0.95	0.77	0.73	0.73	1.00	0.80	0.70	0.74	0.93	0.38	0.98	0.73	0.51	0.69	0.71	0.57	0.74	0.71	0.99	0.76	0.70	0.77	0.85	0.79	0.79	1.00	0.75	0.78	0.79	0.80	0.71	0.70	0.71
NM_001066|TNFRSF1B|chr1|+	chr1:12266797-12269277	12266948	0.99	1.00	1.00	NA	1.00	NA	1.00	1.00	1.00	1.00	1.00	NA	1.00	1.00	NA	1.00	1.00	1.00	NA	1.00	1.00	1.00	1.00	1.00	1.00	1.00	1.00	1.00	NA	NA	1.00	1.00	1.00	1.00	1.00	1.00	1.00	1.00	1.00	1.00	NA	1.00	1.00	NA	NA	1.00	1.00
NR_026598|NENF|chr1|+	chr1:212619172-212619721	212619439	0.15	0.09	0.10	0.10	0.12	0.17	0.12	0.18	0.08	0.10	0.13	0.14	0.17	0.09	0.08	0.11	0.18	0.10	0.21	0.12	0.11	0.09	0.18	0.12	0.10	0.11	0.19	0.13	0.23	0.12	0.11	0.12	0.14	0.11	0.09	0.12	0.16	0.11	0.11	0.13	0.12	0.13	0.13	0.09	0.15	0.10	0.11
NM_020141|TMEM167B|chr1|+	chr1:109637039-109639554	109637393	0.90	0.90	0.87	NA	0.64	0.46	0.79	0.73	NA	0.75	0.85	0.98	0.66	NA	0.84	0.50	0.64	0.45	NA	0.64	0.64	0.70	0.63	0.34	0.71	0.58	0.57	0.70	NA	0.47	0.55	0.57	NA	0.55	0.62	0.60	0.74	0.60	0.81	0.69	0.75	0.68	0.72	0.68	0.89	0.63	0.55
NM_004723|ARHGEF2|chr1|-	chr1:155916630-155917806	155917655	1.00	1.00	1.00	NA	1.00	NA	1.00	1.00	0.99	1.00	1.00	1.00	1.00	0.94	1.00	1.00	NA	1.00	NA	1.00	1.00	1.00	NA	0.97	1.00	1.00	1.00	1.00	NA	NA	1.00	1.00	NA	1.00	1.00	1.00	1.00	1.00	1.00	NA	1.00	1.00	1.00	1.00	1.00	1.00	1.00
NM_001256463|CPSF3L|chr1|-	chr1:1247057-1247304	1247153	0.94	0.76	0.85	1.00	0.87	0.77	0.85	0.76	1.00	0.96	0.90	0.90	0.95	1.00	0.93	1.00	0.46	0.72	0.81	1.00	0.80	0.78	0.71	0.68	0.88	0.97	0.81	0.77	0.71	0.72	0.81	0.86	0.85	0.75	0.80	0.81	0.67	0.82	0.99	0.76	0.85	0.88	0.85	0.95	0.77	0.85	0.90
NM_000147|FUCA1|chr1|-	chr1:24171572-24172345	24172194	1.00	1.00	1.00	1.00	1.00	1.00	1.00	1.00	1.00	1.00	1.00	1.00	1.00	1.00	1.00	1.00	1.00	1.00	1.00	1.00	1.00	1.00	1.00	1.00	1.00	1.00	0.91	1.00	NA	1.00	1.00	1.00	1.00	0.99	0.95	1.00	1.00	1.00	0.97	1.00	1.00	1.00	1.00	1.00	1.00	0.94	0.89
NM_001085474|LOC646627|chr1|-	chr1:248902717-248903151	248902952	0.89	0.68	0.75	1.00	NA	0.73	0.66	0.95	1.00	0.92	NA	NA	1.00	1.00	NA	NA	1.00	1.00	NA	0.79	0.87	NA	1.00	0.75	NA	NA	NA	0.82	0.76	1.00	NA	0.66	0.84	NA	NA	NA	0.88	NA	0.76	1.00	0.75	NA	0.88	NA	1.00	0.91	0.82
NM_012243|SLC35A3|chr1|+	chr1:100487942-100489006	100488351	0.37	0.68	0.66	NA	0.40	0.24	0.49	0.46	0.07	0.48	0.44	0.80	NA	NA	0.39	0.18	0.42	0.20	0.23	0.48	0.40	0.40	0.42	0.26	0.39	0.50	0.21	0.40	NA	NA	0.41	0.34	0.53	0.48	0.33	0.39	0.45	0.42	0.48	0.76	0.41	0.47	0.44	0.39	0.46	0.37	0.34
NM_000701|ATP1A1|chr1|+	chr1:116947038-116947336	116947201	0.32	0.65	0.63	0.17	0.59	0.36	0.61	0.39	0.27	0.61	0.65	0.69	0.41	0.36	0.57	0.31	0.29	0.42	0.51	0.57	0.60	0.60	0.38	0.33	0.56	0.66	0.38	0.62	0.36	0.52	0.62	0.73	0.41	0.62	0.54	0.62	0.42	0.63	0.66	0.49	0.63	0.61	0.61	0.65	0.37	0.61	0.61
NM_001202554|PIGV|chr1|+	chr1:27124054-27124894	27124514	0.88	0.64	0.66	NA	0.63	0.77	NA	NA	NA	NA	NA	0.77	0.91	NA	0.80	NA	0.70	0.70	NA	0.57	0.55	0.61	0.97	NA	0.72	0.56	0.60	0.80	NA	NA	NA	NA	NA	NA	NA	NA	0.80	0.59	NA	NA	NA	0.67	NA	NA	0.86	NA	0.59
NM_018891|LAMC2|chr1|+	chr1:183209427-183210406	183209578	0.01	0.03	0.03	0.00	0.03	0.01	0.03	0.02	0.02	0.06	0.03	0.03	0.04	0.02	0.03	0.03	0.03	0.06	0.09	0.03	0.04	0.04	0.02	0.01	0.07	0.03	0.02	0.03	NA	0.01	0.04	0.03	0.02	0.01	0.01	0.04	0.02	0.02	0.03	0.03	0.04	0.03	0.04	0.06	0.01	0.03	0.02
NM_001127328|ACADM|chr1|+	chr1:76228377-76229355	76228534	0.78	0.87	0.80	NA	0.77	NA	0.76	0.30	NA	0.71	0.71	1.00	0.34	NA	0.85	NA	0.35	0.13	0.09	0.63	0.67	0.73	0.69	NA	0.53	0.70	0.47	0.66	NA	NA	0.72	0.60	1.00	0.55	0.59	0.54	0.66	0.68	0.84	0.97	0.72	0.62	0.83	0.62	0.42	0.45	0.48
NM_016002|SCCPDH|chr1|+	chr1:246930497-246931440	246930691	0.21	0.22	0.31	0.38	0.19	0.20	0.16	0.24	0.38	0.10	0.15	0.21	0.23	0.68	0.41	0.32	0.26	0.32	0.26	0.17	0.19	0.18	0.20	0.33	0.14	0.22	0.30	0.19	NA	0.37	0.15	0.16	0.23	0.20	0.20	0.24	0.33	0.21	0.19	0.27	0.20	0.31	0.28	0.18	0.19	0.26	0.25
NM_182685|EFNA1|chr1|+	chr1:155106431-155107386	155107123	0.77	0.55	0.65	0.85	0.48	0.47	0.65	0.76	0.79	0.69	0.59	0.68	0.64	1.00	0.67	0.59	0.55	0.49	0.59	0.61	0.54	0.51	0.59	0.54	0.63	0.54	0.62	0.53	0.50	0.44	0.50	0.46	0.54	0.48	0.44	0.50	0.59	0.56	0.57	0.57	0.49	0.54	0.52	0.56	0.59	0.53	0.57
NM_002617|PEX10|chr1|-	chr1:2336885-2337273	2337122	0.92	0.95	1.00	0.49	0.93	1.00	1.00	NA	0.29	1.00	1.00	1.00	1.00	0.23	1.00	1.00	1.00	1.00	0.82	1.00	1.00	0.99	1.00	0.74	1.00	1.00	0.84	1.00	NA	0.71	1.00	0.88	NA	1.00	1.00	1.00	1.00	1.00	1.00	0.77	1.00	1.00	1.00	1.00	1.00	1.00	1.00
NM_001554|CYR61|chr1|+	chr1:86048423-86049648	86048786	0.58	0.82	0.66	NA	0.55	NA	0.69	0.73	0.33	0.62	0.72	0.93	0.70	0.20	0.68	0.52	0.59	0.63	0.73	0.58	0.58	0.53	NA	0.27	0.68	0.63	0.44	0.64	NA	0.41	0.58	0.41	0.88	0.60	0.56	0.60	0.65	0.55	0.81	0.84	0.63	0.60	0.55	0.58	0.60	0.54	0.51
NM_012392|PEF1|chr1|-	chr1:32095463-32096443	32096209	1.00	1.00	1.00	1.00	1.00	1.00	1.00	1.00	0.71	1.00	1.00	1.00	1.00	0.64	1.00	0.88	1.00	1.00	1.00	1.00	0.95	1.00	1.00	1.00	0.99	1.00	1.00	0.97	NA	0.90	0.98	0.97	1.00	0.93	0.89	1.00	0.89	1.00	1.00	1.00	1.00	0.97	1.00	1.00	0.86	0.94	1.00
NM_001159352|REG4|chr1|-	chr1:120336641-120337308	120336963	0.61	0.74	0.83	0.75	0.71	0.54	NA	0.82	1.00	0.76	0.72	NA	0.85	0.79	1.00	1.00	0.72	0.73	NA	0.68	0.75	0.78	0.73	0.59	1.00	0.74	0.62	0.84	1.00	0.70	NA	0.95	0.75	0.71	0.73	0.72	0.76	NA	0.83	0.83	NA	0.89	0.81	NA	0.84	NA	0.82
NM_001384|DPH2|chr1|+	chr1:44438087-44439043	44438774	0.55	0.74	0.78	0.26	0.57	0.40	0.47	NA	0.36	0.80	0.52	0.84	0.79	NA	0.61	0.52	0.88	0.60	1.00	0.65	0.71	0.52	1.00	0.29	0.59	0.62	0.61	0.54	NA	0.56	0.57	0.44	0.86	0.53	0.66	0.51	0.63	0.57	0.65	1.00	0.60	0.66	0.70	0.55	0.62	0.54	0.61
NM_017556|FBLIM1|chr1|+	chr1:16111043-16113084	16111406	0.78	0.84	0.69	0.99	0.78	0.89	0.98	1.00	0.78	0.71	0.79	1.00	0.95	0.83	0.87	0.86	0.88	0.68	0.92	0.73	0.75	0.79	0.70	0.84	0.89	0.88	0.77	0.73	NA	0.85	0.84	0.77	1.00	0.71	0.83	0.80	0.75	0.69	0.89	1.00	0.83	0.74	0.81	0.68	0.76	0.73	0.73
NM_153339|PUSL1|chr1|+	chr1:1246710-1246965	1246861	0.78	0.72	0.81	0.97	0.74	1.00	NA	0.99	1.00	0.95	0.80	0.82	1.00	1.00	0.76	1.00	0.72	0.70	0.81	0.89	0.83	0.79	0.81	1.00	0.94	0.75	1.00	0.95	NA	0.98	0.81	0.69	NA	0.72	NA	0.66	0.81	0.71	0.76	0.78	0.75	0.75	0.73	0.91	1.00	NA	0.91
NM_001142569|C1orf106|chr1|+	chr1:200882665-200884864	200882816	1.00	1.00	1.00	NA	1.00	1.00	1.00	1.00	1.00	1.00	1.00	1.00	1.00	NA	1.00	1.00	1.00	1.00	1.00	1.00	1.00	1.00	1.00	1.00	1.00	1.00	1.00	1.00	NA	1.00	1.00	1.00	1.00	1.00	1.00	1.00	1.00	1.00	1.00	1.00	1.00	1.00	1.00	1.00	1.00	1.00	1.00
NR_038420|ZRANB2-AS1|chr1|+	chr1:71532449-71532865	71532617	0.09	0.06	0.10	NA	0.12	0.02	0.10	0.09	0.00	0.01	0.02	0.09	0.03	NA	0.13	0.02	0.02	0.07	0.24	0.03	0.11	0.09	0.04	NA	0.11	0.04	0.10	0.09	NA	0.03	0.06	0.09	0.02	0.02	0.11	0.04	0.13	0.03	0.09	0.04	0.05	0.03	0.12	0.08	0.05	0.03	0.04
NM_004952|EFNA3|chr1|+	chr1:155058889-155060014	155059395	0.62	0.91	0.96	0.88	0.76	0.90	0.90	0.99	0.74	1.00	NA	1.00	0.89	NA	1.00	0.85	0.71	NA	1.00	0.90	0.81	0.77	1.00	0.54	0.99	0.85	0.69	0.84	NA	0.97	0.81	0.65	1.00	0.80	NA	0.81	0.63	0.74	0.90	1.00	0.84	NA	0.82	0.77	0.86	0.86	NA
NM_001145862|MTMR11|chr1|-	chr1:149900543-149901209	149901047	0.64	0.75	0.87	0.67	0.71	NA	0.86	1.00	0.41	0.80	NA	1.00	0.81	0.34	0.76	0.41	0.94	0.63	0.77	0.79	NA	0.72	0.89	0.46	0.85	0.77	0.70	0.73	NA	0.66	0.69	0.63	1.00	0.76	NA	0.77	0.61	0.90	0.89	1.00	0.82	0.82	0.78	0.74	0.87	0.75	0.70
NM_001243246|LEPRE1|chr1|-	chr1:43212006-43213083	43212932	0.64	0.44	0.49	NA	0.48	NA	0.36	0.53	0.59	0.65	0.47	0.44	0.57	0.51	0.49	0.51	0.25	NA	0.56	0.55	0.45	0.44	NA	0.49	0.46	0.47	0.48	0.50	NA	0.47	0.47	0.41	NA	0.45	0.45	0.61	0.44	NA	0.41	0.50	NA	0.42	0.50	0.50	0.55	0.38	0.41
NM_003779|B4GALT3|chr1|-	chr1:161141100-161141879	161141457	0.84	0.65	0.76	0.42	0.59	0.67	0.58	0.94	0.58	0.83	0.69	0.80	0.93	0.26	0.83	1.00	0.76	0.80	0.84	0.75	0.65	0.68	1.00	0.42	0.88	0.58	0.72	0.54	NA	0.50	0.68	0.71	1.00	0.65	0.77	0.72	0.77	0.75	0.68	0.99	0.55	0.76	0.70	0.76	0.84	0.68	0.61
NM_178190|ATPIF1|chr1|+	chr1:28564272-28564616	28564533	1.00	0.73	0.73	1.00	0.59	0.76	0.83	0.91	1.00	0.63	0.56	0.78	0.83	1.00	0.41	0.75	1.00	0.76	0.68	0.65	0.63	0.69	0.69	1.00	0.38	0.65	1.00	0.66	0.71	0.66	0.64	0.51	0.75	0.64	0.42	0.59	0.78	0.58	0.75	0.78	0.61	0.55	0.57	0.55	0.77	0.67	0.63
NM_018045|BSDC1|chr1|-	chr1:32830705-32832255	32832104	0.89	1.00	1.00	0.62	1.00	0.84	1.00	1.00	1.00	1.00	1.00	1.00	1.00	0.71	1.00	1.00	1.00	1.00	1.00	1.00	0.92	1.00	1.00	0.65	1.00	1.00	1.00	1.00	NA	1.00	1.00	0.76	0.80	1.00	1.00	1.00	1.00	1.00	1.00	1.00	1.00	1.00	1.00	1.00	1.00	0.93	1.00
NM_013943|CLIC4|chr1|+	chr1:25167264-25170815	25167535	0.74	1.00	1.00	NA	1.00	0.55	1.00	1.00	NA	1.00	1.00	1.00	0.93	0.22	1.00	0.86	1.00	0.88	NA	1.00	0.88	1.00	1.00	0.44	1.00	0.94	1.00	0.87	NA	0.75	0.78	0.85	1.00	1.00	0.78	1.00	1.00	NA	1.00	1.00	1.00	1.00	1.00	1.00	1.00	0.80	0.89
NM_014223|NFYC|chr1|+	chr1:41236381-41237275	41236627	0.44	0.78	0.78	0.18	0.79	0.27	0.95	0.74	0.23	0.62	0.74	1.00	0.63	0.06	0.87	0.30	0.55	0.38	0.73	0.55	0.66	0.79	0.65	0.16	0.83	0.69	0.42	0.66	0.30	0.32	0.75	0.65	0.41	0.68	0.68	0.67	0.58	0.70	1.00	0.98	0.96	0.79	0.77	0.61	0.47	0.70	0.68
NM_004930|CAPZB|chr1|-	chr1:19665267-19666111	19665707	0.22	0.39	0.31	0.18	0.27	0.10	0.34	0.29	0.12	0.34	0.28	0.37	0.22	0.07	0.37	0.18	0.22	0.22	0.21	0.28	0.27	0.26	0.16	0.10	0.29	0.25	0.20	0.29	0.22	0.19	0.27	0.26	0.24	0.31	0.28	0.26	0.21	0.27	0.35	0.29	0.28	0.28	0.31	0.29	0.32	0.25	0.27
NM_032833|PPP1R15B|chr1|-	chr1:204372492-204375441	204375199	1.00	1.00	1.00	NA	0.85	0.51	0.87	1.00	NA	0.93	1.00	1.00	0.83	NA	1.00	0.71	0.85	0.91	NA	0.96	0.82	1.00	0.89	0.42	1.00	0.95	0.76	0.93	NA	0.94	0.76	0.68	0.95	1.00	0.85	1.00	1.00	1.00	1.00	1.00	0.96	1.00	1.00	0.97	1.00	0.93	0.81
NM_022366|TFB2M|chr1|-	chr1:246703863-246704504	246704215	0.56	0.35	0.34	0.21	0.28	0.13	0.34	0.34	0.09	0.29	0.29	0.44	0.27	NA	0.22	0.06	0.52	0.19	0.10	0.36	0.34	0.31	0.35	0.24	0.29	0.29	0.49	0.35	NA	0.20	0.28	0.24	0.32	0.30	0.29	0.33	0.31	0.37	0.36	0.39	0.28	0.41	0.31	0.27	0.26	0.30	0.26
NM_017638|MED18|chr1|+	chr1:28660928-28662478	28661369	0.93	0.98	1.00	NA	0.79	0.77	0.90	NA	0.32	NA	0.77	NA	1.00	0.19	NA	0.53	0.83	0.96	NA	0.70	0.80	0.73	1.00	0.44	0.84	0.71	0.53	0.78	NA	0.92	NA	0.70	0.81	0.93	0.69	0.93	0.80	0.93	0.91	0.80	0.84	0.92	0.96	0.64	1.00	NA	0.68
NM_018202|TMEM57|chr1|+	chr1:25824755-25826698	25825021	0.36	0.33	0.31	0.07	0.28	0.22	0.38	0.39	0.13	0.29	0.26	0.31	0.24	0.05	0.29	0.19	0.26	0.17	0.24	0.21	0.23	0.29	0.28	0.15	0.20	0.38	0.25	0.29	NA	0.11	0.27	0.25	0.24	0.27	0.26	0.30	0.34	0.25	0.37	0.31	0.29	0.26	0.28	0.21	0.25	0.29	0.26
NM_013328|PYCR2|chr1|-	chr1:226107580-226108320	226108169	0.63	0.87	0.89	NA	0.86	0.79	1.00	1.00	1.00	0.85	0.93	1.00	1.00	1.00	0.96	1.00	0.93	1.00	1.00	0.85	0.84	0.83	1.00	1.00	0.91	0.85	0.70	0.87	NA	1.00	0.85	1.00	0.92	0.83	0.76	0.94	1.00	0.85	0.88	0.95	0.82	0.80	0.75	0.85	0.85	0.89	0.93
NM_016491|MRPL37|chr1|+	chr1:54683845-54684056	54683996	0.73	0.58	0.62	0.93	0.53	0.62	0.50	0.60	0.72	0.50	0.57	0.57	0.55	NA	0.52	0.44	0.85	0.65	0.68	0.50	0.53	0.59	0.54	0.63	0.44	0.53	0.87	0.49	0.48	0.43	0.59	0.50	0.63	0.52	0.44	0.66	0.57	0.62	0.53	0.40	0.59	0.69	0.59	0.58	0.71	0.51	0.50
NM_001193571|CSRP1|chr1|-	chr1:201452658-201453917	201453433	1.00	1.00	1.00	0.70	1.00	1.00	1.00	1.00	0.76	1.00	1.00	1.00	1.00	0.26	1.00	1.00	1.00	1.00	1.00	0.94	1.00	1.00	1.00	0.76	1.00	1.00	1.00	1.00	0.94	0.98	0.98	0.93	1.00	0.98	0.89	1.00	0.97	1.00	1.00	1.00	1.00	1.00	1.00	0.97	1.00	1.00	0.98
NM_005095|ZMYM4|chr1|+	chr1:35885071-35887545	35885740	0.74	0.76	0.86	NA	0.58	0.48	0.76	0.55	NA	0.68	0.96	1.00	0.68	NA	NA	NA	0.66	0.57	0.70	NA	0.67	0.55	NA	0.39	0.75	0.60	0.46	0.73	NA	0.74	0.63	0.49	NA	0.74	0.61	0.69	0.76	0.82	0.80	NA	0.74	0.85	0.79	0.53	NA	NA	0.64
NM_001145036|COG2|chr1|+	chr1:230829038-230829731	230829323	0.37	0.75	0.67	NA	0.57	0.30	0.51	0.48	0.24	0.55	0.55	0.74	0.58	NA	0.58	0.40	0.40	0.38	0.50	0.47	0.55	0.56	0.66	0.16	0.62	0.56	0.31	0.48	NA	0.37	0.56	0.45	0.50	0.54	0.41	0.55	0.44	0.57	0.68	0.61	0.61	0.61	0.60	0.50	0.52	0.50	0.39
NM_001206641|C1orf31|chr1|+	chr1:234519469-234519795	234519620	1.00	0.72	0.66	NA	0.74	1.00	0.76	0.65	NA	0.69	0.79	0.77	0.75	NA	0.72	1.00	0.84	0.63	0.77	0.68	0.70	0.67	0.66	NA	0.69	0.64	0.73	0.61	NA	0.69	0.60	0.52	0.67	0.59	0.59	0.63	0.77	0.67	0.70	0.86	0.66	0.65	0.70	0.67	0.62	0.70	0.64
NM_005620|S100A11|chr1|-	chr1:152004982-152005299	152005071	0.88	0.81	0.92	0.81	0.86	0.60	0.70	0.78	0.95	0.73	0.84	0.82	0.66	1.00	0.80	0.72	0.55	0.68	0.85	0.73	0.82	0.80	0.80	0.73	0.71	0.87	0.72	0.82	0.62	0.83	0.78	0.79	0.63	0.82	0.65	0.88	0.56	0.93	0.79	0.71	0.82	0.89	0.91	0.80	0.70	0.88	0.83
NM_017625|ITLN1|chr1|-	chr1:160846330-160846606	160846455	1.00	NA	0.78	0.94	0.75	0.88	NA	NA	0.56	0.82	NA	NA	0.48	0.47	0.68	0.63	0.77	0.65	1.00	0.77	NA	NA	0.75	0.86	NA	0.79	1.00	0.65	NA	0.54	NA	0.83	0.88	NA	NA	0.77	0.76	NA	0.73	0.78	NA	NA	0.79	NA	NA	NA	0.70
NR_024584|LOC728875|chr1|-	chr1:144480746-144480984	144480833	0.72	0.57	0.54	NA	0.42	0.56	0.40	0.52	0.50	0.39	0.51	0.58	0.52	NA	0.53	0.50	0.84	0.70	NA	0.40	0.47	0.46	0.48	0.84	0.48	0.41	0.87	0.56	0.10	0.68	0.48	0.47	0.68	0.48	0.51	NA	0.61	0.57	0.42	0.49	0.42	0.54	0.59	0.35	0.42	0.45	0.47
NM_003133|SRP9|chr1|+	chr1:225976942-225978168	225977093	1.00	1.00	1.00	1.00	1.00	1.00	1.00	1.00	0.90	1.00	1.00	1.00	1.00	NA	1.00	1.00	1.00	0.95	1.00	1.00	1.00	1.00	1.00	0.75	1.00	1.00	1.00	1.00	1.00	1.00	1.00	0.90	1.00	1.00	1.00	1.00	1.00	1.00	1.00	1.00	1.00	1.00	1.00	1.00	0.95	1.00	1.00
NM_024758|AGMAT|chr1|-	chr1:15898228-15900219	15899949	0.43	0.51	0.57	0.23	NA	0.25	0.50	NA	0.44	0.45	0.47	0.76	0.48	0.28	NA	0.42	0.29	0.51	0.46	0.44	0.55	0.45	0.48	0.20	0.50	0.41	0.29	0.53	0.29	NA	0.47	0.56	0.40	0.56	NA	0.60	0.42	0.77	0.52	0.50	0.50	0.72	0.57	0.38	0.39	0.58	0.58
NM_003760|EIF4G3|chr1|-	chr1:21132785-21133993	21133608	0.83	0.82	0.66	NA	0.49	0.25	0.76	0.50	0.07	0.86	0.69	0.82	NA	NA	0.69	0.20	0.35	0.36	0.62	NA	0.52	0.56	NA	0.09	0.53	0.62	0.17	0.56	NA	NA	0.41	0.34	0.47	0.60	0.43	0.62	0.55	0.57	0.77	0.79	0.62	0.55	0.53	0.55	0.41	0.47	0.43
NM_001136018|EPHX1|chr1|+	chr1:226032847-226033233	226033008	0.42	0.33	0.36	0.80	0.35	0.37	0.35	0.30	0.63	0.40	0.42	0.46	0.36	0.30	0.41	0.43	0.21	0.17	0.41	0.38	0.30	0.38	0.25	0.29	0.33	0.40	0.19	0.35	0.30	0.40	0.34	0.35	0.37	0.47	0.35	0.39	0.25	0.33	0.33	0.28	0.25	0.41	0.41	0.29	0.38	0.53	0.49
NM_005857|ZMPSTE24|chr1|+	chr1:40758117-40759856	40758315	1.00	1.00	1.00	NA	0.89	0.61	1.00	1.00	NA	0.97	1.00	1.00	0.82	NA	1.00	0.70	0.65	0.66	0.68	0.87	0.89	1.00	1.00	0.70	0.94	0.91	0.84	0.87	NA	0.71	0.83	1.00	1.00	0.92	0.79	0.84	0.90	1.00	1.00	1.00	1.00	1.00	0.97	0.76	0.84	0.86	0.80
NM_024319|C1orf35|chr1|-	chr1:228288428-228288955	228288771	0.81	0.73	0.83	0.56	0.65	0.64	0.89	0.85	0.89	0.89	0.73	0.82	1.00	0.62	0.89	1.00	0.64	0.93	1.00	0.89	0.80	0.87	0.83	0.83	1.00	0.63	0.77	0.72	NA	0.76	0.72	0.65	0.48	0.72	NA	0.71	0.77	0.76	0.69	1.00	0.66	0.78	0.77	0.78	0.82	0.82	0.66
NM_033553|GUCA2A|chr1|-	chr1:42628362-42628641	42628460	0.64	0.54	0.53	1.00	NA	NA	NA	0.83	0.86	0.57	NA	NA	0.72	0.75	NA	NA	0.82	0.60	NA	0.55	0.49	NA	0.60	1.00	NA	NA	1.00	NA	NA	0.63	NA	NA	0.67	NA	NA	NA	0.63	NA	0.46	0.80	0.45	NA	NA	0.57	1.00	0.59	0.79
NM_002497|NEK2|chr1|-	chr1:211836114-211836994	211836737	0.70	1.00	0.86	NA	0.64	0.30	NA	0.81	NA	0.81	0.81	1.00	0.52	NA	NA	NA	0.76	0.47	NA	0.82	NA	0.72	0.85	0.40	0.64	0.68	0.56	0.69	NA	0.52	0.66	0.45	0.86	0.74	0.52	0.80	NA	0.94	0.87	1.00	0.83	0.75	0.97	0.78	0.72	NA	0.66
NM_002966|S100A10|chr1|-	chr1:151955386-151955800	151955549	0.70	0.66	0.60	0.52	0.56	0.84	0.58	0.70	0.50	0.69	0.58	0.71	0.65	0.23	0.68	0.71	0.61	0.48	0.68	0.61	0.59	0.52	0.58	0.62	0.64	0.61	0.63	0.51	0.60	0.52	0.53	0.48	0.61	0.58	0.57	0.58	0.57	0.60	0.61	0.68	0.56	0.56	0.57	0.59	0.71	0.58	0.55
NM_001079809|TMEM183B|chr1|+	chr1:202991983-202992668	202992290	0.68	1.00	0.96	0.12	0.82	0.50	0.96	0.73	0.11	0.87	0.91	1.00	0.64	0.02	0.85	0.43	0.82	0.60	1.00	0.81	0.74	0.83	1.00	0.21	0.84	0.91	0.54	0.75	1.00	0.31	0.84	0.63	1.00	0.97	0.69	0.83	0.61	0.86	1.00	0.95	0.92	0.82	0.88	0.75	0.73	0.75	0.74
NM_138300|PYGO2|chr1|-	chr1:154929502-154932322	154932171	1.00	1.00	1.00	NA	1.00	1.00	1.00	NA	NA	1.00	1.00	1.00	1.00	NA	1.00	NA	1.00	1.00	NA	1.00	1.00	1.00	NA	0.88	1.00	1.00	1.00	1.00	NA	NA	1.00	1.00	NA	1.00	1.00	1.00	1.00	1.00	1.00	NA	1.00	1.00	1.00	1.00	1.00	1.00	1.00
NM_015640|SERBP1|chr1|-	chr1:67873493-67878946	67876777	0.13	0.11	0.16	0.15	0.15	0.18	0.12	0.14	0.23	0.12	0.08	0.11	0.15	0.27	0.16	0.16	0.13	0.12	0.15	0.08	0.10	0.16	0.09	0.19	0.13	0.11	0.16	0.14	0.15	0.18	0.13	0.16	0.15	0.14	0.17	0.14	0.12	0.10	0.16	0.13	0.13	0.13	0.13	0.13	0.13	0.14	0.13
NM_001142548|RAD54L|chr1|+	chr1:46743744-46744072	46743917	0.78	NA	0.85	0.45	NA	NA	NA	NA	0.50	0.91	0.69	0.82	0.98	0.32	NA	0.56	NA	NA	0.79	NA	0.78	0.69	NA	0.74	0.87	0.66	1.00	NA	NA	0.50	0.77	NA	NA	0.61	NA	0.76	0.55	0.82	NA	NA	NA	0.69	0.74	0.88	NA	NA	0.77
NM_015913|TXNDC12|chr1|-	chr1:52485804-52486684	52486469	0.88	1.00	1.00	0.53	1.00	0.77	0.99	1.00	0.91	0.87	1.00	1.00	1.00	0.56	1.00	0.99	1.00	1.00	1.00	0.83	0.90	1.00	1.00	0.53	1.00	0.99	1.00	0.93	0.98	1.00	1.00	0.77	1.00	0.96	0.91	0.99	1.00	1.00	0.95	1.00	0.92	1.00	1.00	0.90	1.00	0.86	0.91
NM_003768|PEA15|chr1|+	chr1:160183212-160185162	160184364	0.52	0.92	0.76	0.87	0.63	0.59	0.75	0.87	0.63	0.55	0.68	0.86	0.89	0.58	0.86	0.70	0.63	0.77	0.92	0.52	0.63	0.58	0.90	0.55	0.65	0.62	0.91	0.65	NA	0.68	0.60	0.60	0.75	0.72	0.63	0.75	0.79	0.58	0.65	0.90	0.59	0.58	0.72	0.61	0.71	0.67	0.56
NM_019554|S100A4|chr1|-	chr1:153516095-153516399	153516248	0.82	0.50	0.49	0.31	0.54	0.76	0.46	0.65	0.57	0.54	0.50	0.55	0.63	0.28	0.51	0.68	0.48	0.46	0.71	0.51	0.53	0.50	0.69	0.71	0.50	0.48	0.92	0.48	0.48	0.51	0.47	0.46	0.88	0.55	0.43	0.57	0.50	0.55	0.50	0.68	0.48	0.55	0.52	0.54	0.72	0.50	0.50
NM_024066|ERI3|chr1|-	chr1:44686742-44687312	44687134	0.74	0.82	1.00	0.64	0.91	0.79	0.96	0.80	1.00	0.92	0.82	1.00	0.88	0.72	1.00	1.00	0.60	0.95	1.00	0.78	0.81	0.87	1.00	0.77	1.00	0.91	0.74	0.82	0.62	1.00	0.83	0.76	1.00	0.91	0.86	0.94	0.97	0.96	0.84	1.00	0.81	0.90	1.00	0.93	0.89	0.81	0.76
NM_004047|ATP6V0B|chr1|+	chr1:44443653-44443972	44443812	0.69	0.62	0.71	1.00	0.66	0.69	0.49	0.67	1.00	0.67	0.62	0.61	0.68	1.00	0.80	1.00	0.61	0.54	0.82	0.65	0.63	0.58	0.58	0.81	0.72	0.61	0.63	0.57	0.78	0.75	0.56	0.64	0.77	0.65	0.60	0.64	0.49	0.69	0.58	0.57	0.63	0.62	0.71	0.70	0.74	0.61	0.58
NM_002167|ID3|chr1|-	chr1:23884421-23884906	23884627	0.57	0.56	0.47	0.18	0.50	0.50	0.49	0.43	0.19	0.53	0.48	0.60	0.47	0.09	0.48	0.42	0.54	0.32	0.47	0.52	0.47	0.56	0.50	0.32	0.54	0.45	0.45	0.46	0.53	0.28	0.48	0.38	0.37	0.50	0.49	0.43	0.35	0.45	0.50	0.51	0.46	0.49	0.41	0.42	0.45	0.47	0.46
NM_004814|SNRNP40|chr1|-	chr1:31732415-31732968	31732694	0.28	0.61	0.70	0.00	0.64	0.06	0.60	0.39	0.00	0.34	0.59	0.62	0.17	0.00	0.36	0.09	0.29	0.16	0.31	0.30	0.61	0.47	0.36	0.03	0.46	0.52	0.21	0.52	NA	0.22	0.47	0.43	0.30	0.58	0.39	0.65	0.16	0.84	0.70	0.41	0.55	0.73	0.63	0.33	0.31	0.54	0.58
NM_025191|EDEM3|chr1|-	chr1:184659625-184663606	184663455	NA	1.00	1.00	NA	1.00	NA	NA	NA	NA	1.00	NA	NA	NA	NA	1.00	NA	0.95	NA	NA	NA	NA	1.00	NA	NA	1.00	1.00	0.99	1.00	NA	NA	1.00	1.00	NA	1.00	1.00	1.00	NA	NA	1.00	NA	1.00	NA	1.00	1.00	NA	NA	1.00
NM_014949|KIAA0907|chr1|-	chr1:155882836-155884111	155883889	1.00	0.89	1.00	NA	0.76	0.52	0.79	1.00	NA	0.96	0.98	1.00	0.98	NA	1.00	0.89	0.86	1.00	0.99	0.92	0.78	0.87	1.00	0.32	1.00	0.88	1.00	0.79	NA	NA	0.78	0.72	NA	0.93	0.67	0.89	1.00	0.97	0.99	1.00	0.85	0.92	0.89	0.80	1.00	NA	0.70
NM_139156|AMPD2|chr1|+	chr1:110173565-110174677	110173914	0.86	0.93	1.00	0.90	0.88	0.55	0.98	1.00	1.00	1.00	0.83	1.00	1.00	NA	1.00	1.00	0.72	1.00	1.00	1.00	0.81	0.95	0.70	0.55	1.00	0.72	0.89	0.81	NA	0.74	0.80	1.00	NA	1.00	0.90	1.00	1.00	0.97	0.90	1.00	0.83	1.00	1.00	0.92	0.88	0.78	0.85
NM_199294|APITD1|chr1|+	chr1:10502322-10502872	10502519	0.29	0.49	0.44	NA	0.39	NA	0.46	0.78	NA	0.48	0.41	0.49	0.47	NA	0.39	NA	0.52	0.21	NA	0.46	0.40	0.48	0.39	NA	0.48	0.44	0.35	0.40	NA	NA	NA	0.32	0.56	0.48	0.45	0.48	0.61	0.46	0.49	0.70	0.52	0.50	0.48	0.48	0.70	NA	0.40
NM_006402|HBXIP|chr1|-	chr1:110943877-110944205	110944054	0.58	0.68	0.65	0.26	0.58	0.53	0.70	0.66	0.42	0.70	0.65	0.74	0.69	0.10	0.66	0.71	0.59	0.53	0.87	0.62	0.62	0.57	0.80	0.34	0.68	0.69	0.73	0.59	0.53	0.50	0.54	0.44	0.73	0.58	0.60	0.62	0.55	0.63	0.64	0.74	0.56	0.59	0.66	0.64	0.78	0.55	0.55
NM_014762|DHCR24|chr1|-	chr1:55315300-55318059	55317908	1.00	1.00	1.00	0.75	1.00	NA	1.00	1.00	0.93	1.00	1.00	1.00	1.00	0.77	1.00	1.00	1.00	1.00	1.00	1.00	1.00	1.00	1.00	0.93	1.00	1.00	1.00	1.00	NA	1.00	1.00	0.83	1.00	1.00	1.00	1.00	1.00	1.00	1.00	1.00	1.00	1.00	1.00	1.00	1.00	1.00	1.00
NM_000374|UROD|chr1|+	chr1:45481009-45481341	45481207	0.20	0.27	0.21	0.10	0.14	0.23	0.17	0.27	0.11	0.20	0.19	0.21	0.22	0.06	0.22	0.14	0.31	0.20	0.24	0.22	0.16	0.16	0.39	0.22	0.30	0.22	0.20	0.21	NA	0.20	0.22	0.12	0.36	0.21	0.19	0.19	0.16	0.16	0.19	0.22	0.20	0.25	0.22	0.15	0.14	0.16	0.15
NM_006113|VAV3|chr1|-	chr1:108113782-108115994	108115843	1.00	1.00	1.00	0.97	0.99	1.00	1.00	NA	NA	1.00	NA	1.00	1.00	NA	1.00	NA	NA	1.00	NA	1.00	1.00	1.00	1.00	0.80	1.00	1.00	NA	1.00	NA	NA	1.00	0.98	1.00	0.99	NA	NA	1.00	1.00	1.00	1.00	1.00	1.00	1.00	1.00	1.00	1.00	1.00
NM_006516|SLC2A1|chr1|-	chr1:43391046-43392912	43391974	0.14	0.13	0.14	0.07	0.11	0.17	0.13	0.14	0.05	0.14	0.15	0.17	0.14	0.06	0.13	0.09	0.12	0.09	0.14	0.10	0.09	0.12	0.16	0.09	0.13	0.10	0.11	0.10	NA	0.10	0.10	0.08	0.12	0.10	0.09	0.10	0.12	0.11	0.11	0.16	0.13	0.11	0.10	0.12	0.13	0.10	0.09
NM_006472|TXNIP|chr1|+	chr1:145441183-145442628	145441334	1.00	1.00	1.00	0.73	1.00	1.00	1.00	1.00	0.53	1.00	1.00	1.00	1.00	0.20	1.00	1.00	1.00	1.00	1.00	1.00	1.00	1.00	1.00	0.65	1.00	1.00	1.00	1.00	NA	0.88	1.00	1.00	1.00	1.00	0.96	1.00	1.00	1.00	1.00	1.00	1.00	1.00	1.00	1.00	1.00	1.00	1.00
NM_004632|DAP3|chr1|+	chr1:155707948-155708800	155708209	0.14	0.15	0.14	0.03	0.13	0.13	0.12	0.12	0.04	0.12	0.14	0.16	0.14	0.01	0.12	0.07	0.16	0.16	0.14	0.11	0.12	0.10	0.20	0.08	0.13	0.10	0.20	0.11	0.18	0.08	0.08	0.09	0.19	0.10	0.11	0.09	0.12	0.09	0.16	0.21	0.16	0.17	0.13	0.09	0.17	0.13	0.10
NM_212503|CDK18|chr1|+	chr1:205500472-205501921	205500646	1.00	1.00	1.00	NA	1.00	0.81	1.00	NA	1.00	1.00	NA	1.00	1.00	NA	1.00	1.00	0.96	NA	1.00	0.80	0.94	1.00	NA	0.99	1.00	0.92	0.89	0.92	NA	1.00	1.00	0.67	1.00	0.97	NA	1.00	0.89	1.00	1.00	NA	1.00	1.00	1.00	0.90	0.87	1.00	0.97
NM_006469|IVNS1ABP|chr1|-	chr1:185265522-185267420	185267118	0.38	0.38	0.41	0.14	0.34	0.21	0.37	0.38	0.18	0.28	0.32	0.41	0.30	0.09	0.47	0.24	0.40	0.30	0.53	0.26	0.31	0.35	0.32	0.17	0.37	0.34	0.31	0.32	0.58	0.19	0.28	0.26	0.44	0.39	0.34	0.33	0.40	0.31	0.39	0.48	0.33	0.37	0.43	0.32	0.29	0.34	0.32
NM_002646|PIK3C2B|chr1|-	chr1:204391758-204394168	204393970	0.58	NA	1.00	NA	1.00	0.72	0.88	1.00	0.55	0.99	NA	1.00	1.00	0.38	1.00	1.00	0.67	0.96	1.00	NA	0.96	1.00	NA	0.56	1.00	1.00	0.60	0.96	NA	1.00	0.93	0.59	NA	1.00	0.90	1.00	0.82	1.00	1.00	NA	1.00	1.00	1.00	0.82	1.00	0.94	1.00
NM_002953|RPS6KA1|chr1|+	chr1:26900570-26901520	26900767	1.00	0.97	0.91	0.43	0.82	0.82	0.88	1.00	0.48	0.95	0.84	0.93	0.84	0.20	1.00	0.70	1.00	0.75	1.00	0.91	0.72	0.85	0.94	0.48	1.00	0.74	0.91	0.84	0.76	0.51	0.78	0.66	0.92	0.82	0.80	0.86	0.80	0.88	0.96	1.00	0.86	0.89	0.89	0.79	1.00	0.82	0.77
NM_016052|RRP15|chr1|+	chr1:218504290-218511325	218504565	0.08	0.10	NA	NA	0.11	0.07	0.13	0.08	NA	0.07	0.08	0.09	0.09	NA	0.11	NA	0.11	NA	NA	0.08	0.10	0.07	0.11	0.12	0.12	0.08	0.10	0.13	NA	NA	0.10	0.07	0.07	NA	0.13	0.12	NA	0.11	0.15	0.24	0.09	0.09	0.12	0.08	0.09	NA	0.08
NM_001010935|RAP1A|chr1|+	chr1:112255053-112256101	112255602	0.16	0.23	0.22	NA	0.19	0.08	0.19	0.10	NA	0.25	0.21	0.24	0.17	NA	0.21	0.03	0.08	0.07	0.08	0.22	0.21	0.17	0.21	0.10	0.17	0.20	0.15	0.16	NA	0.09	0.16	0.16	0.27	0.20	0.15	0.17	0.17	0.16	0.21	0.32	0.21	0.22	0.20	0.22	0.15	0.21	0.14
NM_006085|BPNT1|chr1|-	chr1:220230824-220232334	220231993	0.61	1.00	0.97	0.34	0.82	0.57	1.00	0.70	0.60	0.99	0.93	1.00	0.66	0.24	1.00	0.54	0.57	0.56	0.82	0.85	0.84	0.78	0.80	0.43	1.00	0.90	0.64	0.82	NA	0.67	0.80	0.83	0.87	0.90	0.68	0.91	0.74	1.00	0.97	0.93	0.85	0.99	0.83	0.79	0.64	0.90	0.75
NM_133181|EPS8L3|chr1|-	chr1:110292702-110293024	110292873	0.73	0.59	0.61	1.00	0.64	0.81	0.60	0.82	0.75	0.69	0.67	0.65	0.65	0.60	0.60	0.71	0.66	0.59	0.76	0.66	0.63	0.62	0.46	0.55	0.64	0.71	0.65	0.64	0.45	0.49	0.62	0.49	0.55	0.63	NA	0.63	0.50	0.62	0.67	0.58	0.62	0.64	0.66	0.57	0.63	0.66	0.64
NM_024329|EFHD2|chr1|+	chr1:15755089-15756839	15755308	0.57	0.77	0.74	0.60	0.71	0.59	0.71	0.55	0.67	0.64	0.49	0.90	0.62	0.58	0.76	0.78	0.58	0.64	0.75	0.61	0.74	0.82	0.63	0.57	0.79	0.52	0.64	0.82	0.45	0.82	0.78	0.53	0.51	0.63	0.54	0.56	0.87	0.83	0.86	0.74	0.78	0.87	0.80	0.61	0.70	0.73	0.67
NM_022164|TINAGL1|chr1|+	chr1:32052440-32053287	32052591	1.00	0.82	0.78	0.42	0.84	0.40	0.68	1.00	0.41	0.56	0.70	0.82	0.86	0.16	0.73	0.63	0.84	0.87	1.00	0.59	0.72	0.81	1.00	0.60	0.78	0.66	0.60	0.77	0.82	0.72	0.76	0.35	0.95	0.74	0.70	0.85	0.82	0.83	0.94	1.00	0.84	0.89	0.72	0.54	1.00	0.75	0.70
NM_001256533|MSTO1|chr1|+	chr1:155583853-155584758	155584088	0.68	0.63	0.69	0.37	0.60	0.97	0.57	0.68	0.43	0.53	0.67	0.48	0.74	0.37	0.58	0.43	0.63	0.75	0.69	0.49	0.53	0.56	0.67	0.51	0.48	0.65	0.76	0.63	0.51	0.54	0.54	0.51	0.67	0.62	0.50	0.76	0.57	0.53	0.65	0.60	0.46	0.59	0.57	0.53	0.58	0.67	0.58
NM_014372|RNF11|chr1|+	chr1:51736823-51739119	51737139	1.00	1.00	0.86	0.39	0.75	0.53	0.90	1.00	0.26	1.00	1.00	1.00	0.75	0.17	0.78	0.48	0.78	0.60	0.74	0.86	0.63	0.73	0.98	0.30	0.78	0.74	0.59	0.75	NA	0.63	0.63	0.48	1.00	0.74	0.53	0.78	0.75	0.87	0.97	1.00	0.82	0.78	0.77	0.89	1.00	0.68	0.63
NM_002631|PGD|chr1|+	chr1:10479687-10480201	10479876	0.74	0.75	0.82	0.64	0.70	0.62	0.71	0.87	0.88	0.82	0.71	0.82	0.91	0.70	0.86	0.80	0.82	0.74	1.00	0.73	0.70	0.72	0.84	0.61	0.82	0.69	0.63	0.70	1.00	0.78	0.77	0.74	0.81	0.72	0.69	0.73	0.75	0.74	0.77	0.86	0.64	0.73	0.79	0.77	0.81	0.73	0.71
NM_201569|SMG7|chr1|+	chr1:183522112-183523328	183522263	1.00	1.00	1.00	NA	1.00	1.00	1.00	1.00	0.99	1.00	1.00	1.00	1.00	NA	1.00	1.00	0.91	0.93	1.00	1.00	1.00	1.00	1.00	1.00	1.00	1.00	1.00	1.00	1.00	1.00	1.00	1.00	1.00	1.00	1.00	1.00	1.00	1.00	1.00	1.00	1.00	1.00	1.00	1.00	0.94	1.00	1.00
NM_003272|GPR137B|chr1|+	chr1:236371350-236372209	236371531	0.41	0.86	0.73	NA	0.55	0.22	0.69	0.65	NA	0.55	0.67	NA	0.44	NA	NA	0.28	0.56	0.35	NA	NA	0.63	0.44	NA	0.23	0.54	0.56	0.46	0.56	NA	0.31	0.50	0.49	0.80	0.52	0.45	0.50	0.60	NA	0.69	NA	0.63	0.58	0.53	NA	0.44	0.52	0.51
NM_018948|ERRFI1|chr1|-	chr1:8071779-8074456	8074305	1.00	1.00	1.00	NA	1.00	NA	1.00	1.00	NA	1.00	1.00	1.00	NA	NA	1.00	NA	1.00	1.00	NA	1.00	1.00	1.00	NA	1.00	1.00	1.00	1.00	1.00	NA	1.00	1.00	1.00	NA	1.00	1.00	1.00	1.00	1.00	1.00	1.00	1.00	1.00	NA	1.00	1.00	1.00	1.00
NM_001035513|SDHC|chr1|+	chr1:161332119-161334521	161332580	0.10	0.16	0.15	0.16	0.14	0.10	0.16	0.11	0.11	0.16	0.15	0.18	0.15	0.16	0.17	0.13	0.11	0.11	0.12	0.14	0.16	0.16	0.13	0.12	0.15	0.16	0.07	0.16	0.23	0.16	0.15	0.17	0.17	0.14	0.17	0.14	0.13	0.17	0.18	0.15	0.17	0.11	0.14	0.15	0.14	0.15	0.14
NM_006556|PMVK|chr1|-	chr1:154897208-154897741	154897590	0.51	0.37	0.54	1.00	0.52	0.47	0.58	0.65	1.00	0.77	0.73	0.77	0.86	0.78	0.65	0.87	0.49	0.79	0.78	0.59	0.49	0.44	0.68	0.60	0.61	0.57	0.37	0.53	NA	0.66	0.43	0.57	0.58	0.54	0.43	0.52	0.55	0.55	0.63	1.00	0.59	0.54	0.57	0.58	0.64	0.54	0.51
NM_021639|GPBP1L1|chr1|-	chr1:46092976-46094080	46093555	0.30	0.99	1.00	0.07	0.85	0.18	1.00	0.56	0.05	0.68	1.00	1.00	0.34	NA	0.88	0.22	0.42	0.36	0.55	0.68	0.83	0.71	0.78	0.09	0.87	0.81	0.21	0.87	0.36	0.45	0.76	0.82	0.78	0.99	0.61	1.00	0.56	1.00	1.00	0.69	0.95	1.00	1.00	0.60	0.64	0.77	0.74
NM_001193328|ZNF692|chr1|-	chr1:249144203-249144715	249144429	0.62	NA	0.92	NA	0.85	0.80	NA	0.77	1.00	0.83	1.00	1.00	0.81	NA	1.00	1.00	NA	NA	1.00	0.96	0.86	0.87	0.55	1.00	1.00	NA	0.54	0.69	NA	NA	0.92	0.96	NA	NA	NA	0.80	0.91	0.87	0.81	0.85	0.94	0.80	0.81	0.75	1.00	NA	NA
NM_003851|CREG1|chr1|-	chr1:167510251-167511538	167511342	0.95	1.00	1.00	NA	0.97	0.68	0.97	1.00	1.00	1.00	1.00	1.00	1.00	NA	1.00	1.00	0.86	0.99	1.00	0.99	0.95	1.00	1.00	0.62	1.00	0.94	0.75	0.92	1.00	0.97	0.92	0.84	1.00	1.00	0.94	1.00	1.00	1.00	1.00	1.00	1.00	1.00	1.00	1.00	0.99	0.93	0.93
NM_001146110|MIER1|chr1|+	chr1:67450255-67454302	67453225	NA	0.45	0.52	NA	0.40	NA	0.39	NA	NA	0.40	0.44	0.71	NA	NA	NA	NA	0.21	0.31	NA	0.33	0.31	0.46	0.34	NA	0.39	0.35	NA	NA	NA	0.24	NA	NA	NA	0.40	0.24	0.35	0.41	NA	0.46	0.56	NA	0.43	0.50	NA	NA	NA	0.25
NM_002228|JUN|chr1|-	chr1:59246463-59249785	59247424	NA	0.45	0.25	NA	0.29	NA	0.44	NA	NA	0.38	NA	0.50	NA	NA	0.32	NA	NA	NA	NA	0.27	0.33	0.25	NA	0.11	0.39	0.28	0.14	0.27	NA	NA	0.27	0.14	NA	0.18	NA	NA	NA	0.24	NA	NA	NA	0.27	0.23	0.22	NA	0.27	0.24
NM_002965|S100A9|chr1|+	chr1:153333120-153333503	153333314	0.56	0.51	NA	NA	0.57	NA	0.47	0.36	0.74	0.65	0.55	0.50	0.42	0.62	NA	0.50	0.22	0.31	0.40	0.67	0.59	0.54	0.31	0.43	0.62	0.50	0.33	0.58	0.33	0.28	0.65	0.46	0.30	0.62	0.51	0.64	0.36	0.70	0.49	0.42	0.49	0.56	0.64	0.55	0.49	0.57	0.57
NM_001195563|CAMTA1|chr1|+	chr1:6931817-6932107	6932003	0.33	0.35	0.47	0.21	0.29	0.15	0.43	0.34	0.06	0.38	0.30	0.35	0.29	NA	0.26	0.04	0.32	0.10	0.13	0.43	0.31	0.37	0.17	0.29	0.26	0.29	0.21	0.28	NA	0.07	0.37	0.25	0.25	0.38	0.21	0.25	0.45	0.34	0.37	0.37	0.37	0.33	0.26	0.31	0.26	0.30	0.35
NM_138794|LYPLAL1|chr1|+	chr1:219384834-219386207	219385101	0.18	0.19	0.14	NA	0.15	0.09	0.16	0.16	NA	0.09	0.22	0.18	0.09	NA	0.18	0.09	0.21	0.13	0.14	0.09	0.12	0.14	0.09	0.16	0.14	0.15	0.15	0.20	NA	NA	0.13	0.16	0.13	0.22	0.17	0.12	0.18	0.09	0.24	0.18	0.22	0.15	0.17	0.14	0.16	0.19	0.13
NM_024330|SLC27A3|chr1|+	chr1:153752302-153752633	153752453	0.63	0.71	0.69	NA	0.73	0.51	NA	0.72	0.91	0.76	NA	NA	1.00	NA	0.69	0.65	0.78	0.61	0.89	0.61	0.77	0.77	NA	0.42	0.79	0.71	0.88	0.61	NA	0.65	0.74	NA	NA	0.70	0.68	0.65	0.82	0.68	0.57	NA	0.65	0.67	0.70	0.69	0.70	NA	0.65
NM_001195740|FAM213B|chr1|+	chr1:2520849-2522081	2521127	0.84	1.00	0.95	0.46	1.00	0.55	0.90	0.93	0.50	0.88	0.87	1.00	0.74	0.24	0.98	0.73	0.91	0.86	0.81	0.92	0.94	0.96	0.71	0.44	0.98	0.86	0.71	0.92	NA	0.61	1.00	0.80	0.99	0.90	0.89	0.88	0.81	0.94	0.96	1.00	1.00	1.00	1.00	0.87	0.87	0.91	0.88
NR_024510|LOC728855|chr1|+	chr1:149615765-149616786	149616111	0.29	0.37	0.47	NA	0.48	0.57	0.45	0.51	0.35	0.47	0.38	0.45	0.61	NA	0.54	0.41	0.44	0.36	NA	0.39	0.55	0.45	0.36	0.28	0.54	0.49	0.50	0.47	NA	0.49	0.44	0.46	0.27	0.44	0.45	NA	0.39	0.43	0.57	0.35	0.54	0.42	0.53	0.51	0.36	0.55	0.44
NM_002870|RAB13|chr1|-	chr1:153954128-153954652	153954501	0.74	0.62	0.66	1.00	0.82	1.00	0.70	0.94	0.61	0.57	0.78	0.70	0.64	0.43	0.48	0.68	0.58	0.59	0.59	0.53	0.67	0.57	0.82	0.84	0.48	0.79	0.75	0.61	0.67	0.91	0.55	0.86	0.90	0.69	0.44	0.74	0.67	0.67	0.84	0.57	0.71	0.73	0.74	0.50	0.64	0.70	0.62
NM_018178|GOLPH3L|chr1|-	chr1:150618701-150621224	150620850	0.64	0.89	0.99	NA	0.74	0.36	0.78	0.92	0.37	0.97	0.86	1.00	0.75	NA	0.79	0.49	0.79	0.67	0.98	0.65	0.78	0.79	0.85	0.34	1.00	0.69	0.51	0.82	NA	0.55	0.73	0.58	1.00	0.78	0.74	0.84	0.72	0.76	0.96	0.98	0.79	0.86	0.89	0.66	1.00	0.71	0.79
NM_004619|TRAF5|chr1|+	chr1:211545470-211548286	211546013	1.00	NA	1.00	NA	NA	NA	0.78	1.00	NA	0.98	0.73	1.00	NA	NA	1.00	NA	NA	0.86	NA	NA	0.81	0.98	NA	0.51	0.84	0.80	0.67	0.92	NA	NA	0.83	0.66	1.00	NA	NA	NA	1.00	0.94	0.97	1.00	0.91	1.00	1.00	0.90	NA	NA	0.80
NM_014474|SMPDL3B|chr1|+	chr1:28284987-28285663	28285356	0.69	1.00	1.00	0.30	NA	0.58	NA	NA	0.63	1.00	NA	1.00	NA	0.21	1.00	1.00	0.93	0.83	NA	1.00	NA	1.00	0.82	0.64	1.00	1.00	0.63	0.93	NA	1.00	NA	1.00	0.90	1.00	NA	1.00	0.93	1.00	1.00	1.00	NA	1.00	1.00	NA	1.00	NA	1.00
NM_001024948|FNBP1L|chr1|+	chr1:94016504-94020218	94016660	1.00	1.00	1.00	NA	0.90	0.67	0.85	NA	0.56	1.00	1.00	1.00	NA	NA	1.00	NA	0.95	0.84	NA	NA	0.82	1.00	NA	0.44	1.00	0.94	0.76	0.84	NA	0.80	0.88	0.76	NA	0.91	0.56	1.00	1.00	1.00	0.99	NA	0.94	1.00	1.00	1.00	NA	0.85	0.91
NM_001172828|YTHDF2|chr1|+	chr1:29095441-29096287	29095592	0.99	1.00	1.00	0.56	1.00	0.59	1.00	1.00	0.36	1.00	1.00	1.00	1.00	NA	1.00	0.76	1.00	1.00	1.00	1.00	1.00	1.00	1.00	0.50	1.00	1.00	0.98	1.00	1.00	1.00	1.00	1.00	1.00	1.00	1.00	1.00	1.00	1.00	1.00	1.00	1.00	1.00	1.00	1.00	1.00	1.00	1.00
NM_004872|TMEM59|chr1|-	chr1:54497349-54497978	54497736	0.56	0.57	0.63	0.63	0.52	0.35	0.54	0.49	0.45	0.42	0.52	0.74	0.46	0.79	0.48	0.41	0.51	0.45	0.46	0.45	0.56	0.54	0.65	0.46	0.47	0.56	0.48	0.55	0.54	0.59	0.52	0.47	0.70	0.52	0.40	0.55	0.53	0.58	0.61	0.55	0.63	0.57	0.60	0.48	0.46	0.57	0.50
NM_015602|TOR1AIP1|chr1|+	chr1:179886587-179889211	179887436	NA	0.98	1.00	NA	0.73	NA	0.89	1.00	NA	1.00	0.93	1.00	0.95	NA	1.00	NA	0.91	0.82	NA	0.88	0.77	0.79	NA	0.45	0.96	0.77	0.81	0.80	NA	0.76	0.72	0.80	NA	0.92	0.64	0.91	0.95	1.00	0.96	1.00	0.96	1.00	1.00	1.00	1.00	0.78	0.76
NM_001014443|USP21|chr1|+	chr1:161135147-161135516	161135298	0.38	0.54	0.41	0.06	0.40	0.37	NA	0.39	0.06	0.49	NA	0.48	0.51	0.03	0.52	0.20	0.24	NA	0.56	0.46	0.39	0.42	0.50	0.25	0.54	NA	0.34	0.40	NA	0.20	0.33	0.31	0.68	0.54	0.37	0.46	0.33	0.42	0.56	0.42	0.47	0.48	0.54	0.45	0.61	NA	0.48
NM_020362|PITHD1|chr1|+	chr1:24113765-24114722	24113916	1.00	1.00	1.00	1.00	1.00	1.00	1.00	1.00	1.00	1.00	1.00	1.00	1.00	NA	1.00	1.00	1.00	0.94	1.00	1.00	1.00	1.00	1.00	1.00	1.00	1.00	1.00	1.00	NA	1.00	1.00	1.00	0.94	1.00	1.00	1.00	1.00	1.00	1.00	1.00	1.00	1.00	1.00	1.00	1.00	1.00	1.00
NM_001039703|NBPF10|chr1|+	chr1:145368441-145368684	145368624	1.00	NA	0.97	NA	1.00	1.00	1.00	1.00	0.94	NA	NA	NA	0.85	1.00	NA	1.00	0.77	1.00	NA	NA	0.99	1.00	NA	1.00	1.00	1.00	1.00	1.00	NA	0.95	1.00	0.84	NA	NA	1.00	1.00	1.00	NA	1.00	NA	1.00	NA	1.00	1.00	NA	1.00	1.00
NM_015023|WDTC1|chr1|+	chr1:27632677-27635110	27634301	0.42	0.40	0.45	0.80	0.36	0.37	0.44	NA	0.67	0.50	0.44	0.55	0.65	0.30	0.54	0.67	0.40	0.29	0.74	0.43	0.41	0.33	0.51	0.28	0.53	0.41	0.25	0.33	NA	0.27	0.37	0.27	0.64	0.31	0.35	0.39	0.41	0.44	0.40	NA	0.31	0.43	NA	0.43	0.61	0.42	0.41
NM_199342|CCDC23|chr1|-	chr1:43272723-43273171	43272920	0.16	0.32	0.35	0.06	0.27	0.13	0.27	0.37	0.12	0.31	0.34	0.37	0.31	NA	0.31	0.28	0.41	0.23	0.20	0.32	0.33	0.22	0.27	0.20	0.33	0.29	0.51	0.28	NA	0.27	0.29	0.33	NA	0.35	0.22	0.27	0.37	0.39	0.31	0.63	0.32	0.37	0.37	0.24	0.30	0.22	0.21
NM_018438|FBXO6|chr1|+	chr1:11733672-11734409	11733888	0.48	0.61	0.63	NA	NA	NA	0.58	NA	0.37	NA	0.52	0.75	0.64	0.32	0.58	0.53	0.65	0.39	0.57	0.62	0.59	0.65	NA	0.29	0.59	0.51	0.67	0.58	NA	NA	NA	0.49	0.67	0.57	0.56	0.59	0.41	0.57	0.56	0.51	NA	0.59	0.54	NA	0.67	0.55	0.52
NM_025160|WDR26|chr1|-	chr1:224572845-224577562	224576951	0.24	0.30	0.30	NA	0.34	0.18	0.33	0.26	NA	0.25	0.24	0.26	0.27	NA	0.34	0.21	0.35	0.29	0.26	0.15	0.31	0.32	0.33	0.17	0.26	0.27	0.26	0.24	NA	0.18	0.29	0.29	0.35	0.21	0.32	0.23	0.32	0.23	0.38	0.27	0.22	0.20	0.32	0.24	0.26	0.34	0.30
NM_001031740|MANEAL|chr1|+	chr1:38265516-38267278	38266730	0.17	0.18	0.20	NA	0.22	0.12	0.21	NA	0.06	0.16	NA	0.18	0.09	0.03	NA	0.15	0.15	0.13	0.21	0.14	0.17	0.14	0.16	0.11	0.19	0.12	0.16	0.16	NA	0.12	0.17	NA	NA	0.18	NA	0.18	NA	0.18	NA	NA	NA	0.12	0.22	0.20	0.09	0.15	0.15
NR_037167|LOC730102|chr1|-	chr1:177975275-177977284	177976307	1.00	1.00	1.00	0.49	0.74	NA	0.89	NA	0.40	1.00	0.99	NA	0.99	0.14	NA	NA	0.97	0.79	NA	0.90	NA	0.79	NA	0.44	1.00	0.83	0.95	0.71	NA	0.57	0.72	0.85	1.00	NA	NA	NA	0.85	1.00	1.00	1.00	NA	0.99	1.00	0.99	0.92	NA	0.77
NM_005814|GPA33|chr1|-	chr1:167022082-167023703	167023484	1.00	0.90	1.00	0.63	0.77	0.68	0.81	NA	0.91	0.93	NA	1.00	1.00	0.73	1.00	1.00	1.00	1.00	1.00	0.81	0.65	0.87	0.98	0.56	1.00	0.76	1.00	0.73	NA	0.95	0.79	0.56	0.91	0.89	NA	0.80	1.00	0.91	0.87	1.00	0.78	0.92	0.93	0.81	1.00	0.71	0.74
NM_014236|GNPAT|chr1|+	chr1:231413245-231413719	231413484	0.10	0.12	0.14	NA	0.09	0.18	0.11	0.10	0.09	0.13	0.13	0.13	0.11	NA	0.09	0.10	0.14	0.08	0.17	0.10	0.11	0.08	0.14	0.13	0.09	0.10	0.17	0.10	NA	0.09	0.12	0.11	0.18	0.16	0.11	0.12	0.11	0.10	0.11	0.15	0.11	0.10	0.12	0.07	0.14	0.10	0.10
NM_017655|GIPC2|chr1|+	chr1:78601276-78603112	78601446	0.73	0.81	0.70	NA	0.63	0.23	0.82	NA	0.22	0.77	NA	1.00	NA	NA	NA	0.39	0.63	NA	NA	0.67	0.58	0.62	0.78	0.39	0.71	0.63	0.51	0.75	NA	NA	0.68	0.44	0.62	0.71	NA	0.73	0.74	0.70	0.81	NA	0.93	0.69	0.67	0.60	NA	NA	0.58
NM_032125|TMEM222|chr1|+	chr1:27661870-27662891	27662021	1.00	1.00	1.00	1.00	1.00	0.91	0.91	1.00	1.00	1.00	1.00	1.00	1.00	0.89	1.00	1.00	0.88	1.00	1.00	1.00	1.00	1.00	1.00	0.81	1.00	1.00	1.00	0.97	NA	0.75	0.92	1.00	1.00	1.00	0.97	1.00	1.00	1.00	0.86	1.00	0.94	1.00	1.00	1.00	1.00	0.99	1.00
NM_004284|CHD1L|chr1|+	chr1:146767112-146767447	146767263	0.86	0.78	0.58	NA	0.64	0.52	0.82	0.63	0.57	0.76	0.73	0.72	0.80	NA	0.73	1.00	0.85	0.43	1.00	0.80	0.59	0.70	0.63	0.37	0.76	0.67	0.79	0.64	NA	0.57	0.67	0.91	0.76	0.70	0.84	0.74	0.70	0.70	0.73	0.83	0.64	0.74	0.65	0.67	0.82	0.61	0.68
NM_000143|FH|chr1|-	chr1:241660857-241661270	241661119	0.06	0.14	0.10	0.01	0.07	0.02	0.11	0.10	0.01	0.08	0.13	0.12	0.02	0.00	0.08	0.03	0.07	0.02	0.10	0.09	0.07	0.11	0.12	0.01	0.11	0.07	0.09	0.10	NA	0.01	0.07	0.09	0.10	0.09	0.10	0.07	0.09	0.08	0.10	0.14	0.14	0.12	0.10	0.07	0.09	0.11	0.10
NM_182679|GPATCH4|chr1|-	chr1:156564100-156565641	156564501	1.00	0.80	0.89	NA	0.57	NA	0.66	NA	0.83	1.00	0.66	0.71	1.00	NA	0.75	NA	1.00	0.69	NA	1.00	0.51	0.65	NA	0.80	0.83	0.62	1.00	0.56	0.79	NA	0.51	0.42	0.80	0.63	0.53	0.66	0.70	0.76	0.64	1.00	0.57	0.79	0.57	0.77	1.00	0.53	0.50
NM_006763|BTG2|chr1|+	chr1:203276232-203278729	203276419	0.82	1.00	1.00	NA	1.00	1.00	1.00	1.00	0.78	1.00	1.00	1.00	1.00	0.36	1.00	1.00	1.00	0.98	1.00	1.00	1.00	1.00	1.00	0.62	1.00	1.00	0.88	1.00	NA	1.00	1.00	1.00	1.00	0.99	1.00	1.00	0.93	1.00	1.00	1.00	1.00	1.00	1.00	1.00	1.00	1.00	1.00
NM_198576|AGRN|chr1|+	chr1:990204-991499	990645	1.00	1.00	1.00	0.50	1.00	1.00	1.00	1.00	1.00	1.00	1.00	1.00	1.00	0.62	1.00	1.00	1.00	0.93	1.00	1.00	1.00	1.00	1.00	0.82	1.00	1.00	0.98	1.00	1.00	0.88	1.00	1.00	0.96	1.00	1.00	1.00	1.00	1.00	1.00	1.00	1.00	1.00	1.00	1.00	1.00	1.00	1.00
NM_013319|UBIAD1|chr1|+	chr1:11345701-11348491	11346113	0.38	0.48	0.52	0.11	0.49	0.38	0.50	NA	0.17	0.49	0.34	0.53	0.40	0.07	0.55	0.25	0.50	0.33	NA	0.40	0.42	0.37	0.55	0.20	0.37	0.38	0.57	0.45	NA	0.11	0.33	0.53	NA	0.45	0.45	0.43	0.39	0.42	0.52	NA	0.48	0.43	0.48	0.37	NA	0.45	0.47
NM_006600|NUDC|chr1|+	chr1:27272621-27273362	27272849	0.12	0.18	0.16	0.22	0.10	0.12	0.12	0.13	0.15	0.13	0.12	0.14	0.14	NA	0.14	0.19	0.23	0.15	0.12	0.15	0.13	0.14	0.12	0.13	0.14	0.17	0.16	0.14	0.09	0.32	0.11	0.11	0.11	0.15	0.13	0.11	0.21	0.13	0.13	0.18	0.15	0.16	0.14	0.10	0.16	0.13	0.16
NM_001856|COL16A1|chr1|-	chr1:32117848-32118454	32118213	0.21	0.17	0.14	NA	0.15	0.07	0.17	0.16	0.01	0.10	0.17	0.17	0.05	0.05	0.11	0.04	0.17	0.05	0.04	0.14	0.12	0.14	NA	0.05	0.10	0.13	0.12	0.14	NA	NA	0.16	0.11	NA	0.13	0.14	0.16	0.13	0.20	0.15	0.12	0.13	0.15	0.14	0.11	0.13	0.11	NA
NM_001199261|UCHL5|chr1|-	chr1:192981496-192985525	192985110	0.14	0.26	0.27	NA	0.22	0.08	0.29	0.14	NA	0.21	0.22	0.32	0.20	NA	NA	0.16	0.14	0.12	0.15	0.15	0.29	0.19	0.18	0.09	0.24	0.26	0.14	0.21	NA	NA	0.18	0.23	0.33	0.24	0.27	0.23	0.21	0.20	0.28	0.27	0.21	0.22	0.27	0.18	0.11	NA	0.18
NM_018584|CAMK2N1|chr1|-	chr1:20808884-20810212	20809980	0.63	0.86	0.67	0.27	0.67	0.36	0.79	0.67	0.22	0.56	0.65	0.96	0.46	0.19	0.76	0.42	0.73	0.45	0.64	0.41	0.57	0.68	0.70	0.19	0.61	0.49	0.64	0.68	NA	0.37	0.68	0.52	0.68	0.62	0.55	0.67	0.66	0.50	0.83	0.77	0.73	0.74	0.89	0.48	0.52	0.67	0.60
NM_006048|UBE4B|chr1|+	chr1:10239953-10241296	10240567	0.38	0.75	0.71	0.45	0.58	0.38	0.74	0.71	0.29	NA	0.71	0.78	0.47	0.48	0.69	0.42	0.55	0.41	0.98	NA	0.54	0.50	0.58	0.15	0.57	0.60	0.26	0.50	0.53	0.40	NA	0.50	NA	0.55	0.57	0.62	0.60	0.54	0.77	0.83	0.61	0.74	0.67	0.55	0.74	0.57	0.57
NM_001170536|ATAD3A|chr1|+	chr1:1469306-1470067	1469492	0.63	0.77	0.82	0.39	0.65	0.39	0.71	0.83	0.82	0.87	0.70	0.92	0.69	0.33	0.78	0.69	0.55	0.70	0.71	0.76	0.79	0.73	0.41	0.42	0.96	0.58	0.52	0.70	0.42	1.00	0.62	0.69	0.39	0.78	0.68	0.66	0.79	0.73	0.69	0.54	0.65	0.64	0.83	0.75	0.76	0.80	0.64
NM_181715|CRTC2|chr1|-	chr1:153920148-153920805	153920514	0.58	0.96	0.77	NA	0.90	0.75	0.87	0.61	0.42	0.96	0.87	1.00	1.00	0.13	1.00	0.88	0.75	NA	NA	0.73	0.83	0.86	NA	0.47	1.00	0.77	0.59	0.84	NA	0.67	0.83	0.84	0.91	0.68	0.83	0.77	0.82	0.87	0.85	1.00	0.78	0.80	0.90	0.87	0.79	0.95	0.89
NM_014409|TAF5L|chr1|-	chr1:229728866-229730841	229729672	0.28	NA	0.68	0.33	0.46	0.31	NA	NA	0.27	0.79	NA	NA	0.50	0.21	NA	NA	0.24	NA	NA	0.68	0.60	0.50	NA	0.18	0.72	0.57	0.16	0.37	NA	0.43	0.47	0.43	0.48	0.53	0.39	0.60	0.34	0.54	0.65	NA	0.50	0.57	0.65	0.51	0.38	NA	0.44
NM_006496|GNAI3|chr1|+	chr1:110134967-110138452	110136107	0.07	0.10	0.12	0.07	0.09	0.06	0.12	0.12	0.06	0.11	0.08	0.13	0.11	0.06	0.16	0.14	0.08	0.09	0.13	0.08	0.09	0.08	0.08	0.06	0.10	0.11	0.05	0.10	0.13	0.07	0.10	0.11	0.11	0.11	0.11	0.09	0.07	0.11	0.09	0.09	0.06	0.10	0.09	0.11	0.12	0.11	0.11
NM_004431|EPHA2|chr1|-	chr1:16450832-16451815	16451176	0.47	1.00	0.88	0.48	0.92	0.45	1.00	0.80	0.25	0.97	0.91	1.00	0.83	0.20	0.98	0.56	0.64	0.51	0.83	0.90	0.74	0.77	NA	0.27	1.00	0.85	0.48	0.76	NA	0.52	0.78	0.85	0.81	0.95	0.96	0.82	0.67	0.82	1.00	0.90	0.75	0.90	0.84	0.79	0.85	0.81	0.85
NM_014654|SDC3|chr1|-	chr1:31342313-31346224	31344880	NA	0.87	1.00	NA	0.90	NA	0.93	NA	NA	1.00	1.00	1.00	NA	0.37	1.00	1.00	0.77	NA	NA	NA	0.86	0.96	NA	0.52	1.00	0.89	1.00	0.86	NA	NA	0.78	1.00	NA	0.97	0.85	1.00	NA	1.00	0.89	NA	0.86	1.00	1.00	1.00	1.00	0.84	0.86
NM_031420|MRPL9|chr1|-	chr1:151732123-151732657	151732494	0.93	0.93	1.00	0.75	0.93	0.94	1.00	1.00	1.00	1.00	1.00	1.00	1.00	0.80	1.00	1.00	0.98	0.99	1.00	1.00	0.88	0.90	0.94	0.78	1.00	1.00	0.77	0.91	NA	0.98	0.95	0.84	0.91	0.97	0.84	0.95	0.98	1.00	0.94	0.97	0.97	1.00	1.00	1.00	1.00	0.98	0.95
NM_005426|TP53BP2|chr1|-	chr1:223967595-223968596	223967945	0.52	0.68	0.59	NA	0.42	NA	0.60	0.45	NA	0.82	0.53	0.79	NA	NA	0.57	NA	0.32	NA	NA	NA	0.37	0.47	NA	NA	0.50	0.57	0.32	NA	NA	NA	0.43	NA	NA	0.57	0.35	0.48	NA	0.42	0.57	0.60	0.54	0.51	0.57	0.49	NA	NA	0.60
NM_001242839|GUK1|chr1|+	chr1:228336366-228336655	228336581	0.82	0.90	0.92	0.87	0.78	1.00	0.82	0.82	0.72	0.74	0.89	0.84	0.83	0.97	0.60	0.67	0.36	0.84	0.96	0.71	0.68	0.78	0.89	0.86	0.61	0.80	0.88	0.71	0.87	0.84	0.81	0.96	0.94	0.75	0.50	0.79	0.83	0.83	0.89	0.87	0.85	0.90	0.89	0.79	0.70	0.70	0.69
NM_181719|TMCO4|chr1|-	chr1:20008706-20009937	20009786	0.72	NA	1.00	0.51	NA	0.68	NA	NA	0.62	NA	NA	1.00	NA	0.44	1.00	1.00	NA	1.00	1.00	1.00	1.00	1.00	NA	0.56	1.00	0.82	1.00	0.87	NA	NA	NA	0.84	1.00	0.96	NA	0.93	1.00	NA	NA	NA	NA	1.00	1.00	0.94	1.00	1.00	0.99
NM_015203|RPRD2|chr1|+	chr1:150443037-150449041	150446017	NA	NA	0.42	NA	0.34	NA	0.38	NA	NA	NA	NA	0.46	NA	NA	0.37	NA	0.47	NA	NA	NA	0.42	0.33	NA	0.16	0.44	0.36	0.31	0.32	NA	NA	0.29	0.34	NA	0.32	0.33	0.38	NA	0.37	0.40	NA	0.31	NA	0.41	0.32	NA	0.43	0.38
NM_014455|RNF115|chr1|+	chr1:145688089-145688776	145688240	NA	0.81	0.66	0.24	0.67	0.60	0.78	0.56	0.17	0.73	0.73	0.63	0.84	0.09	0.50	0.53	0.76	0.71	NA	0.60	0.50	0.65	1.00	0.50	0.61	0.55	0.59	0.66	NA	0.41	0.72	0.47	NA	0.71	0.67	0.72	0.79	0.69	0.79	1.00	0.73	0.79	0.62	0.55	0.92	0.69	0.57
NM_004559|YBX1|chr1|+	chr1:43167652-43168020	43167865	0.26	0.48	0.42	0.00	0.30	0.04	0.47	0.30	0.00	0.34	0.43	0.48	0.22	0.00	0.28	0.06	0.32	0.27	0.21	0.33	0.35	0.35	0.46	0.04	0.27	0.37	0.13	0.32	0.44	0.20	0.37	0.28	0.46	0.38	0.27	0.36	0.38	0.38	0.44	0.44	0.46	0.36	0.37	0.35	0.21	0.28	0.27
NM_178191|ATPIF1|chr1|+	chr1:28562872-28564616	28563023	0.08	0.08	0.06	0.09	0.10	0.13	0.11	0.11	0.07	0.04	0.04	0.09	0.04	0.04	0.16	0.10	0.12	0.11	0.07	0.04	0.09	0.23	0.06	0.10	0.04	0.04	0.04	0.08	0.02	0.08	0.24	0.07	0.06	0.03	0.06	0.10	0.08	0.12	0.09	0.01	0.08	0.06	0.04	0.08	0.05	0.06	0.09
NM_032017|STK40|chr1|-	chr1:36805225-36807574	36807343	1.00	1.00	1.00	0.62	1.00	1.00	1.00	1.00	0.79	1.00	0.90	1.00	1.00	0.44	1.00	1.00	1.00	0.98	NA	0.96	1.00	1.00	1.00	0.59	1.00	1.00	0.98	1.00	NA	0.78	1.00	1.00	1.00	1.00	1.00	1.00	0.82	1.00	1.00	0.91	1.00	1.00	1.00	1.00	1.00	1.00	1.00
NM_004582|RABGGTB|chr1|+	chr1:76260195-76260764	76260414	0.05	0.22	0.15	0.02	0.09	0.00	0.18	0.05	0.02	0.12	0.14	0.16	0.07	0.00	0.16	0.05	0.02	0.09	0.21	0.16	0.11	0.10	0.18	0.04	0.14	0.13	0.02	0.10	0.15	0.08	0.11	0.07	0.14	0.10	0.12	0.08	0.15	0.10	0.16	0.27	0.17	0.14	0.16	0.10	0.05	0.10	0.07
NM_014655|SLC25A44|chr1|+	chr1:156180031-156182587	156180182	NA	NA	1.00	NA	1.00	NA	NA	NA	NA	1.00	NA	NA	NA	NA	NA	NA	NA	NA	NA	NA	1.00	1.00	NA	1.00	1.00	NA	0.96	1.00	NA	NA	1.00	1.00	NA	1.00	0.85	1.00	NA	1.00	1.00	NA	1.00	1.00	1.00	1.00	1.00	NA	1.00
NM_203464|AK4|chr1|+	chr1:65691746-65697828	65692498	NA	0.53	0.75	0.25	NA	NA	0.58	NA	NA	0.45	NA	0.48	0.24	NA	NA	NA	NA	NA	NA	0.27	0.52	NA	0.36	0.50	0.66	0.29	0.44	0.64	NA	NA	0.44	0.48	NA	0.57	NA	0.60	NA	0.47	0.81	NA	NA	0.39	NA	0.45	NA	0.63	NA
NM_001202431|PRDX1|chr1|-	chr1:45976739-45977086	45976935	0.76	0.71	0.72	1.00	0.72	0.74	0.70	0.72	1.00	0.73	0.67	0.79	0.83	0.68	0.81	1.00	0.67	0.55	0.83	0.68	0.71	0.68	0.61	0.58	0.83	0.66	0.60	0.71	0.84	0.62	0.68	0.54	0.81	0.70	0.78	0.69	0.65	0.67	0.68	0.72	0.65	0.72	0.71	0.69	0.88	0.69	0.72
NM_001025247|TAF5L|chr1|-	chr1:229734941-229738666	229737941	0.13	NA	0.14	NA	0.07	0.09	0.11	NA	NA	0.17	0.21	NA	0.26	NA	NA	NA	0.10	NA	NA	0.12	0.16	0.12	NA	0.08	0.14	0.16	0.13	0.12	NA	0.13	0.12	0.13	NA	0.21	0.11	0.20	NA	0.17	0.19	0.23	0.11	0.21	0.16	0.27	0.10	NA	0.11
NM_016074|BOLA1|chr1|+	chr1:149871563-149872348	149871905	1.00	NA	1.00	NA	1.00	NA	NA	NA	NA	1.00	1.00	NA	1.00	0.18	1.00	NA	NA	NA	NA	1.00	1.00	1.00	NA	0.67	1.00	NA	NA	1.00	NA	NA	NA	0.93	NA	NA	1.00	1.00	NA	1.00	1.00	NA	1.00	NA	1.00	1.00	NA	NA	1.00
NM_006314|CNKSR1|chr1|+	chr1:26515770-26516375	26516094	0.69	0.80	0.68	0.64	0.70	0.74	0.89	0.75	0.75	0.74	0.68	0.87	1.00	NA	0.92	1.00	0.86	0.91	1.00	0.99	0.84	0.73	0.72	0.44	0.86	0.72	0.82	0.81	NA	NA	0.78	0.67	0.52	0.66	NA	0.78	0.94	0.68	0.95	NA	0.69	0.76	0.82	0.66	0.84	0.83	0.85
NM_006623|PHGDH|chr1|+	chr1:120286509-120286849	120286662	0.75	0.83	0.75	NA	0.84	NA	NA	0.80	0.76	0.85	0.86	0.90	1.00	0.30	NA	1.00	0.79	NA	NA	0.76	0.93	0.71	NA	0.47	0.93	0.86	0.82	0.84	0.80	NA	0.80	0.92	1.00	0.86	NA	0.78	0.74	NA	NA	1.00	NA	0.78	0.92	0.78	1.00	0.83	0.77
NM_018284|GBP3|chr1|-	chr1:89472360-89473535	89473371	1.00	0.90	0.80	NA	0.65	1.00	0.68	NA	NA	0.91	NA	0.91	NA	NA	0.93	1.00	1.00	1.00	1.00	1.00	0.65	0.75	1.00	NA	0.72	0.67	1.00	NA	NA	0.88	NA	0.52	1.00	0.69	0.59	0.66	1.00	NA	0.75	NA	0.76	0.87	0.86	0.83	NA	0.59	0.58
NM_002074|GNB1|chr1|-	chr1:1716725-1718492	1718341	0.77	0.65	0.70	0.29	0.59	0.45	0.62	0.75	0.27	0.63	0.70	0.66	0.62	0.18	0.70	0.41	0.87	0.64	0.81	0.52	0.55	0.59	0.89	0.29	0.70	0.52	0.81	0.60	0.76	0.45	0.54	0.51	0.93	0.57	0.54	0.57	0.72	0.59	0.68	1.00	0.68	0.70	0.68	0.50	0.79	0.60	0.55
NM_014624|S100A6|chr1|-	chr1:153507076-153507306	153507155	0.91	0.83	0.75	0.22	0.78	0.99	0.86	0.74	0.34	0.70	0.81	0.86	0.72	0.13	0.74	0.52	1.00	0.76	0.72	0.69	0.77	0.80	1.00	0.63	0.74	0.77	1.00	0.80	0.84	0.51	0.82	0.88	1.00	0.74	0.71	0.69	0.60	0.73	0.82	0.80	0.81	0.82	0.81	0.66	0.71	0.78	0.79
NM_006369|LRRC41|chr1|-	chr1:46744145-46744756	46744605	1.00	1.00	1.00	0.80	1.00	1.00	1.00	1.00	0.70	1.00	1.00	1.00	0.88	0.67	1.00	1.00	0.80	1.00	1.00	1.00	1.00	1.00	0.86	0.75	1.00	1.00	0.82	1.00	0.82	1.00	1.00	0.87	0.95	1.00	0.97	1.00	0.84	1.00	1.00	0.89	1.00	1.00	1.00	0.93	1.00	1.00	1.00
NM_006769|LMO4|chr1|+	chr1:87810471-87814607	87811147	0.04	0.05	0.06	0.01	0.07	0.05	0.06	0.05	0.02	0.04	0.05	0.07	0.04	0.01	0.06	0.03	0.05	0.03	0.06	0.03	0.05	0.04	0.04	0.02	0.05	0.06	0.06	0.06	NA	0.02	0.04	0.06	0.06	0.07	0.06	0.06	0.06	0.04	0.07	0.06	0.05	0.06	0.06	0.03	0.05	0.07	0.05
NM_016505|ZCCHC17|chr1|+	chr1:31836879-31837780	31837285	1.00	0.84	1.00	NA	0.69	0.66	0.78	1.00	NA	0.99	0.61	0.90	1.00	NA	0.92	1.00	0.90	0.83	NA	0.94	0.64	0.84	0.71	0.87	0.98	0.65	1.00	0.69	NA	0.89	0.83	0.74	NA	0.92	0.86	0.81	1.00	0.91	0.68	0.98	0.84	0.79	0.97	0.98	1.00	0.73	0.61
NM_031423|NUF2|chr1|+	chr1:163325125-163325553	163325281	NA	0.65	NA	NA	NA	NA	NA	0.58	NA	0.53	0.52	0.58	0.33	NA	NA	NA	0.42	NA	NA	0.46	0.38	0.45	0.61	NA	0.46	0.56	NA	NA	NA	NA	NA	NA	0.56	0.58	0.39	0.55	NA	0.48	0.57	0.54	NA	0.58	0.51	0.52	0.57	NA	0.46
NM_016066|GLRX2|chr1|-	chr1:193065595-193065889	193065738	NA	0.70	0.79	NA	0.58	NA	0.77	0.81	NA	0.66	0.51	0.57	0.44	NA	NA	NA	0.54	0.47	0.45	0.66	0.74	0.62	0.65	0.54	0.56	0.61	0.54	0.64	NA	0.51	0.56	0.41	0.77	0.67	0.64	0.69	0.69	0.58	0.64	0.66	0.56	0.61	0.62	0.66	0.72	NA	0.68
NM_001161729|PLA2G2A|chr1|-	chr1:20301924-20302336	20302138	0.62	0.73	0.80	0.67	1.00	0.53	0.80	0.65	1.00	0.78	0.71	NA	0.79	0.91	NA	1.00	0.66	0.80	1.00	0.76	0.82	0.73	0.72	0.66	NA	0.84	0.61	0.77	0.96	0.87	0.72	0.51	0.71	0.72	NA	0.78	0.80	1.00	0.73	0.82	NA	0.78	0.81	0.76	0.81	NA	0.82
NM_005997|VPS72|chr1|-	chr1:151148934-151149507	151149199	0.58	0.71	0.73	0.19	0.72	0.38	0.82	0.77	0.60	0.75	0.73	0.76	0.58	0.17	0.78	0.88	0.51	0.53	0.71	0.66	0.69	0.68	0.44	0.37	0.69	0.78	0.59	0.67	NA	0.65	0.75	0.63	0.53	0.70	0.59	0.75	0.72	0.80	0.72	0.70	0.61	0.77	0.70	0.63	0.82	0.68	0.73
NM_016406|UFC1|chr1|+	chr1:161128202-161128646	161128499	0.66	0.64	0.54	0.50	0.61	0.80	0.59	0.76	0.67	0.61	0.59	0.59	0.63	0.38	0.63	0.73	0.58	0.62	0.76	0.57	0.59	0.67	0.55	0.67	0.71	0.56	0.59	0.57	0.67	0.52	0.58	0.47	0.71	0.58	0.59	0.54	0.59	0.53	0.58	0.65	0.52	0.61	0.58	0.56	0.79	0.60	0.60
NM_001077394|DPH5|chr1|-	chr1:101455180-101456187	101455665	0.12	0.14	0.15	0.05	0.19	0.07	0.14	0.14	0.11	0.17	0.13	0.21	0.12	NA	0.14	0.11	0.08	0.13	0.17	0.10	0.14	0.13	0.08	0.09	0.18	0.17	0.16	0.15	NA	0.10	0.18	0.13	0.14	0.12	0.21	0.14	0.17	0.13	0.18	0.15	0.13	0.15	0.17	0.14	0.12	0.18	0.16
NM_177424|STX12|chr1|+	chr1:28148742-28150963	28150217	0.55	0.60	0.66	NA	0.58	0.72	0.48	0.82	NA	0.66	0.49	0.66	0.80	NA	0.80	1.00	0.53	0.58	1.00	0.54	0.55	0.55	0.56	1.00	0.72	0.49	1.00	0.58	NA	0.63	0.52	0.68	0.68	0.66	0.50	0.65	0.56	0.65	0.62	0.61	0.53	0.81	0.71	0.75	0.66	0.69	0.52
NM_001039712|DEDD|chr1|-	chr1:161090984-161092313	161091885	0.41	0.86	0.83	0.30	0.67	0.33	0.75	0.67	0.30	0.80	0.77	0.80	0.63	0.26	0.81	0.49	0.64	0.56	0.78	0.65	0.64	0.71	0.67	0.30	0.80	0.75	0.46	0.66	NA	0.56	0.61	0.60	0.74	0.79	0.58	0.79	0.59	0.76	0.86	0.89	0.69	0.80	0.84	0.76	0.79	0.70	0.64
NM_178454|DRAM2|chr1|-	chr1:111659954-111660889	111660580	0.26	0.35	0.33	NA	0.27	0.20	0.29	0.27	NA	0.31	0.31	0.33	0.30	NA	0.26	0.23	0.37	0.24	0.18	0.32	0.22	0.29	0.33	0.21	0.28	0.35	0.27	0.27	NA	0.26	0.19	0.22	0.23	0.31	0.34	0.26	0.32	0.20	0.33	0.46	0.35	0.33	0.29	0.20	0.30	0.32	0.26
NM_018489|ASH1L|chr1|-	chr1:155305052-155307542	155305883	0.35	NA	0.79	NA	0.48	NA	0.82	NA	NA	0.70	NA	0.95	NA	NA	0.81	0.33	0.41	NA	NA	NA	0.60	0.48	NA	0.13	0.79	NA	0.12	0.53	NA	NA	0.48	0.54	NA	NA	0.53	0.67	0.51	0.62	0.71	NA	0.66	NA	0.71	0.57	NA	NA	0.51
NM_000696|ALDH9A1|chr1|-	chr1:165631449-165632381	165632221	0.83	1.00	1.00	0.35	0.85	0.56	1.00	1.00	0.39	1.00	1.00	1.00	1.00	0.19	1.00	0.97	0.89	0.78	1.00	0.90	0.91	1.00	0.99	0.35	1.00	0.97	0.57	0.96	NA	0.63	0.97	0.72	1.00	0.91	0.85	0.91	0.93	0.97	1.00	1.00	0.92	1.00	1.00	0.87	1.00	0.84	0.93
NM_001042546|ATPAF1|chr1|-	chr1:47100711-47101642	47101491	1.00	1.00	1.00	0.71	0.98	0.93	1.00	1.00	0.77	1.00	0.99	1.00	1.00	0.37	1.00	0.99	1.00	0.96	1.00	0.98	0.97	1.00	1.00	0.86	1.00	0.96	0.98	1.00	NA	0.87	1.00	0.91	1.00	0.93	0.86	0.98	0.97	1.00	1.00	1.00	1.00	1.00	0.97	1.00	1.00	0.90	1.00
NM_001785|CDA|chr1|+	chr1:20944945-20945400	20945230	NA	0.79	0.74	NA	0.73	NA	0.59	0.59	0.84	0.75	0.74	0.74	0.69	0.53	0.75	NA	0.17	0.54	NA	0.71	NA	NA	0.53	0.61	0.93	0.84	0.67	NA	NA	0.58	0.62	0.47	0.71	0.63	0.59	0.64	0.58	NA	NA	0.61	0.65	0.81	NA	0.67	0.79	0.75	0.73
NM_003729|RTCA|chr1|+	chr1:100756959-100758325	100757274	0.17	0.24	0.37	NA	0.37	0.21	0.28	0.17	NA	0.18	0.27	0.24	0.35	NA	0.27	0.48	0.15	0.27	0.24	0.17	0.32	0.21	0.26	NA	0.34	0.27	0.24	0.47	NA	0.34	0.20	0.35	0.16	0.28	0.41	0.27	0.34	0.25	0.29	0.31	0.33	0.56	0.37	0.20	0.20	0.33	0.38
NM_001114106|SLC44A3|chr1|+	chr1:95360374-95360802	95360547	0.13	0.12	0.12	0.04	0.10	0.08	0.12	0.11	0.01	0.12	NA	0.15	0.14	NA	0.14	0.04	0.16	0.13	0.14	0.09	0.12	0.13	0.27	0.16	0.11	0.07	0.07	0.15	NA	0.09	0.11	0.11	0.19	0.10	NA	0.11	0.08	0.09	0.12	0.14	0.12	0.11	0.15	0.10	0.09	0.11	0.14
NM_016311|ATPIF1|chr1|+	chr1:28564348-28564616	28564525	0.70	0.51	0.49	1.00	0.43	0.55	0.56	0.65	0.84	0.42	0.40	0.54	0.58	1.00	0.32	0.52	0.72	0.54	0.49	0.43	0.46	0.50	0.48	0.80	0.29	0.45	0.83	0.46	0.51	0.47	0.48	0.35	0.52	0.46	0.31	0.42	0.55	0.42	0.51	0.52	0.44	0.40	0.41	0.38	0.55	0.48	0.46
NM_001625|AK2|chr1|-	chr1:33476826-33479003	33478807	0.07	0.05	0.07	0.03	0.11	0.10	0.08	0.06	0.05	0.06	0.04	0.05	0.06	0.03	0.11	0.06	0.08	0.05	0.05	0.05	0.10	0.06	0.07	0.05	0.08	0.04	0.10	0.11	0.05	0.05	0.06	0.08	0.06	0.03	0.08	0.06	0.08	0.07	0.08	0.05	0.09	0.07	0.07	0.07	0.05	0.10	0.07
NM_022157|RRAGC|chr1|-	chr1:39305015-39305376	39305133	0.72	0.65	0.67	NA	0.66	NA	0.64	0.78	NA	0.76	0.83	0.64	0.68	NA	NA	0.68	0.96	0.87	NA	0.65	0.71	0.59	0.83	0.79	0.58	0.73	0.96	0.77	NA	0.78	0.74	0.63	0.56	0.63	0.61	0.71	0.78	NA	0.73	NA	0.75	0.73	0.67	0.48	0.75	0.66	0.69
NM_170726|ALDH4A1|chr1|-	chr1:19197924-19198284	19198111	NA	NA	0.38	0.31	NA	NA	0.34	NA	0.31	0.33	NA	0.29	NA	0.40	NA	0.29	0.20	0.40	NA	0.30	0.37	0.33	0.53	0.41	0.29	0.27	0.44	NA	NA	NA	0.38	0.46	NA	NA	NA	0.39	0.38	0.31	NA	0.79	0.40	0.38	0.39	0.31	0.39	0.30	0.34
NM_015112|MAST2|chr1|+	chr1:46500210-46501796	46500398	1.00	1.00	1.00	0.74	1.00	0.95	1.00	NA	0.90	1.00	1.00	1.00	1.00	0.54	1.00	1.00	1.00	1.00	1.00	NA	1.00	0.97	NA	0.69	1.00	1.00	1.00	1.00	NA	0.51	0.93	1.00	NA	0.94	1.00	0.89	1.00	1.00	0.97	NA	0.86	1.00	1.00	1.00	1.00	1.00	0.91
NM_022756|MEAF6|chr1|-	chr1:37958176-37959708	37959003	0.11	0.16	0.14	0.07	0.11	0.06	0.15	0.11	0.09	0.15	0.20	0.16	0.07	NA	0.18	0.22	0.11	0.05	0.26	0.13	0.10	0.10	0.25	0.09	0.10	0.14	0.15	0.11	NA	0.13	0.11	0.13	0.20	0.16	0.17	0.20	0.12	0.12	0.10	0.16	0.14	0.11	0.17	0.12	0.12	0.11	0.09
NM_001255981|CREB3L4|chr1|+	chr1:153946348-153946745	153946533	0.71	0.60	0.69	NA	0.74	0.55	NA	1.00	NA	0.77	0.86	0.78	1.00	NA	0.76	1.00	0.98	NA	NA	0.65	0.78	0.73	NA	0.77	NA	NA	0.65	0.73	NA	NA	0.65	0.68	0.95	0.62	0.77	0.62	0.89	0.69	0.76	0.95	0.78	0.68	NA	0.75	0.81	NA	0.74
NM_001256402|ELOVL1|chr1|-	chr1:43829068-43829808	43829391	0.66	0.79	0.78	0.43	0.75	0.52	0.74	0.87	0.63	0.88	0.70	0.86	0.81	0.32	1.00	0.76	0.68	0.73	0.90	0.82	0.77	0.75	0.66	0.57	0.95	0.72	0.62	0.72	NA	0.53	0.73	0.82	0.75	0.75	0.81	0.81	0.70	0.85	0.77	1.00	0.68	0.76	0.82	0.79	0.78	0.71	0.73
NM_004958|MTOR|chr1|-	chr1:11166588-11167557	11166821	0.66	0.88	0.94	NA	0.72	NA	0.41	1.00	NA	NA	0.64	0.89	1.00	NA	0.91	NA	0.57	NA	NA	NA	1.00	0.75	NA	NA	0.93	0.77	0.74	0.92	NA	NA	NA	0.58	NA	0.83	0.80	0.80	1.00	0.82	0.75	NA	NA	0.66	0.69	0.76	0.96	NA	0.71
NM_002293|LAMC1|chr1|+	chr1:183111669-183114727	183112085	0.47	0.84	0.60	NA	0.72	0.38	0.81	0.67	0.39	0.54	0.64	0.49	0.49	NA	0.49	0.42	0.45	0.48	NA	0.49	0.64	0.54	0.54	0.32	0.59	0.62	0.48	0.73	0.33	0.55	0.72	0.57	0.51	0.58	0.61	0.55	0.66	0.40	0.70	0.58	0.64	0.63	0.62	0.49	0.44	0.73	0.54
NM_001136479|ANP32E|chr1|-	chr1:150190717-150193063	150192906	0.97	1.00	0.97	NA	0.69	0.42	0.74	0.90	NA	0.89	0.72	1.00	0.75	NA	0.94	0.40	0.82	NA	NA	0.76	0.62	0.71	NA	0.15	1.00	0.65	0.70	0.68	0.54	NA	0.61	0.38	0.76	0.71	0.69	0.71	1.00	0.65	0.81	1.00	0.63	0.79	0.81	0.73	1.00	0.60	0.49
NM_006256|PKN2|chr1|+	chr1:89298928-89301938	89301215	0.50	0.88	0.75	NA	0.45	0.07	0.70	NA	NA	0.60	0.57	1.00	NA	NA	0.51	0.28	0.23	0.03	NA	0.71	0.57	0.57	0.59	NA	0.39	0.59	NA	0.43	NA	NA	0.47	0.34	NA	0.56	0.34	0.56	0.37	0.77	0.68	NA	NA	0.51	0.62	0.56	NA	0.35	0.35
NM_014188|SSU72|chr1|-	chr1:1477053-1477547	1477396	0.68	0.82	0.81	0.81	0.70	0.78	0.78	0.98	0.48	0.83	0.79	0.92	0.96	0.56	0.76	0.75	0.84	0.74	1.00	0.73	0.70	0.76	0.85	0.62	0.78	0.76	0.78	0.65	0.67	0.80	0.72	0.54	0.95	0.69	0.67	0.75	0.86	0.73	0.84	0.98	0.74	0.78	0.75	0.76	0.84	0.71	0.70
NM_003443|ZBTB17|chr1|-	chr1:16268364-16268747	16268578	0.70	NA	0.52	0.68	0.44	NA	0.38	0.57	0.81	NA	0.48	0.40	NA	0.93	0.51	0.82	0.53	0.76	0.67	NA	0.36	0.28	NA	0.51	0.42	NA	0.81	0.34	NA	NA	NA	0.47	NA	0.48	0.40	0.52	0.54	0.60	NA	NA	NA	0.38	0.57	0.45	0.82	NA	NA
NM_001077397|IRF2BP2|chr1|-	chr1:234740015-234743598	234743011	0.47	0.67	0.51	0.20	0.43	0.48	0.62	0.75	0.20	0.61	0.52	0.75	0.42	0.18	0.51	0.31	0.58	0.36	0.48	0.40	0.42	0.45	0.73	0.20	0.42	0.45	0.49	0.46	0.82	0.45	0.45	0.44	0.71	0.45	0.37	0.43	0.51	0.37	0.69	0.93	0.50	0.55	0.42	0.34	0.45	0.51	0.40
NM_001168551|TMEM48|chr1|-	chr1:54231134-54233706	54233451	0.75	0.82	0.74	NA	0.67	0.69	0.74	0.71	NA	0.68	0.84	0.81	0.61	NA	0.78	NA	0.63	0.85	0.91	0.55	0.68	0.80	0.88	NA	0.51	0.67	0.99	0.78	NA	0.51	0.57	0.58	0.60	0.69	0.76	0.69	0.91	0.70	0.83	0.76	NA	1.00	0.67	0.73	0.56	NA	0.73
NM_015485|RWDD3|chr1|+	chr1:95712312-95712781	95712547	0.94	0.63	0.67	NA	0.47	NA	0.46	0.53	NA	0.66	0.58	0.58	0.66	NA	0.57	NA	0.55	NA	NA	0.78	0.63	0.57	0.50	NA	0.73	0.54	NA	0.48	NA	NA	NA	0.37	NA	NA	NA	NA	0.51	NA	0.56	0.67	0.54	0.57	0.56	NA	0.53	0.47	0.48
NM_032409|PINK1|chr1|+	chr1:20976927-20978004	20977662	0.71	0.57	0.39	0.54	0.40	0.87	0.50	0.57	0.42	0.44	0.51	0.65	0.67	0.31	0.67	0.48	0.64	0.49	0.59	0.51	0.47	0.49	0.58	0.62	0.46	0.49	0.67	0.44	NA	0.43	0.45	0.32	0.64	0.45	0.37	0.55	0.53	0.44	0.55	0.40	0.46	0.43	0.59	0.50	0.40	0.44	0.47
NM_024097|C1orf50|chr1|+	chr1:43240880-43241413	43241155	0.34	0.45	0.51	0.08	NA	0.25	NA	0.25	0.16	0.43	0.22	0.55	0.41	0.11	0.35	0.19	0.44	0.28	0.43	0.47	0.39	0.32	0.45	0.26	0.38	0.39	0.46	0.51	NA	0.30	0.45	NA	NA	NA	NA	0.46	0.47	NA	NA	0.44	NA	0.40	NA	0.24	0.14	0.42	0.32
NM_032636|PSRC1|chr1|-	chr1:109822176-109822778	109822627	1.00	NA	1.00	0.80	0.79	NA	NA	NA	NA	0.90	0.96	0.91	NA	NA	0.85	NA	NA	NA	NA	1.00	NA	0.81	0.97	1.00	0.72	0.85	NA	NA	NA	NA	NA	0.79	NA	0.69	0.66	0.84	0.67	0.72	0.87	NA	NA	0.74	0.87	NA	1.00	NA	0.71
NM_003689|AKR7A2|chr1|-	chr1:19629202-19630880	19630524	0.03	0.02	0.03	0.02	0.04	0.03	0.04	0.03	0.02	0.02	0.02	0.03	0.02	0.01	0.03	0.04	0.04	0.03	0.05	0.02	0.03	0.03	0.03	0.03	0.04	0.03	0.04	0.03	NA	0.02	0.03	0.04	0.02	0.03	0.05	0.03	0.04	0.03	0.03	0.02	0.04	0.03	0.05	0.03	0.04	0.04	0.03
NM_001193617|SCP2|chr1|+	chr1:53516281-53517289	53516813	0.32	0.99	0.79	0.05	0.58	0.10	0.91	0.33	0.02	0.47	0.72	1.00	0.30	NA	0.64	0.11	0.28	0.18	0.29	0.53	0.64	0.58	0.76	0.06	0.58	0.67	0.16	0.52	0.85	0.15	0.54	0.44	0.72	0.60	0.50	0.47	0.71	0.55	0.81	1.00	0.82	0.51	0.61	0.58	0.31	0.35	0.34
NM_015841|ADAR|chr1|-	chr1:154554534-154557519	154557368	1.00	1.00	1.00	NA	1.00	1.00	1.00	1.00	1.00	1.00	1.00	1.00	1.00	NA	1.00	1.00	1.00	1.00	1.00	1.00	1.00	1.00	1.00	1.00	1.00	1.00	1.00	1.00	NA	1.00	1.00	1.00	1.00	1.00	1.00	1.00	1.00	1.00	1.00	1.00	1.00	1.00	1.00	1.00	1.00	1.00	1.00
NM_174936|PCSK9|chr1|+	chr1:55529042-55530526	55529193	1.00	1.00	1.00	1.00	NA	NA	NA	1.00	NA	1.00	1.00	1.00	NA	0.66	1.00	1.00	1.00	1.00	1.00	NA	0.99	1.00	1.00	0.64	1.00	1.00	1.00	1.00	NA	0.73	1.00	0.87	NA	1.00	1.00	1.00	0.89	1.00	1.00	1.00	1.00	NA	1.00	1.00	1.00	NA	1.00
NM_031921|ATAD3B|chr1|+	chr1:1430865-1431582	1431263	0.43	0.56	0.68	0.22	0.40	0.41	0.42	0.27	0.23	0.59	0.66	0.61	0.27	0.18	0.76	0.30	NA	0.29	0.25	0.48	0.67	0.54	0.23	0.39	0.66	0.54	0.32	0.67	0.27	NA	0.43	0.60	0.20	0.57	NA	0.62	0.30	0.57	0.47	NA	0.44	0.73	0.49	0.52	0.26	NA	0.59
NM_001204856|SCNM1|chr1|+	chr1:151141462-151142463	151141613	0.00	0.00	0.00	0.01	0.00	0.02	NA	0.01	0.04	0.00	0.00	0.00	0.01	NA	0.01	0.04	0.00	0.03	0.06	0.00	0.00	0.00	0.02	0.01	0.00	NA	0.05	0.00	NA	0.00	0.00	0.00	0.02	0.00	0.00	0.00	0.08	0.00	0.00	0.01	0.00	0.00	0.00	0.00	0.03	NA	NA
NM_005973|PRCC|chr1|+	chr1:156770166-156770609	156770359	0.53	0.63	0.59	0.15	0.60	0.36	0.63	0.73	0.47	0.66	0.52	0.78	0.63	0.06	0.77	0.65	0.82	0.68	0.67	0.61	0.57	0.61	0.58	0.27	0.72	0.58	0.68	0.57	0.49	0.48	0.60	0.60	0.57	0.57	0.62	0.57	0.67	0.60	0.64	0.80	0.55	0.60	0.59	0.55	0.73	0.63	0.49
NM_020239|CDC42SE1|chr1|-	chr1:151023871-151025803	151025557	0.78	0.78	0.73	NA	0.72	0.68	0.75	0.91	0.55	0.74	0.64	0.88	0.66	0.43	0.64	0.66	0.70	0.92	0.90	0.60	0.62	0.71	0.65	0.70	0.73	0.66	0.63	0.62	0.70	0.89	0.63	0.49	0.71	0.71	0.60	0.71	0.75	0.66	0.84	0.89	0.69	0.59	0.83	0.66	0.75	0.63	0.62
NM_032292|GON4L|chr1|-	chr1:155734576-155736500	155735492	0.54	NA	0.57	NA	0.70	NA	NA	NA	0.38	NA	NA	NA	0.55	NA	NA	0.53	0.54	0.57	0.26	NA	0.77	0.69	NA	0.45	0.86	NA	0.54	0.73	NA	0.43	0.76	0.94	0.46	0.58	0.71	0.78	0.52	0.93	0.70	0.85	0.67	NA	0.72	0.79	0.45	NA	0.67
NM_018230|NUP133|chr1|-	chr1:229577044-229577787	229577636	0.75	0.87	1.00	NA	1.00	0.59	0.96	1.00	NA	0.95	0.96	1.00	1.00	NA	1.00	1.00	1.00	0.81	1.00	0.87	1.00	1.00	0.94	0.78	1.00	0.95	1.00	0.96	NA	1.00	1.00	0.98	1.00	0.87	1.00	1.00	0.92	0.99	1.00	0.86	0.89	1.00	1.00	1.00	0.92	1.00	0.86
NM_001044391|MUC1|chr1|-	chr1:155158300-155158685	155158463	0.91	0.81	0.76	0.48	0.73	0.99	0.86	0.79	0.59	0.89	0.72	0.94	1.00	0.14	1.00	0.91	0.85	0.82	1.00	0.84	0.74	0.73	0.94	0.56	0.99	0.75	0.74	0.83	1.00	0.42	0.66	0.84	1.00	0.68	1.00	0.70	0.76	0.76	0.73	0.91	NA	0.79	0.78	0.80	0.88	NA	0.71
NM_001127394|TSEN15|chr1|+	chr1:184041961-184043344	184042112	NA	1.00	1.00	NA	1.00	0.49	0.97	1.00	NA	1.00	1.00	1.00	1.00	NA	1.00	NA	1.00	NA	NA	1.00	0.96	1.00	1.00	0.57	1.00	0.98	0.73	1.00	NA	0.95	0.94	1.00	1.00	NA	0.98	1.00	1.00	1.00	1.00	1.00	1.00	1.00	1.00	1.00	1.00	1.00	1.00
NM_004763|ITGB1BP1|chr2|-	chr2:9545815-9547034	9546853	0.38	0.18	0.14	0.18	0.16	0.46	0.05	0.07	0.32	0.19	0.30	1.00	1.00	0.10	0.11	0.28	0.08	0.71	0.61	0.05	0.15	0.26	0.30	0.26	0.06	0.12	0.35	0.84	NA	0.25	0.67	0.35	0.50	1.00	0.04	0.67	0.58	0.34	0.07	0.61	0.24	0.07	0.13	0.06	1.00	0.57	0.06
NM_001013649|C2orf68|chr2|-	chr2:85832376-85836190	85835465	0.34	0.27	0.23	0.09	0.28	0.44	0.30	0.29	0.32	0.30	0.14	0.27	0.23	0.26	0.59	0.47	0.37	0.34	NA	0.17	0.25	0.27	NA	0.33	0.35	0.18	0.44	0.28	NA	NA	0.26	0.34	0.40	NA	0.34	0.24	0.43	0.20	0.45	NA	0.35	0.16	0.29	0.24	0.27	0.29	0.22
NM_025076|UXS1|chr2|-	chr2:106709759-106710613	106710293	0.75	0.87	0.93	0.27	0.71	0.63	0.67	0.90	NA	0.80	0.69	0.89	1.00	NA	0.82	0.69	0.92	0.69	0.91	0.64	0.67	0.75	1.00	0.29	0.76	0.72	0.61	0.66	NA	0.59	0.63	0.61	0.99	0.77	0.73	0.69	0.84	0.78	0.82	1.00	0.72	0.72	0.74	0.71	0.89	0.60	0.63
NM_002437|MPV17|chr2|-	chr2:27532360-27532849	27532698	0.86	0.95	0.96	0.47	1.00	0.80	1.00	0.79	0.53	1.00	0.94	1.00	1.00	0.30	0.96	1.00	0.88	1.00	1.00	0.87	1.00	0.92	1.00	0.74	0.98	1.00	0.63	0.97	NA	0.80	0.93	0.51	0.99	0.83	0.83	0.87	0.84	0.88	1.00	1.00	0.91	0.92	0.87	0.93	1.00	0.91	0.98
NM_031288|INO80B|chr2|+	chr2:74684461-74685087	74684612	0.67	NA	0.79	1.00	0.66	0.42	0.68	0.71	1.00	0.84	0.59	0.70	0.99	1.00	0.83	1.00	0.42	0.59	NA	0.81	0.58	0.57	0.77	1.00	0.94	0.66	0.59	0.73	NA	1.00	0.70	0.54	0.63	0.96	NA	0.91	0.91	0.92	0.83	0.60	0.77	0.91	0.78	0.89	1.00	0.73	0.63
NM_001136575|LANCL1|chr2|-	chr2:211295973-211299287	211299135	NA	1.00	1.00	NA	NA	0.64	1.00	NA	NA	NA	1.00	1.00	NA	NA	0.80	NA	1.00	NA	0.76	0.79	0.84	1.00	NA	0.48	1.00	NA	NA	0.97	NA	NA	0.82	0.88	NA	NA	0.69	0.96	0.94	NA	1.00	NA	1.00	1.00	1.00	NA	1.00	0.86	0.77
NM_033109|PNPT1|chr2|-	chr2:55861198-55863527	55863376	0.16	0.22	0.22	0.09	NA	0.28	0.28	0.18	0.27	0.14	0.21	0.25	0.15	NA	0.25	0.17	0.13	0.14	0.27	0.12	0.28	0.18	0.14	0.13	0.21	0.24	0.32	0.29	NA	0.13	0.13	0.27	0.18	0.24	NA	0.16	0.26	0.17	0.35	0.18	0.30	0.31	0.29	0.19	0.11	0.40	0.24
NM_001136193|FASTKD2|chr2|+	chr2:207656407-207660911	207656558	0.15	0.16	0.20	NA	NA	0.19	0.21	0.12	0.26	0.10	0.11	0.14	0.11	NA	0.14	0.14	0.19	NA	0.18	0.08	0.16	0.14	0.18	0.18	0.19	0.16	0.22	0.20	NA	NA	0.13	0.17	0.12	0.16	NA	0.13	0.17	0.11	0.19	0.13	0.19	0.21	0.24	0.15	0.09	0.23	0.18
NM_016252|BIRC6|chr2|+	chr2:32842792-32843965	32842988	0.47	0.86	0.59	0.07	0.49	0.23	0.78	0.47	0.04	0.58	0.79	0.78	0.39	0.01	0.48	0.17	0.44	0.28	0.36	0.71	0.51	0.48	0.86	0.11	0.49	0.59	0.26	0.49	NA	0.13	0.55	0.35	0.80	0.55	0.40	0.47	0.43	0.50	0.87	0.99	0.71	0.57	0.64	0.45	0.32	0.48	0.47
NM_025147|COQ10B|chr2|+	chr2:198338481-198339851	198338788	1.00	0.90	0.97	NA	0.94	NA	0.82	0.97	NA	0.84	0.95	1.00	1.00	NA	1.00	1.00	0.91	0.58	NA	0.71	0.95	0.85	0.90	NA	1.00	0.83	1.00	0.85	NA	0.95	0.86	0.78	1.00	0.97	0.75	0.91	0.82	1.00	0.89	0.94	0.82	0.99	0.95	0.83	1.00	1.00	0.84
NM_003705|SLC25A12|chr2|-	chr2:172639915-172641985	172641397	0.17	NA	NA	0.33	0.18	NA	0.18	0.27	0.19	0.14	0.22	0.25	0.22	0.19	0.25	NA	0.15	NA	0.17	0.16	0.18	0.15	NA	0.19	0.22	NA	NA	0.21	NA	0.23	0.15	0.17	0.24	NA	0.16	0.12	0.20	0.11	0.22	NA	0.17	0.24	0.17	0.16	0.10	NA	NA
NM_031942|CDCA7|chr2|+	chr2:174232362-174233718	174232631	0.96	1.00	0.93	NA	0.82	1.00	1.00	1.00	1.00	1.00	1.00	1.00	0.97	NA	1.00	NA	1.00	0.81	0.90	0.92	0.87	0.92	1.00	1.00	1.00	1.00	1.00	0.88	1.00	0.97	0.88	0.79	1.00	0.80	NA	0.84	0.96	0.93	0.97	1.00	0.94	1.00	0.99	0.96	1.00	0.80	0.86
NM_001080527|MYO7B|chr2|+	chr2:128394891-128395303	128395042	0.77	0.76	0.85	0.39	0.80	0.54	0.69	0.83	0.47	0.85	NA	0.80	0.72	0.12	0.97	0.76	0.75	0.75	1.00	0.88	0.70	0.75	0.60	0.46	0.84	0.75	0.65	0.69	0.81	0.55	0.70	0.57	0.98	0.79	NA	0.74	0.70	0.76	0.78	0.92	0.69	0.76	0.75	0.70	0.84	0.71	0.73
NM_005721|ACTR3|chr2|+	chr2:114714937-114716167	114715757	0.41	0.71	0.66	0.08	0.54	0.18	0.60	0.30	0.06	0.44	0.57	0.64	0.34	0.03	0.55	0.21	0.37	0.24	0.38	0.47	0.43	0.46	0.60	0.11	0.55	0.49	0.40	0.46	0.76	0.21	0.44	0.35	0.58	0.55	0.55	0.41	0.62	0.42	0.60	0.71	0.60	0.48	0.53	0.38	0.35	0.37	0.31
NR_037904|UBE2F-SCLY|chr2|+	chr2:239006843-239008054	239007014	NA	NA	NA	NA	NA	NA	NA	NA	0.62	1.00	NA	1.00	NA	0.24	NA	1.00	NA	NA	NA	1.00	1.00	1.00	NA	0.68	1.00	1.00	0.92	1.00	NA	NA	1.00	0.77	NA	1.00	NA	1.00	1.00	1.00	1.00	NA	1.00	1.00	1.00	NA	1.00	NA	1.00
NM_017952|PTCD3|chr2|+	chr2:86364592-86369280	86365224	0.06	0.12	0.15	0.03	0.18	0.08	0.17	0.08	0.09	0.08	0.08	0.11	0.10	0.04	0.19	0.10	0.07	0.09	0.14	0.06	0.16	0.10	0.06	0.07	0.08	0.16	0.11	0.16	NA	0.09	0.11	0.17	0.11	0.18	0.18	0.11	0.10	0.10	0.17	0.09	0.14	0.12	0.17	0.13	0.07	0.13	0.15
NM_000784|CYP27A1|chr2|+	chr2:219679634-219680016	219679853	0.92	0.66	0.65	NA	0.61	0.87	0.64	0.93	0.73	0.75	NA	0.59	1.00	0.64	0.69	0.81	0.57	1.00	NA	0.67	0.61	0.56	0.74	0.79	0.69	NA	0.84	0.58	NA	0.50	0.58	0.52	0.71	NA	0.69	NA	0.58	0.67	0.70	NA	0.60	0.63	0.69	0.71	0.57	0.63	0.60
NM_017969|IWS1|chr2|-	chr2:128238383-128238751	128238581	0.55	0.67	0.67	NA	0.49	0.66	0.58	0.79	0.42	0.74	0.55	0.66	0.57	NA	0.47	0.49	0.71	0.45	0.71	0.61	0.54	0.50	0.34	0.48	0.59	0.65	0.83	0.59	NA	0.30	0.50	0.49	0.76	0.54	0.58	0.51	0.43	0.54	0.64	1.00	0.56	0.54	0.58	0.57	0.64	0.50	0.54
NM_001170795|C2orf28|chr2|+	chr2:27439712-27440046	27439863	0.79	0.47	0.56	1.00	0.51	0.70	0.49	0.63	0.61	0.61	0.51	0.51	0.62	0.92	0.58	0.48	0.59	0.59	0.71	0.55	0.46	0.51	0.48	0.62	0.53	0.52	0.73	0.51	0.76	0.50	0.50	0.46	0.67	0.49	0.47	0.57	0.56	0.57	0.51	0.54	0.47	0.49	0.54	0.54	0.69	0.53	0.50
NM_003761|VAMP8|chr2|+	chr2:85808699-85809156	85808877	0.82	0.84	0.89	0.57	0.84	0.61	0.81	0.86	1.00	0.93	0.83	0.93	0.97	0.60	1.00	1.00	0.82	0.86	1.00	0.87	0.86	0.79	0.77	0.60	1.00	0.85	0.72	0.82	1.00	0.79	0.77	0.88	0.88	0.83	0.89	0.84	0.90	0.90	0.81	0.88	0.78	0.88	0.87	0.85	1.00	0.80	0.83
NM_015701|ERLEC1|chr2|+	chr2:54045035-54045956	54045261	0.38	0.88	0.79	NA	0.70	0.49	0.73	0.59	NA	0.80	0.70	1.00	0.52	NA	0.98	0.60	0.45	0.35	0.85	0.70	0.79	0.74	0.70	0.24	0.93	0.78	0.30	0.76	NA	0.40	0.76	0.68	0.82	0.75	0.73	0.82	0.64	0.80	0.87	0.99	0.81	0.78	0.80	0.77	0.69	0.73	0.69
NM_012086|GTF3C3|chr2|-	chr2:197627756-197629409	197629180	0.22	0.36	0.32	NA	0.22	0.18	0.30	0.25	0.07	0.21	0.29	0.33	0.16	NA	0.20	0.15	0.20	0.09	0.23	0.19	0.21	0.19	0.19	0.08	0.20	0.28	0.20	0.23	NA	NA	0.24	0.21	0.26	NA	0.23	0.23	0.24	0.24	0.28	0.26	0.32	0.25	0.23	0.22	0.12	0.27	0.24
NM_032472|PPIL3|chr2|-	chr2:201735679-201736244	201735953	0.25	0.53	0.55	0.09	0.47	0.11	0.41	0.39	NA	0.53	0.54	0.58	0.26	0.06	0.61	0.30	0.39	0.23	0.70	0.45	0.41	0.43	0.65	0.18	NA	0.41	0.18	0.34	NA	0.25	0.45	0.31	0.48	0.49	NA	0.48	0.51	0.60	0.60	0.64	0.46	0.53	0.50	0.43	0.40	0.32	0.38
NM_054034|FN1|chr2|-	chr2:216279384-216279681	216279530	NA	0.00	0.00	NA	0.00	0.00	0.00	0.09	0.00	NA	0.01	0.05	0.00	0.00	0.00	0.01	0.00	0.00	NA	NA	0.01	0.01	0.06	0.01	0.01	0.00	0.00	0.00	0.00	0.01	0.00	0.00	NA	0.00	0.00	0.00	0.02	0.01	0.00	NA	0.01	0.01	0.00	0.00	0.00	0.00	0.00
NR_024529|RPL23AP7|chr2|-	chr2:114368816-114369824	114369315	NA	0.19	NA	NA	0.11	NA	NA	NA	NA	NA	0.11	0.20	NA	NA	NA	NA	NA	NA	NA	0.07	0.10	NA	0.27	0.03	0.09	0.11	NA	NA	NA	0.04	0.11	0.12	NA	NA	0.10	NA	0.16	0.09	0.18	0.20	NA	0.09	0.10	NA	0.03	0.07	0.09
NM_017980|LIMS2|chr2|-	chr2:128395996-128397003	128396579	0.80	0.68	0.94	NA	0.62	NA	0.70	0.92	1.00	NA	NA	0.87	NA	0.87	0.91	NA	NA	0.96	NA	NA	0.56	NA	NA	0.81	0.97	NA	1.00	0.67	NA	0.44	0.71	0.66	NA	NA	0.70	NA	0.91	NA	NA	NA	0.63	NA	NA	NA	NA	0.67	NA
NM_000627|LTBP1|chr2|+	chr2:33623431-33624575	33623777	0.51	0.84	0.70	0.12	0.53	0.30	0.75	0.54	0.07	0.60	NA	0.86	0.52	0.02	0.73	0.29	NA	0.41	NA	0.55	0.53	0.55	0.58	0.13	0.70	0.57	0.46	0.53	NA	0.23	0.51	0.44	NA	NA	0.48	0.63	0.55	0.74	0.69	1.00	0.68	0.64	NA	0.54	0.66	0.47	0.45
NM_003352|SUMO1|chr2|-	chr2:203070903-203072044	203071373	0.36	0.35	0.35	NA	0.29	0.38	0.35	0.31	NA	0.37	0.33	0.40	0.31	NA	0.34	NA	0.29	0.25	0.38	0.33	0.28	0.28	0.42	NA	0.30	0.27	0.32	0.28	NA	0.23	0.26	0.23	0.47	0.32	0.24	0.25	0.30	0.29	0.34	0.45	0.31	0.31	0.33	0.26	0.34	0.31	0.27
NM_003128|SPTBN1|chr2|+	chr2:54895488-54898583	54896765	0.01	0.01	0.01	0.01	0.00	0.01	0.01	0.01	0.00	0.01	0.01	0.01	0.01	0.01	0.00	0.01	0.01	0.01	0.01	0.01	0.01	0.00	0.01	0.01	0.01	0.01	0.02	0.01	0.02	0.01	0.00	0.01	0.01	0.01	0.01	0.01	0.01	0.01	0.01	0.02	0.01	0.01	0.01	0.01	0.01	0.01	0.01
NM_017877|C2orf18|chr2|+	chr2:27000910-27004099	27001260	0.83	1.00	1.00	0.27	0.96	0.89	NA	1.00	0.43	0.99	1.00	1.00	0.78	0.18	1.00	0.80	0.94	0.86	NA	0.87	0.94	0.84	NA	0.34	1.00	0.93	0.60	0.94	NA	0.68	0.91	0.84	0.98	1.00	0.99	1.00	0.76	1.00	1.00	NA	0.77	1.00	1.00	0.83	1.00	0.69	0.91
NM_018256|WDR12|chr2|-	chr2:203745323-203745660	203745491	0.38	0.51	0.51	0.22	NA	0.36	0.65	0.37	NA	0.44	0.67	0.52	0.48	NA	0.51	NA	0.47	0.28	0.52	0.45	0.49	0.44	0.52	0.37	0.47	0.61	0.28	0.45	NA	NA	0.51	0.32	0.58	0.53	0.50	0.59	0.49	0.48	0.59	0.48	0.56	0.53	0.74	0.53	0.54	0.36	0.39
NR_033935|DCTN1|chr2|-	chr2:74588281-74588763	74588455	0.69	0.73	0.68	0.29	0.76	0.45	0.71	0.69	0.63	0.79	0.87	0.73	0.61	0.30	0.81	0.75	0.59	0.58	0.91	0.79	0.64	0.68	0.41	0.41	0.70	0.75	0.59	0.71	NA	0.64	0.68	0.59	0.69	0.63	0.68	0.69	0.74	0.73	0.65	0.52	0.71	0.73	0.72	0.65	0.70	0.70	0.66
NM_001077198|ATG9A|chr2|-	chr2:220084102-220085174	220085023	1.00	1.00	1.00	1.00	1.00	1.00	1.00	1.00	0.95	1.00	1.00	1.00	1.00	0.49	1.00	1.00	1.00	1.00	1.00	1.00	1.00	1.00	NA	1.00	1.00	1.00	1.00	1.00	0.69	1.00	1.00	0.86	NA	1.00	1.00	1.00	1.00	1.00	1.00	NA	1.00	1.00	1.00	1.00	1.00	1.00	1.00
NM_145212|MRPL30|chr2|+	chr2:99812036-99816020	99813893	0.18	0.17	0.16	0.18	0.29	0.27	0.24	0.25	0.30	0.25	0.19	0.22	0.18	NA	0.24	0.28	0.19	0.21	0.25	0.18	0.20	0.15	0.13	0.25	0.32	0.19	0.31	0.28	NA	0.39	0.20	0.20	0.20	0.22	0.25	0.22	0.24	0.19	0.26	0.17	0.22	0.20	0.26	0.18	0.16	0.28	0.23
NM_014044|UNC50|chr2|+	chr2:99234631-99234977	99234782	0.63	0.67	0.57	NA	0.47	0.48	0.58	0.52	0.36	0.59	0.47	0.71	0.48	NA	0.44	0.52	0.37	0.37	0.35	0.56	0.60	0.53	0.39	0.60	0.48	0.66	0.51	0.56	NA	0.37	0.54	0.53	0.42	0.69	0.44	0.50	0.37	0.56	0.56	0.43	0.51	0.48	0.46	0.62	0.34	0.48	0.45
NM_152994|PPP1R21|chr2|+	chr2:48741854-48742531	48742146	0.71	NA	0.70	NA	0.54	0.21	0.73	0.56	NA	0.58	NA	0.71	NA	NA	0.54	0.14	NA	0.38	NA	NA	NA	0.59	0.48	NA	NA	NA	0.44	NA	NA	NA	0.63	NA	0.48	NA	NA	NA	0.44	NA	0.73	NA	NA	0.54	NA	NA	NA	NA	0.38
NM_016516|VPS54|chr2|-	chr2:64119667-64120669	64120303	0.29	0.60	0.40	NA	0.28	0.22	0.43	0.27	NA	0.38	0.41	0.47	0.36	NA	0.31	0.17	0.27	0.21	0.25	0.43	0.30	0.32	0.57	NA	0.30	0.35	0.22	0.30	NA	0.12	0.28	0.22	0.46	0.41	0.28	0.34	0.40	0.30	0.43	0.44	0.40	0.37	0.39	0.33	0.24	0.31	0.25
NM_138801|GALM|chr2|+	chr2:38960630-38961909	38960781	0.79	1.00	1.00	0.93	1.00	0.78	0.85	NA	1.00	1.00	1.00	1.00	1.00	NA	1.00	1.00	0.75	0.78	1.00	0.77	1.00	1.00	NA	0.78	1.00	1.00	0.86	1.00	NA	0.87	1.00	1.00	0.88	1.00	0.96	1.00	0.90	1.00	1.00	NA	0.91	1.00	1.00	0.94	NA	1.00	1.00
NM_023083|CAPN10|chr2|+	chr2:241538068-241538526	241538350	0.66	NA	0.69	NA	NA	NA	NA	0.70	0.67	0.77	0.62	0.71	0.59	NA	0.85	0.64	NA	NA	NA	0.69	0.63	0.70	NA	0.38	0.63	NA	0.64	0.71	NA	NA	0.60	0.74	NA	NA	NA	0.75	0.59	0.64	0.67	NA	0.76	0.86	0.53	NA	0.42	NA	NA
NM_002618|PEX13|chr2|+	chr2:61275607-61279125	61275927	0.34	0.51	0.38	NA	0.37	0.25	0.38	NA	NA	0.36	0.35	0.47	0.36	NA	0.43	NA	0.24	0.33	0.37	0.38	0.29	0.31	0.51	0.25	0.34	0.33	0.24	0.31	NA	0.41	0.26	0.23	NA	0.39	0.35	0.40	0.48	0.35	0.45	0.67	0.43	0.40	0.37	0.29	0.45	0.35	0.28
NR_027850|MTX2|chr2|+	chr2:177202221-177202753	177202405	0.30	0.35	0.31	0.16	0.24	0.12	0.25	0.32	0.04	0.23	0.25	0.28	0.18	NA	0.19	0.11	0.26	0.28	0.16	0.24	0.22	0.24	0.26	0.14	0.19	0.29	0.29	0.23	NA	0.19	0.25	0.19	0.29	0.28	0.17	0.28	0.28	0.24	0.28	0.33	0.25	0.22	0.24	0.22	0.24	0.22	0.21
NM_018571|STRADB|chr2|+	chr2:202344755-202345574	202345308	0.88	0.78	0.87	NA	NA	0.90	0.55	0.73	NA	0.96	0.61	0.69	NA	NA	0.93	1.00	NA	NA	NA	0.86	0.66	0.42	1.00	NA	1.00	0.64	0.53	0.63	NA	NA	NA	NA	0.70	0.62	NA	0.74	NA	0.77	0.69	NA	NA	0.80	0.70	0.66	0.66	NA	0.65
NR_026909|STK16|chr2|+	chr2:220113143-220115001	220113456	0.02	0.04	0.04	0.07	0.05	0.09	0.04	0.05	0.04	0.06	0.03	0.06	0.04	0.02	0.03	0.08	0.04	0.05	0.03	0.03	0.08	0.02	0.05	0.05	0.04	0.06	0.05	0.04	NA	0.03	0.03	0.05	0.07	0.06	0.05	0.06	0.03	0.06	0.07	0.05	0.07	0.09	0.06	0.04	0.05	0.05	0.06
NM_000393|COL5A2|chr2|-	chr2:189896641-189898942	189898647	0.49	0.79	0.64	0.18	0.51	NA	0.60	0.65	0.11	0.55	0.61	0.95	0.54	0.04	0.67	0.24	0.51	0.29	0.73	0.50	0.45	0.58	0.57	0.11	0.53	0.54	0.45	0.51	NA	0.29	0.49	0.41	0.67	0.53	0.42	0.54	0.51	0.65	0.63	0.77	0.61	0.59	0.53	0.54	0.47	0.45	0.44
NM_004891|MRPL33|chr2|+	chr2:28002300-28002608	28002489	0.69	0.24	0.34	NA	0.25	0.58	0.28	0.59	0.48	0.25	0.23	0.26	0.39	NA	0.26	0.23	0.44	0.28	0.28	0.28	0.24	0.33	0.34	0.37	0.23	0.27	0.78	0.25	0.25	0.26	0.24	0.22	0.47	0.29	0.28	0.24	0.32	0.27	0.27	0.41	0.24	0.30	0.30	0.23	0.27	0.28	0.26
NM_022037|TIA1|chr2|-	chr2:70436576-70439977	70439767	0.45	1.00	0.87	NA	0.60	0.21	0.71	0.65	0.08	0.89	0.77	1.00	0.60	0.05	0.65	0.22	0.67	0.46	0.52	0.59	0.50	0.74	0.99	0.22	0.65	0.52	0.40	0.57	NA	NA	0.54	0.46	NA	0.60	0.51	0.55	0.67	0.57	0.83	1.00	0.78	0.78	0.71	0.49	0.58	0.50	0.53
NM_000122|ERCC3|chr2|-	chr2:128014866-128015303	128015138	0.72	0.90	0.81	0.53	0.87	1.00	0.80	0.79	0.52	0.88	0.86	0.95	0.84	0.34	0.73	0.71	0.94	0.53	1.00	0.88	0.76	0.84	0.77	0.43	0.95	0.89	0.65	0.79	NA	0.57	0.69	0.66	0.87	0.73	0.72	0.76	0.78	0.70	0.90	1.00	0.86	0.80	0.81	0.67	0.98	0.92	0.78
NM_005966|NAB1|chr2|+	chr2:191554971-191557492	191555226	NA	1.00	0.87	NA	0.78	1.00	1.00	1.00	NA	1.00	1.00	1.00	1.00	NA	0.83	NA	1.00	NA	0.97	0.90	0.77	0.81	NA	NA	0.79	0.94	0.86	0.75	NA	0.91	0.93	0.64	1.00	NA	0.61	0.73	0.99	0.93	1.00	1.00	1.00	0.94	0.93	0.85	1.00	0.84	NA
NM_013335|GMPPA|chr2|+	chr2:220371420-220371718	220371571	0.76	0.53	0.55	0.55	0.53	0.96	0.36	0.84	0.72	0.43	0.43	0.50	0.73	0.47	0.61	0.81	0.82	0.71	0.75	0.56	0.50	0.54	0.62	0.57	0.56	0.51	0.88	0.55	NA	0.43	0.49	0.69	0.53	0.57	0.58	0.53	0.70	0.56	0.49	0.56	0.49	0.55	0.53	0.50	0.79	0.56	0.57
NM_024520|C2orf47|chr2|+	chr2:200828456-200828847	200828607	0.56	0.65	0.48	NA	0.58	0.16	0.52	0.38	NA	0.47	0.46	0.64	0.66	NA	0.52	0.13	0.43	0.34	0.25	0.50	0.44	0.56	0.68	NA	0.48	0.56	0.58	0.47	NA	NA	0.46	0.35	0.73	0.50	NA	0.49	0.56	0.45	0.60	0.64	0.61	0.51	0.70	0.53	0.56	0.43	0.47
NR_033308|RAB17|chr2|-	chr2:238482965-238483771	238483620	1.00	0.94	1.00	NA	0.93	NA	0.88	NA	1.00	1.00	0.95	1.00	0.99	1.00	1.00	1.00	NA	1.00	1.00	1.00	1.00	1.00	0.53	1.00	1.00	0.98	1.00	0.92	NA	1.00	1.00	1.00	NA	1.00	NA	1.00	1.00	1.00	1.00	1.00	1.00	1.00	1.00	1.00	1.00	1.00	1.00
NM_152386|SGPP2|chr2|+	chr2:223423066-223423617	223423241	0.88	1.00	1.00	0.33	0.94	0.90	1.00	NA	0.36	1.00	1.00	NA	1.00	0.26	0.99	0.79	1.00	1.00	NA	1.00	1.00	1.00	NA	0.72	1.00	1.00	1.00	1.00	NA	0.53	1.00	0.99	0.92	1.00	NA	1.00	1.00	1.00	1.00	1.00	1.00	1.00	1.00	NA	0.94	0.88	0.93
NM_001128150|ORMDL1|chr2|-	chr2:190634993-190636628	190636081	0.07	0.24	0.20	NA	0.23	0.13	0.20	0.09	NA	0.08	0.11	0.30	0.08	NA	0.16	0.16	0.08	0.07	0.13	0.19	0.25	0.18	0.17	0.09	0.17	0.15	0.10	0.13	NA	NA	0.19	0.20	0.13	0.16	0.24	0.17	0.15	0.13	0.21	0.15	0.20	0.12	0.10	0.09	0.13	0.16	0.13
NM_000945|PPP3R1|chr2|-	chr2:68405989-68408142	68407987	0.72	1.00	1.00	1.00	0.90	0.52	1.00	1.00	0.68	1.00	1.00	1.00	0.81	0.36	1.00	1.00	0.81	0.76	1.00	0.87	0.82	1.00	0.99	0.40	1.00	0.91	1.00	0.79	NA	0.65	0.85	0.72	1.00	1.00	0.74	1.00	0.89	1.00	1.00	1.00	1.00	1.00	1.00	1.00	0.89	0.76	0.83
NM_014709|USP34|chr2|-	chr2:61414686-61415844	61415038	0.68	0.86	0.83	NA	0.73	0.81	0.69	0.92	0.29	0.74	0.63	0.94	0.99	NA	0.69	0.52	1.00	0.80	0.77	0.75	0.54	0.63	1.00	NA	0.67	0.60	0.82	0.61	NA	NA	0.61	0.44	NA	0.77	0.49	0.72	0.83	0.74	0.81	NA	0.68	0.77	0.79	0.77	0.95	0.57	0.66
NM_022374|ATL2|chr2|-	chr2:38522029-38523732	38523581	NA	NA	NA	NA	1.00	NA	NA	NA	NA	1.00	1.00	1.00	NA	NA	NA	NA	NA	NA	NA	NA	1.00	1.00	NA	NA	1.00	1.00	NA	1.00	NA	NA	1.00	1.00	NA	NA	1.00	1.00	NA	1.00	1.00	NA	1.00	1.00	1.00	1.00	NA	NA	1.00
NM_024782|NHEJ1|chr2|-	chr2:219940046-219941177	219940707	0.57	0.70	0.87	NA	0.69	0.61	0.81	NA	NA	0.76	0.75	0.95	0.55	NA	0.94	0.62	0.69	0.75	NA	0.62	0.74	0.85	0.62	0.53	0.69	0.70	0.71	0.78	NA	NA	0.79	0.66	0.59	0.72	NA	NA	0.66	0.83	0.82	0.67	0.86	0.77	0.89	0.80	0.96	0.76	0.76
NM_021095|SLC5A6|chr2|-	chr2:27422455-27423447	27423126	1.00	1.00	1.00	0.39	1.00	1.00	1.00	1.00	0.59	1.00	1.00	1.00	1.00	0.20	1.00	1.00	1.00	1.00	1.00	1.00	1.00	1.00	1.00	0.68	1.00	1.00	1.00	1.00	0.88	1.00	1.00	0.76	1.00	1.00	0.96	1.00	1.00	1.00	1.00	1.00	1.00	1.00	1.00	1.00	1.00	1.00	1.00
NM_002156|HSPD1|chr2|-	chr2:198351308-198351922	198351676	0.83	0.97	0.92	0.34	0.82	0.90	0.85	0.92	0.61	0.88	0.82	0.99	0.87	0.44	0.94	0.86	0.86	0.67	1.00	0.82	0.72	0.78	0.91	0.56	0.99	0.77	0.81	0.79	0.64	0.56	0.79	0.60	0.99	0.81	0.81	0.82	0.89	0.83	0.86	1.00	0.81	0.88	0.88	0.76	0.97	0.78	0.77
NM_001142292|LMAN2L|chr2|-	chr2:97371667-97373135	97372964	1.00	0.95	1.00	NA	1.00	NA	NA	NA	NA	1.00	1.00	1.00	1.00	NA	1.00	1.00	0.95	NA	NA	1.00	0.99	1.00	NA	1.00	1.00	NA	1.00	1.00	NA	NA	1.00	1.00	NA	1.00	NA	NA	1.00	1.00	1.00	NA	1.00	1.00	1.00	1.00	1.00	0.93	1.00
NM_016047|SF3B14|chr2|-	chr2:24290454-24290721	24290570	0.40	0.64	0.70	0.02	0.56	0.10	0.63	0.38	0.02	0.44	0.47	0.60	0.26	0.00	0.45	0.14	0.52	0.19	0.18	0.47	0.59	0.65	0.64	0.09	0.49	0.58	0.43	0.55	1.00	0.25	0.66	0.40	0.42	0.61	0.51	0.66	0.55	0.65	0.60	0.55	0.58	0.59	0.61	0.43	0.34	0.50	0.52
NM_138285|NUP35|chr2|+	chr2:184025782-184026408	184026219	0.13	0.51	NA	NA	NA	0.30	0.51	0.31	NA	0.77	0.48	0.86	0.20	NA	0.60	NA	0.22	0.30	NA	0.52	0.54	NA	0.37	NA	0.37	0.55	0.13	0.44	NA	NA	0.43	NA	NA	0.53	NA	0.50	0.45	0.46	0.62	0.28	0.49	0.51	0.48	0.58	0.23	NA	0.43
NM_144582|TEX261|chr2|-	chr2:71213068-71215845	71215694	1.00	0.83	1.00	1.00	0.88	0.97	0.79	1.00	1.00	1.00	0.90	1.00	0.97	NA	1.00	1.00	1.00	0.89	NA	0.75	0.85	0.92	0.97	0.91	1.00	0.85	1.00	0.89	NA	1.00	0.87	0.99	1.00	1.00	0.80	0.91	1.00	1.00	1.00	1.00	0.93	1.00	1.00	1.00	1.00	0.82	0.78
NM_133259|LRPPRC|chr2|-	chr2:44113363-44115795	44115016	0.13	0.13	0.15	0.23	0.15	0.20	0.15	0.12	0.30	0.12	0.11	0.14	0.14	NA	0.13	0.28	0.14	0.18	0.16	0.08	0.16	0.11	0.07	0.28	0.11	0.13	0.23	0.22	0.13	0.17	0.13	0.11	0.10	0.21	0.18	0.13	0.13	0.16	0.18	0.08	0.14	0.16	0.14	0.17	0.14	0.27	0.13
NM_022826|MARCH7|chr2|+	chr2:160623795-160625084	160624261	0.80	1.00	1.00	NA	0.88	0.51	0.96	0.61	NA	0.93	0.97	1.00	0.62	NA	1.00	NA	0.60	0.53	0.48	0.96	0.84	0.80	1.00	NA	0.80	1.00	NA	0.86	NA	NA	0.81	0.83	1.00	0.85	0.63	0.88	1.00	1.00	0.95	1.00	1.00	0.94	0.88	0.94	0.83	0.65	0.66
NR_045774|ATF2|chr2|-	chr2:175936978-175939563	175939410	NA	1.00	1.00	NA	0.59	0.51	0.82	1.00	0.17	NA	1.00	1.00	0.61	NA	0.67	NA	0.68	0.46	0.50	0.70	0.66	0.76	0.94	0.28	NA	0.90	0.41	0.72	NA	NA	0.65	0.60	NA	0.83	0.57	0.81	0.64	0.77	0.97	NA	0.84	0.80	0.83	0.63	0.83	0.73	0.59
NM_001099693|RPL31|chr2|+	chr2:101622421-101622885	101622572	0.01	0.02	0.02	0.01	0.01	0.01	0.01	0.02	0.00	0.01	0.02	0.01	0.01	0.00	0.01	0.01	0.01	0.01	0.01	0.01	0.01	0.03	0.04	0.00	0.01	0.01	0.01	0.01	0.00	0.01	0.01	0.01	0.01	0.01	0.01	0.01	0.01	0.01	0.02	0.01	0.01	0.01	0.01	0.01	0.01	0.01	0.01
NM_000189|HK2|chr2|+	chr2:75117924-75120481	75118075	1.00	1.00	1.00	NA	1.00	1.00	1.00	NA	0.57	1.00	1.00	1.00	1.00	0.44	1.00	1.00	1.00	1.00	NA	1.00	1.00	1.00	NA	0.67	1.00	1.00	1.00	1.00	NA	1.00	1.00	0.91	1.00	1.00	1.00	1.00	1.00	1.00	1.00	NA	NA	1.00	1.00	1.00	NA	1.00	1.00
NM_004341|CAD|chr2|+	chr2:27466284-27466654	27466435	0.60	0.78	0.58	0.50	0.64	0.58	0.71	0.74	0.79	0.70	0.68	0.71	0.95	0.32	0.71	0.89	0.97	0.65	1.00	0.75	0.63	0.63	0.64	0.57	0.68	0.74	0.87	0.65	NA	0.70	0.61	0.49	0.91	0.65	0.65	0.68	0.80	0.59	0.66	0.65	0.66	0.66	0.68	0.60	0.70	0.57	0.66
NM_181713|UBXN2A|chr2|+	chr2:24222542-24223693	24222823	NA	0.97	NA	NA	0.90	NA	0.65	NA	NA	0.88	0.75	1.00	1.00	NA	NA	NA	0.76	NA	NA	0.83	0.71	0.86	0.59	NA	NA	0.82	NA	0.77	NA	NA	NA	0.70	NA	0.69	0.62	0.83	NA	NA	0.73	NA	0.85	0.86	NA	0.96	0.88	0.79	NA
NM_145175|FAM84A|chr2|+	chr2:14774068-14780168	14777321	0.12	0.31	0.17	0.08	0.14	0.20	0.22	NA	0.08	0.25	NA	0.30	0.13	0.04	0.20	0.06	0.14	0.16	0.19	0.15	0.17	0.09	0.30	0.06	0.20	0.15	0.13	0.18	NA	0.11	0.19	0.14	0.23	0.11	NA	0.11	0.18	0.13	0.36	0.33	0.16	0.14	0.21	0.12	0.10	0.24	0.17
NM_201557|FHL2|chr2|-	chr2:105977283-105977891	105977713	0.73	1.00	0.99	0.17	1.00	0.71	1.00	1.00	0.24	1.00	1.00	1.00	1.00	0.05	1.00	0.81	1.00	0.94	1.00	1.00	1.00	1.00	1.00	0.35	1.00	1.00	0.71	1.00	0.96	0.61	1.00	0.84	1.00	0.97	1.00	1.00	0.90	1.00	1.00	1.00	1.00	1.00	1.00	1.00	1.00	1.00	1.00
NM_001145048|GPN1|chr2|+	chr2:27872982-27873679	27873133	0.96	0.86	1.00	NA	0.80	0.78	0.77	1.00	1.00	1.00	0.83	1.00	1.00	NA	1.00	1.00	1.00	0.92	0.83	0.90	0.78	0.77	0.95	1.00	0.98	0.83	1.00	0.84	NA	0.88	0.82	0.57	1.00	0.87	0.96	0.95	1.00	0.93	0.84	0.92	0.81	0.96	0.94	0.96	1.00	0.75	0.82
NM_012100|DNPEP|chr2|-	chr2:220238180-220239064	220238913	0.10	0.10	0.10	0.08	0.17	0.11	0.21	0.07	0.09	0.09	0.17	0.13	0.05	0.13	0.08	0.11	0.11	0.11	0.08	0.08	0.26	0.18	0.07	0.10	0.12	0.18	0.08	0.19	0.14	0.12	0.18	0.24	0.09	0.15	0.22	0.17	0.11	0.17	0.18	0.08	0.17	0.13	0.19	0.14	0.11	0.18	0.21
NM_017694|MFSD6|chr2|+	chr2:191364741-191367041	191365108	NA	1.00	1.00	0.29	0.84	0.82	1.00	1.00	0.27	1.00	1.00	1.00	0.96	0.07	1.00	0.86	0.96	0.87	1.00	1.00	0.90	0.83	NA	0.27	1.00	0.98	0.81	0.89	0.60	0.51	0.93	0.81	1.00	1.00	0.78	1.00	0.84	1.00	1.00	NA	1.00	0.99	1.00	0.89	0.95	0.84	0.83
NM_001037663|EEF1B2|chr2|+	chr2:207027453-207027653	207027605	0.77	0.95	0.93	1.00	0.93	0.85	0.95	0.73	0.72	0.97	0.92	1.00	0.92	0.80	0.96	0.70	0.77	0.80	1.00	0.92	0.85	0.84	0.97	0.76	0.90	0.92	0.86	0.81	1.00	0.71	0.91	1.00	0.94	0.90	0.82	0.85	0.82	0.92	0.94	0.86	0.88	0.93	0.94	0.94	0.69	0.91	0.86
NM_133484|TANK|chr2|+	chr2:162061186-162061490	162061337	0.13	0.09	0.09	NA	0.03	0.13	0.11	0.22	NA	0.13	0.08	0.12	0.20	NA	0.15	NA	0.03	0.20	0.20	0.16	0.05	0.07	0.07	0.06	0.11	0.15	0.13	0.07	NA	0.12	0.11	0.05	0.13	0.09	0.03	0.08	0.05	0.14	0.06	0.04	0.04	0.09	0.04	0.11	0.11	0.05	0.05
NR_024077|WASH2P|chr2|+	chr2:114356184-114356605	114356492	NA	0.21	0.22	NA	0.19	NA	0.19	0.17	0.16	0.26	0.31	0.25	NA	NA	0.34	0.18	NA	NA	NA	0.21	0.34	0.23	NA	NA	0.29	0.28	NA	0.25	NA	NA	0.20	0.27	NA	0.12	0.20	0.15	NA	0.21	0.19	NA	0.23	0.32	0.22	0.25	0.15	0.30	0.14
NM_032390|MKI67IP|chr2|-	chr2:122484521-122485379	122484821	0.42	0.59	0.60	NA	0.56	0.34	0.67	0.52	NA	0.59	0.63	0.88	0.68	NA	0.54	0.25	0.53	0.37	0.49	0.68	0.61	0.59	0.42	NA	0.53	0.65	0.49	0.54	NA	0.56	0.60	0.41	0.78	0.67	0.60	0.56	0.64	0.57	0.60	0.51	0.74	0.57	0.67	0.58	0.47	0.52	0.51
NM_004735|LRRFIP1|chr2|+	chr2:238671246-238674558	238672828	NA	1.00	1.00	NA	0.71	0.65	0.94	NA	0.69	1.00	1.00	1.00	1.00	NA	0.94	0.82	1.00	0.88	1.00	0.85	0.71	0.83	NA	0.49	1.00	0.77	1.00	0.73	NA	0.68	0.75	0.52	NA	0.87	0.64	0.96	0.90	1.00	0.94	1.00	0.93	1.00	0.92	0.96	1.00	0.67	0.68
NM_003400|XPO1|chr2|-	chr2:61705069-61706101	61705874	0.96	1.00	1.00	1.00	0.85	0.84	0.86	1.00	1.00	1.00	0.90	1.00	1.00	NA	1.00	0.85	0.95	0.83	0.96	0.98	0.88	0.90	0.97	0.79	0.94	0.88	0.87	0.88	NA	1.00	0.91	0.62	0.97	0.84	0.75	0.83	0.90	0.90	0.97	1.00	0.95	1.00	0.92	0.90	0.96	0.90	0.84
NM_001190265|C1D|chr2|-	chr2:68269332-68270185	68270034	0.89	1.00	1.00	NA	NA	NA	1.00	NA	NA	0.92	1.00	1.00	1.00	NA	1.00	NA	0.74	NA	NA	1.00	0.87	1.00	1.00	NA	0.96	1.00	NA	1.00	NA	NA	0.99	0.79	1.00	0.86	0.95	0.91	NA	1.00	1.00	1.00	1.00	1.00	0.85	1.00	0.91	0.90	0.76
NM_001130158|MYO1B|chr2|+	chr2:192288563-192290115	192288748	0.85	0.91	0.94	0.16	0.58	0.36	0.87	0.78	0.23	0.79	0.80	1.00	0.68	0.16	0.87	0.42	0.74	0.54	1.00	0.60	0.61	0.67	1.00	0.31	0.74	0.65	0.57	0.58	0.68	0.47	0.59	0.55	0.89	0.63	0.58	0.62	0.94	0.68	0.84	1.00	0.77	0.79	0.73	0.79	0.61	0.58	0.53
NM_016494|RNF181|chr2|+	chr2:85824568-85824831	85824719	0.02	0.01	0.01	0.01	0.04	0.00	0.02	0.01	0.00	0.01	0.01	0.01	0.00	0.00	0.02	0.04	0.05	0.02	0.03	0.01	0.02	0.02	0.04	0.02	0.02	0.02	0.04	0.02	0.00	0.00	0.02	0.02	0.00	0.01	0.01	0.02	0.03	0.01	0.02	0.00	0.01	0.03	0.02	0.01	0.02	0.01	0.01
NM_015317|PUM2|chr2|-	chr2:20448453-20451477	20451326	0.96	1.00	1.00	NA	0.68	0.52	0.90	1.00	0.44	1.00	1.00	1.00	1.00	0.15	0.87	1.00	0.72	0.48	1.00	0.89	0.70	0.88	1.00	0.46	0.89	0.87	0.73	0.68	NA	0.53	0.72	0.65	1.00	0.83	0.61	0.79	1.00	0.86	1.00	1.00	0.84	0.92	0.97	0.75	0.95	0.73	0.66
NM_004899|BRE|chr2|+	chr2:28561317-28561767	28561578	0.73	0.53	0.65	NA	0.49	0.47	0.49	0.69	0.40	0.57	0.44	0.60	0.74	0.23	0.55	0.71	0.58	0.53	0.64	0.58	0.57	0.49	0.42	0.77	0.63	0.54	0.65	0.49	NA	0.59	0.55	0.41	0.80	0.48	0.61	0.55	0.68	0.50	0.50	0.82	0.55	0.57	0.61	0.55	0.62	0.54	0.42
NM_001142615|EHBP1|chr2|+	chr2:63272578-63273621	63272787	NA	1.00	0.80	NA	0.70	NA	0.90	1.00	NA	NA	0.80	0.91	NA	NA	0.97	NA	1.00	NA	NA	NA	0.66	0.82	NA	NA	NA	0.76	1.00	NA	NA	1.00	0.84	0.69	NA	NA	NA	0.71	NA	0.81	0.84	1.00	0.90	NA	NA	0.94	NA	0.79	0.70
NM_001035521|GTF3C2|chr2|-	chr2:27548721-27549760	27549404	0.62	0.84	0.68	0.42	0.64	0.83	0.89	0.98	0.50	0.69	0.75	0.88	0.88	0.33	0.68	0.58	0.91	0.56	1.00	0.68	0.58	0.75	1.00	0.47	0.75	0.59	0.69	0.62	0.28	0.63	0.59	0.67	0.70	0.57	0.59	0.55	0.73	0.56	0.84	0.78	0.73	0.71	0.66	0.57	0.69	0.62	0.55
NM_005735|ACTR1B|chr2|-	chr2:98272402-98273423	98273272	1.00	1.00	1.00	1.00	1.00	1.00	1.00	1.00	1.00	1.00	1.00	1.00	1.00	1.00	1.00	1.00	1.00	1.00	1.00	1.00	1.00	1.00	1.00	1.00	1.00	1.00	1.00	1.00	1.00	1.00	1.00	1.00	1.00	1.00	1.00	1.00	1.00	1.00	1.00	1.00	1.00	1.00	1.00	1.00	1.00	1.00	1.00
NM_001042426|CENPA|chr2|+	chr2:27016680-27017455	27016868	1.00	0.93	0.79	NA	0.55	NA	NA	NA	NA	1.00	0.65	0.94	0.96	NA	0.92	NA	1.00	NA	NA	0.97	0.58	0.69	0.87	NA	0.75	0.76	NA	0.62	NA	0.71	0.70	0.50	0.96	0.79	0.56	0.65	NA	0.73	0.78	NA	NA	0.68	0.61	0.74	NA	NA	0.54
NM_002518|NPAS2|chr2|+	chr2:101611862-101613287	101612423	0.99	NA	NA	NA	NA	NA	1.00	1.00	0.23	0.98	1.00	1.00	NA	0.15	1.00	NA	NA	NA	NA	NA	0.76	0.97	NA	0.22	0.86	0.90	NA	0.89	NA	0.47	0.79	0.76	0.98	0.87	0.86	0.82	NA	0.65	0.92	NA	0.96	0.90	NA	0.66	NA	0.67	NA
NM_001005781|SUMO1|chr2|-	chr2:203070903-203071526	203071373	0.18	0.27	0.25	0.30	0.21	0.26	0.25	0.19	0.15	0.24	0.24	0.26	0.18	NA	0.20	0.15	0.20	0.16	0.25	0.24	0.22	0.19	0.27	0.17	0.19	0.20	0.21	0.21	0.30	0.16	0.20	0.15	0.30	0.25	0.17	0.19	0.22	0.21	0.25	0.31	0.24	0.23	0.25	0.19	0.21	0.24	0.19
NM_001040649|ACP1|chr2|+	chr2:272037-272481	272188	0.47	0.28	0.44	0.10	0.35	0.48	0.27	0.30	0.30	0.16	0.25	0.20	0.45	0.24	0.33	0.36	0.34	0.44	0.47	0.30	0.18	0.45	0.57	0.22	0.23	0.25	0.33	0.20	NA	0.25	0.28	0.25	0.33	0.91	0.46	0.41	0.41	0.18	0.19	0.25	0.13	0.17	0.30	0.22	0.32	0.29	0.87
NR_027671|UGGT1|chr2|+	chr2:128947291-128953249	128950470	0.47	NA	0.75	NA	0.55	0.59	0.55	NA	NA	NA	0.50	0.56	0.54	NA	0.76	0.48	0.43	NA	NA	NA	0.66	0.60	NA	NA	0.64	0.50	0.53	0.68	NA	NA	0.55	0.57	NA	0.54	0.49	0.60	0.57	0.76	0.60	NA	0.60	0.67	0.70	0.60	0.67	0.69	0.66
NM_012198|GCA|chr2|+	chr2:163216727-163219148	163217505	0.12	0.09	0.06	NA	0.08	NA	0.06	0.09	NA	0.08	0.09	0.08	0.16	NA	0.11	NA	0.14	NA	0.18	0.08	0.06	0.07	0.08	NA	0.12	0.08	NA	0.09	NA	NA	0.06	0.06	0.10	0.04	0.06	0.06	0.12	0.07	0.08	0.15	0.08	0.12	0.08	0.08	0.13	NA	0.06
NM_020194|MFF|chr2|+	chr2:228221702-228222549	228221867	0.41	0.56	0.40	0.15	0.42	0.24	0.41	0.42	0.17	0.42	0.44	0.47	0.32	NA	0.43	0.26	0.53	0.28	0.45	0.35	0.36	0.43	0.33	0.20	0.43	0.47	0.35	0.45	NA	0.42	0.38	0.51	0.36	0.44	0.51	0.34	0.47	0.32	0.55	0.45	0.54	0.47	0.47	0.40	0.36	0.48	0.43
NM_001349|DARS|chr2|-	chr2:136664254-136664977	136664826	0.72	1.00	0.83	0.09	0.69	0.32	1.00	0.73	0.07	0.96	0.85	1.00	0.54	0.01	0.83	0.19	0.56	0.40	0.39	0.89	0.73	0.72	1.00	0.16	0.75	0.83	0.49	0.65	0.88	0.19	0.67	0.51	1.00	0.72	0.62	0.63	0.87	0.73	0.95	1.00	0.85	0.72	0.72	1.00	0.57	0.57	0.53
NM_004622|TSN|chr2|+	chr2:122522710-122525428	122522923	1.00	0.96	0.85	0.57	0.66	0.83	0.82	1.00	0.47	0.87	0.88	1.00	0.77	0.41	0.82	0.72	0.98	0.72	0.83	0.71	0.68	0.77	0.76	0.48	0.79	0.74	0.92	0.68	NA	0.63	0.64	0.53	0.85	0.72	0.54	0.69	0.76	0.74	0.88	0.87	0.79	0.86	0.81	0.69	0.95	0.70	0.64
NM_001142650|HNRPLL|chr2|-	chr2:38790328-38791379	38791228	0.23	0.33	0.27	NA	0.17	0.06	0.28	0.10	NA	0.16	0.20	0.32	0.12	NA	0.20	0.05	0.18	0.07	0.05	0.19	0.27	0.19	0.19	0.11	0.13	0.23	0.16	0.25	NA	NA	0.24	0.21	0.23	0.17	0.19	0.13	0.22	0.18	0.31	0.51	0.42	0.22	0.21	0.22	0.14	0.19	0.15
NM_001039724|NOSTRIN|chr2|+	chr2:169721344-169721849	169721522	0.05	NA	0.07	NA	NA	0.05	NA	NA	0.03	0.07	NA	0.08	0.05	NA	0.08	0.04	0.09	0.08	NA	NA	NA	NA	NA	0.06	0.10	0.09	0.14	NA	NA	NA	NA	0.06	0.06	0.09	NA	0.07	NA	NA	NA	0.06	0.07	0.08	0.07	NA	0.04	0.13	NA
NM_003887|ASAP2|chr2|+	chr2:9543382-9545812	9543533	NA	1.00	1.00	NA	0.97	0.78	1.00	1.00	0.22	1.00	1.00	1.00	NA	0.08	1.00	0.60	1.00	0.70	NA	NA	0.95	0.93	NA	0.30	NA	1.00	0.98	1.00	NA	0.44	0.96	0.69	NA	0.97	0.74	1.00	0.81	1.00	1.00	NA	1.00	1.00	1.00	1.00	1.00	0.96	0.90
NM_016316|REV1|chr2|-	chr2:100016938-100017815	100017617	0.36	0.42	0.54	NA	NA	0.22	0.40	NA	NA	NA	NA	0.62	0.41	NA	0.54	NA	NA	NA	0.48	0.43	0.43	0.36	0.52	NA	0.55	0.49	NA	0.40	NA	NA	NA	NA	0.37	NA	NA	NA	0.59	0.52	0.50	0.42	0.42	0.48	0.50	0.31	NA	NA	NA
NM_001128210|SPRED2|chr2|-	chr2:65537985-65541303	65540579	NA	NA	1.00	NA	1.00	0.94	1.00	NA	0.65	1.00	1.00	1.00	NA	0.32	1.00	NA	1.00	1.00	NA	NA	1.00	1.00	NA	0.47	1.00	1.00	1.00	1.00	NA	NA	1.00	0.86	NA	1.00	1.00	1.00	1.00	1.00	1.00	NA	1.00	1.00	1.00	1.00	NA	1.00	1.00
NM_002157|HSPE1|chr2|+	chr2:198367933-198368187	198368084	0.16	0.21	0.15	0.00	0.13	0.11	0.21	0.19	0.02	0.17	0.20	0.17	0.14	0.00	0.18	0.10	0.23	0.11	0.21	0.16	0.10	0.10	0.33	0.04	0.16	0.13	0.17	0.12	0.20	0.13	0.11	0.09	0.37	0.17	0.13	0.12	0.28	0.10	0.16	0.29	0.17	0.16	0.20	0.11	0.17	0.13	0.14
NM_005689|ABCB6|chr2|-	chr2:220074488-220074768	220074617	0.75	0.51	0.67	NA	0.78	NA	NA	0.88	0.41	0.61	NA	0.67	0.54	NA	0.70	0.62	0.61	NA	NA	0.67	0.57	0.79	NA	0.73	0.53	0.63	1.00	0.75	NA	NA	NA	0.55	NA	0.77	NA	0.58	NA	0.62	NA	NA	0.63	0.59	0.64	0.67	0.61	NA	NA
NM_002410|MGAT5|chr2|+	chr2:135206220-135212192	135206371	NA	1.00	1.00	NA	1.00	NA	1.00	NA	0.79	NA	1.00	1.00	NA	NA	1.00	NA	1.00	1.00	NA	1.00	1.00	1.00	NA	0.66	1.00	1.00	1.00	1.00	NA	1.00	1.00	1.00	NA	1.00	1.00	1.00	NA	1.00	1.00	NA	1.00	1.00	1.00	1.00	1.00	1.00	1.00
NM_003618|MAP4K3|chr2|-	chr2:39476422-39477846	39477622	NA	1.00	0.97	NA	0.84	0.53	1.00	0.86	NA	1.00	0.98	1.00	0.76	NA	0.92	NA	0.84	NA	NA	1.00	0.70	0.76	1.00	NA	1.00	0.81	0.48	0.77	NA	NA	0.76	0.56	NA	1.00	0.75	0.82	0.77	0.89	1.00	1.00	0.96	1.00	1.00	0.77	NA	0.79	0.70
NM_002056|GFPT1|chr2|-	chr2:69546901-69553365	69552534	0.32	0.28	0.30	0.30	0.38	0.32	0.35	0.30	0.39	0.26	0.26	0.33	0.26	NA	0.40	0.23	0.26	0.24	0.30	0.24	0.27	0.40	0.19	0.37	0.34	0.26	0.31	0.41	NA	0.40	0.48	0.40	0.27	0.38	0.43	0.19	0.36	0.31	0.35	0.24	0.30	0.27	0.37	0.34	0.13	0.34	0.32
NM_020184|CNNM4|chr2|+	chr2:97475057-97477628	97475228	1.00	1.00	1.00	NA	0.91	1.00	1.00	NA	0.76	1.00	NA	1.00	1.00	0.50	1.00	1.00	0.76	NA	NA	1.00	1.00	1.00	NA	0.83	1.00	1.00	0.83	1.00	NA	1.00	1.00	0.93	NA	1.00	NA	0.89	1.00	1.00	1.00	NA	1.00	1.00	1.00	NA	NA	1.00	0.94
NM_012433|SF3B1|chr2|-	chr2:198256698-198257185	198257034	0.56	1.00	0.88	0.37	0.82	0.62	0.96	0.81	0.76	1.00	1.00	1.00	0.93	0.47	1.00	1.00	0.68	0.72	1.00	1.00	0.92	0.92	0.87	0.39	1.00	0.97	0.55	0.95	1.00	0.92	0.83	0.84	0.86	0.81	0.98	0.89	0.85	0.91	1.00	0.87	0.88	0.95	0.96	0.93	0.80	0.98	0.88
NM_005791|MPHOSPH10|chr2|+	chr2:71376996-71377232	71377147	0.56	0.32	0.32	NA	NA	NA	0.44	0.60	NA	0.22	0.10	0.34	0.19	NA	0.22	NA	0.41	NA	0.21	0.23	0.30	0.25	0.27	NA	0.16	0.24	NA	0.27	NA	NA	0.24	0.15	0.24	0.38	0.05	0.27	0.30	0.16	0.29	0.35	0.23	0.25	0.23	0.24	0.15	0.22	0.09
NM_001127400|YPEL5|chr2|+	chr2:30381485-30383399	30382361	0.58	0.57	0.51	0.10	0.43	0.38	0.55	0.53	0.10	0.44	0.56	0.57	0.45	0.04	0.43	0.29	0.54	0.50	0.47	0.43	0.37	0.38	0.62	0.23	0.52	0.44	0.49	0.44	NA	0.36	0.47	0.40	0.60	0.46	0.47	0.45	0.51	0.40	0.57	0.58	0.42	0.54	0.48	0.38	0.53	0.44	0.40
NM_003581|NCK2|chr2|+	chr2:106509438-106510730	106509661	0.92	1.00	1.00	0.60	1.00	0.78	1.00	1.00	0.65	1.00	1.00	1.00	0.95	0.39	1.00	0.73	1.00	0.78	1.00	1.00	1.00	1.00	0.95	0.51	1.00	1.00	0.91	1.00	0.75	0.76	1.00	0.82	0.96	1.00	1.00	0.98	0.96	1.00	1.00	1.00	0.96	1.00	1.00	0.94	0.98	1.00	1.00
NM_152522|ARL6IP6|chr2|+	chr2:153616261-153617767	153616814	0.16	0.39	0.40	NA	0.14	0.01	0.32	0.05	NA	0.11	0.24	0.52	0.04	NA	0.18	NA	0.05	0.03	0.11	0.10	0.27	0.11	0.14	0.02	0.08	0.26	0.01	0.10	NA	0.00	0.11	0.14	0.17	0.15	0.08	0.11	0.21	0.21	0.29	0.47	0.35	0.11	0.14	0.15	0.04	0.06	0.06
NM_020311|CXCR7|chr2|+	chr2:237489083-237490994	237490135	NA	1.00	NA	NA	0.90	NA	0.89	0.77	0.32	1.00	NA	NA	NA	0.19	NA	NA	NA	NA	NA	0.93	0.69	NA	NA	0.37	1.00	NA	0.65	0.74	NA	0.38	0.81	1.00	NA	NA	0.79	NA	0.57	NA	1.00	NA	0.74	NA	NA	NA	NA	0.63	0.62
NM_017750|RETSAT|chr2|-	chr2:85569078-85570504	85569474	0.35	0.40	0.41	1.00	0.41	0.76	0.54	0.47	1.00	0.59	0.56	0.67	0.70	1.00	0.42	1.00	0.25	0.44	0.51	0.44	0.52	0.39	0.42	0.83	0.44	0.48	0.29	0.46	0.30	0.93	0.39	0.51	0.57	0.41	0.48	0.43	0.48	0.50	0.49	0.51	0.47	0.40	0.41	0.43	0.49	0.49	0.48
NM_004482|GALNT3|chr2|-	chr2:166604313-166605413	166604666	0.37	0.74	0.84	0.13	0.47	0.00	0.66	0.24	NA	0.55	0.60	0.95	0.17	NA	0.59	0.01	0.22	0.12	0.08	0.50	0.62	0.50	0.32	0.09	0.41	0.64	0.15	0.40	NA	0.08	0.47	0.43	0.35	0.49	0.37	0.43	0.60	0.62	0.67	0.77	0.67	0.41	0.57	0.60	0.18	0.29	0.30
NM_001202514|MXD1|chr2|+	chr2:70165229-70170076	70167715	NA	0.59	NA	NA	0.74	NA	0.54	0.67	0.35	NA	0.56	NA	NA	0.22	NA	0.62	0.78	0.50	NA	0.31	NA	0.79	NA	NA	0.55	0.57	0.71	NA	NA	0.70	0.52	0.53	0.56	0.47	0.55	0.56	0.80	NA	0.72	0.59	NA	0.60	0.89	0.70	0.73	NA	0.49
NM_000251|MSH2|chr2|+	chr2:47709918-47710360	47710105	0.58	0.79	0.70	NA	0.52	NA	0.47	0.73	NA	0.65	0.52	0.66	0.59	NA	0.60	NA	0.48	0.35	0.52	0.66	0.54	0.62	1.00	NA	0.72	0.53	0.49	0.53	NA	0.27	0.51	0.50	1.00	0.56	NA	0.58	1.00	0.65	0.61	NA	0.62	0.57	0.66	0.63	NA	NA	0.46
NM_016131|RAB10|chr2|+	chr2:26357807-26360323	26357958	0.60	0.94	0.73	0.23	0.57	0.47	0.72	0.65	0.41	0.64	0.67	0.91	0.71	0.55	0.67	0.41	0.68	0.51	0.63	0.58	0.56	0.62	0.71	0.47	0.81	0.58	0.65	0.62	NA	0.48	0.52	0.54	0.64	0.64	0.62	0.61	0.79	0.57	0.72	0.95	0.67	0.73	0.66	0.60	0.70	0.69	0.56
NM_001077399|PNKD|chr2|+	chr2:219137293-219137670	219137444	0.85	0.68	0.75	0.72	0.67	0.70	0.60	1.00	1.00	0.79	0.66	0.70	0.97	0.68	0.81	1.00	0.67	0.57	1.00	0.69	0.66	0.60	0.87	0.85	0.74	0.72	0.60	0.65	0.83	0.59	0.57	0.55	0.81	0.57	0.72	0.69	0.89	0.77	0.64	0.59	0.59	0.63	0.72	0.73	0.76	0.67	0.66
NM_016044|FAHD2A|chr2|+	chr2:96078643-96078879	96078794	0.49	0.53	0.69	0.29	NA	0.77	0.41	0.86	0.58	0.56	0.58	0.46	0.92	0.59	0.52	0.88	0.63	NA	0.89	0.59	0.50	0.61	0.38	NA	0.59	0.52	1.00	0.45	NA	NA	NA	0.54	0.70	0.47	0.46	0.57	0.77	0.56	0.62	NA	0.69	0.50	NA	0.75	1.00	0.53	0.38
NM_024293|FAM134A|chr2|+	chr2:220046735-220050197	220048262	0.17	0.11	0.10	0.11	0.15	0.17	0.13	0.19	0.10	0.10	0.16	0.13	0.12	0.18	0.11	0.14	0.14	0.14	0.19	0.09	0.07	0.08	0.15	0.13	0.14	0.11	0.17	0.10	0.09	0.15	0.09	0.09	0.14	0.11	0.20	0.12	0.16	0.10	0.15	0.17	0.10	0.07	0.11	0.08	0.13	0.12	0.10
NM_002997|SDC1|chr2|-	chr2:20400558-20402696	20401373	0.93	0.80	0.80	0.23	0.72	0.79	0.74	0.94	0.29	0.81	0.58	0.96	0.83	0.15	1.00	0.56	1.00	0.66	1.00	0.57	0.59	0.65	0.81	0.37	0.84	0.56	0.97	0.60	0.70	0.61	0.59	0.65	0.97	0.73	0.76	0.66	0.73	0.64	0.77	0.89	0.68	0.78	0.87	0.55	0.78	0.70	0.59
NM_002954|RPS27A|chr2|+	chr2:55462564-55462989	55462719	0.04	0.04	0.04	0.01	0.03	0.03	0.03	0.05	0.03	0.04	0.04	0.04	0.05	0.01	0.03	0.04	0.05	0.05	0.07	0.03	0.02	0.03	0.07	0.03	0.03	0.03	0.04	0.02	0.05	0.05	0.03	0.02	0.07	0.03	0.02	0.03	0.06	0.03	0.03	0.06	0.03	0.04	0.03	0.03	0.03	0.03	0.02
NM_006895|HNMT|chr2|+	chr2:138771345-138773934	138771963	0.14	0.22	0.16	0.06	0.15	0.11	0.18	0.15	0.11	0.15	0.19	0.17	0.15	0.01	0.16	NA	0.15	0.13	0.13	0.14	0.16	0.15	0.14	0.12	0.14	0.13	0.11	0.17	NA	0.12	0.13	0.11	0.15	NA	0.16	0.17	0.18	0.13	0.20	0.20	0.18	0.20	0.16	0.16	0.12	0.19	0.11
NM_002081|GPC1|chr2|+	chr2:241405475-241407495	241405631	0.84	1.00	1.00	NA	0.99	NA	0.84	NA	NA	0.82	0.79	0.93	0.88	0.48	0.97	0.89	NA	0.70	NA	0.80	0.72	0.82	NA	0.65	0.87	NA	1.00	0.75	NA	0.71	0.82	0.62	NA	0.73	0.95	0.72	NA	NA	0.83	NA	0.85	0.96	NA	0.88	0.96	0.79	0.82
NM_020738|KIDINS220|chr2|-	chr2:8868987-8872112	8871961	NA	1.00	1.00	NA	1.00	NA	1.00	NA	NA	NA	NA	1.00	NA	NA	1.00	NA	1.00	NA	NA	NA	1.00	1.00	NA	NA	1.00	1.00	1.00	1.00	NA	NA	1.00	1.00	NA	1.00	1.00	1.00	NA	1.00	1.00	NA	1.00	1.00	1.00	1.00	NA	1.00	1.00
NM_152383|DIS3L2|chr2|+	chr2:233201179-233201908	233201330	NA	NA	0.66	0.31	NA	NA	0.46	0.61	0.31	0.61	0.62	0.64	NA	0.25	0.65	0.45	0.25	NA	0.73	NA	0.56	0.54	NA	0.21	0.63	0.60	NA	0.59	NA	NA	0.50	0.40	NA	0.47	NA	0.48	0.51	0.62	NA	NA	0.52	0.64	NA	NA	NA	0.65	0.54
NM_003628|PKP4|chr2|+	chr2:159536941-159537940	159537475	1.00	0.51	0.72	NA	0.50	0.55	0.63	0.72	0.27	0.62	0.63	0.64	0.68	NA	0.55	0.63	0.64	0.56	0.75	0.59	0.48	0.50	1.00	0.69	0.45	0.55	0.67	0.42	NA	0.68	0.50	0.39	0.95	0.53	0.46	0.53	0.64	0.62	0.58	0.70	0.55	0.61	0.60	0.59	0.70	0.54	0.46
NM_015934|NOP58|chr2|+	chr2:203168109-203168384	203168260	0.61	0.53	0.73	1.00	0.41	0.59	0.46	0.76	0.57	0.71	0.42	0.62	0.66	1.00	0.50	0.47	0.63	0.56	0.29	0.57	0.49	0.66	0.38	0.83	0.39	0.37	0.92	0.53	0.30	0.81	0.69	0.33	0.52	0.65	0.39	0.53	0.61	0.50	0.59	0.52	0.63	0.41	0.41	0.66	0.58	0.49	0.42
NM_000210|ITGA6|chr2|+	chr2:173368819-173371181	173369577	1.00	1.00	1.00	0.25	0.79	0.51	0.99	1.00	0.21	1.00	1.00	1.00	0.95	NA	1.00	0.63	0.98	0.74	1.00	0.91	0.77	0.88	1.00	0.25	1.00	0.87	0.66	0.79	0.96	0.46	0.77	0.68	1.00	0.88	0.73	0.91	0.83	0.98	1.00	1.00	0.96	1.00	1.00	0.90	1.00	0.74	0.73
NM_003642|HAT1|chr2|+	chr2:172848099-172848600	172848255	0.41	0.46	0.41	0.08	0.32	0.37	0.47	0.51	0.07	0.32	0.35	0.43	0.37	NA	0.28	0.32	0.48	0.32	0.26	0.39	0.38	0.35	0.36	0.27	0.33	0.35	0.53	0.33	NA	0.28	0.37	0.32	0.47	0.38	0.30	0.36	0.52	0.36	0.37	0.52	0.43	0.34	0.39	0.31	0.35	0.28	0.27
NM_014521|SH3BP4|chr2|+	chr2:235962236-235964358	235962387	1.00	1.00	1.00	NA	0.86	1.00	1.00	NA	1.00	1.00	1.00	1.00	0.99	NA	1.00	NA	0.99	0.84	NA	1.00	0.85	1.00	NA	1.00	1.00	0.99	0.98	0.93	NA	1.00	0.95	0.71	1.00	0.98	0.70	0.91	0.93	1.00	1.00	0.99	0.98	1.00	1.00	0.92	1.00	0.86	0.79
NM_003468|FZD5|chr2|-	chr2:208627310-208633718	208631993	0.62	1.00	0.86	NA	0.78	NA	1.00	NA	NA	NA	NA	NA	NA	NA	1.00	NA	NA	NA	NA	NA	1.00	1.00	NA	0.26	NA	1.00	0.57	1.00	NA	NA	1.00	1.00	NA	0.88	NA	0.95	0.71	0.86	1.00	NA	NA	1.00	1.00	1.00	NA	1.00	1.00
NM_012326|MAPRE3|chr2|+	chr2:27249148-27250087	27249307	0.53	NA	NA	0.37	0.75	0.57	0.44	0.80	0.50	NA	NA	NA	0.72	0.28	NA	NA	NA	0.39	NA	0.70	NA	0.71	NA	0.46	0.79	NA	NA	0.61	NA	0.70	0.62	0.55	0.47	0.73	NA	NA	0.61	NA	0.75	0.74	0.74	0.75	NA	0.74	0.74	0.75	0.65
NM_004180|TANK|chr2|+	chr2:162091853-162092682	162092042	0.25	0.65	0.51	NA	0.29	0.05	0.52	0.18	0.00	0.18	0.40	0.64	0.11	0.00	0.19	0.00	0.11	0.08	NA	0.24	0.34	0.25	0.37	0.05	0.14	0.44	0.09	0.18	NA	0.06	0.22	0.29	0.30	0.25	0.15	0.19	0.62	0.31	0.42	1.00	0.40	0.23	0.29	0.23	0.11	0.13	0.11
NM_032312|YIPF4|chr2|+	chr2:32530558-32531658	32530825	0.27	0.40	0.47	NA	0.37	0.21	0.46	0.36	NA	0.33	0.43	0.46	0.25	NA	0.39	NA	0.24	0.18	NA	0.34	0.36	0.33	0.36	0.19	0.33	0.39	0.27	0.33	NA	0.16	0.31	0.30	0.42	0.36	0.33	0.37	0.33	0.32	0.41	0.56	0.41	0.39	0.50	0.33	0.33	0.35	0.30
NM_017623|CNNM3|chr2|+	chr2:97498289-97501121	97499248	0.40	0.57	0.44	NA	0.50	NA	0.66	NA	0.19	0.52	NA	0.75	0.58	NA	0.48	0.47	0.39	0.35	NA	0.35	0.50	0.51	0.52	0.25	0.56	0.52	0.34	0.53	NA	NA	0.51	0.43	NA	0.49	0.52	0.47	0.37	0.49	0.61	NA	0.53	0.36	0.46	0.51	0.37	0.49	0.50
NM_001080824|C2orf89|chr2|-	chr2:85048796-85049224	85048988	0.69	0.76	0.64	0.18	0.66	0.47	0.87	0.71	0.27	0.88	NA	0.87	0.73	0.11	0.89	0.77	0.71	0.62	0.62	0.80	0.78	0.64	0.46	0.31	0.85	0.63	0.61	0.70	0.51	0.34	0.68	0.66	0.63	0.67	NA	0.67	0.54	0.70	0.77	0.69	0.64	0.74	0.71	0.70	0.68	0.71	0.72
NM_002709|PPP1CB|chr2|+	chr2:29022065-29025806	29023843	0.31	0.32	0.41	0.15	0.38	0.30	0.31	0.32	0.22	0.32	0.34	0.44	0.33	0.19	0.42	0.29	0.26	0.35	0.25	0.35	0.32	0.23	0.45	0.20	0.38	0.33	0.36	0.34	0.30	0.24	0.19	0.25	0.39	0.31	0.29	0.26	0.43	0.27	0.37	0.49	0.32	0.31	0.30	0.29	0.36	0.39	0.26
NM_005722|ACTR2|chr2|+	chr2:65495698-65498390	65496084	0.77	0.93	0.93	0.41	0.60	0.37	0.77	0.98	0.37	0.86	0.82	1.00	0.81	0.25	0.88	0.71	0.63	0.55	0.82	0.64	0.53	0.63	0.93	0.30	0.83	0.66	0.49	0.56	0.75	0.49	0.54	0.49	0.91	0.68	0.54	0.69	0.75	0.72	0.75	1.00	0.74	0.79	0.78	0.66	0.87	0.52	0.48
NM_025029|MZT2B|chr2|+	chr2:130948042-130948300	130948193	0.76	0.66	0.57	0.80	0.66	1.00	0.68	0.75	0.67	0.57	0.68	0.63	0.74	0.56	0.53	0.62	1.00	0.68	0.91	0.58	0.54	0.61	0.64	0.75	0.58	0.66	1.00	0.61	0.59	0.61	0.60	0.68	0.85	0.60	0.53	0.58	0.60	0.60	0.65	0.72	0.67	0.68	0.68	0.55	0.66	0.53	0.59
NR_027405|MTHFD2|chr2|+	chr2:74441206-74442424	74441681	0.61	1.00	1.00	NA	1.00	0.46	0.95	0.86	0.27	1.00	1.00	1.00	0.69	NA	1.00	0.58	0.73	0.49	0.73	0.93	0.92	0.94	1.00	0.34	1.00	1.00	0.49	0.89	NA	0.43	0.94	0.81	1.00	1.00	0.83	1.00	0.76	1.00	1.00	1.00	1.00	1.00	1.00	0.95	0.66	0.81	0.88
NM_012293|PXDN|chr2|-	chr2:1635659-1638095	1637887	0.66	1.00	NA	NA	1.00	NA	1.00	1.00	1.00	NA	1.00	NA	1.00	1.00	1.00	NA	NA	0.80	NA	NA	0.92	1.00	NA	0.95	1.00	1.00	1.00	1.00	NA	1.00	1.00	0.84	NA	1.00	0.85	0.95	NA	NA	NA	NA	1.00	NA	0.91	1.00	0.77	0.97	0.83
NM_004071|CLK1|chr2|-	chr2:201717732-201718172	201718018	0.40	0.49	0.46	NA	0.37	0.05	0.40	0.42	NA	0.29	0.44	0.47	0.40	NA	0.33	0.09	0.32	0.35	0.15	0.35	0.37	0.32	0.37	0.05	0.31	0.40	0.29	0.36	0.39	0.45	0.37	0.31	0.55	0.36	0.22	0.30	0.35	0.39	0.42	0.64	0.42	0.40	0.41	0.33	0.27	0.28	0.21
NM_014171|CRIPT|chr2|+	chr2:46851302-46852881	46851979	0.21	0.28	0.36	NA	NA	0.47	0.25	0.28	NA	0.36	0.28	0.34	0.31	NA	0.47	NA	0.20	0.37	NA	0.33	0.40	0.30	0.12	NA	0.27	0.33	0.11	0.35	NA	0.30	0.29	0.33	0.27	0.37	0.33	0.38	0.19	0.32	0.34	0.22	0.38	0.40	0.35	0.35	0.23	0.49	0.37
NM_144631|ZNF513|chr2|-	chr2:27600098-27601238	27601087	NA	1.00	1.00	NA	1.00	NA	NA	NA	1.00	1.00	NA	1.00	NA	0.86	1.00	NA	NA	NA	NA	1.00	1.00	1.00	NA	1.00	1.00	NA	1.00	1.00	NA	NA	1.00	0.94	NA	1.00	NA	NA	1.00	1.00	1.00	NA	1.00	1.00	1.00	1.00	NA	1.00	1.00
NR_029403|CCT7|chr2|+	chr2:73479768-73480150	73479919	0.72	0.52	0.55	0.89	0.53	0.54	0.51	0.76	0.87	0.55	0.51	0.51	0.67	1.00	0.56	0.73	0.64	0.60	0.70	0.54	0.51	0.54	0.67	0.60	0.52	0.52	0.71	0.51	0.74	0.54	0.51	0.56	0.63	0.54	0.47	0.53	0.64	0.55	0.50	0.67	0.49	0.57	0.55	0.55	0.68	0.51	0.52
NM_004336|BUB1|chr2|-	chr2:111395409-111395736	111395548	1.00	0.64	0.79	NA	NA	0.13	0.77	0.83	NA	0.88	0.74	0.75	0.59	NA	NA	NA	0.50	NA	0.57	0.80	0.77	0.56	0.46	NA	0.74	0.79	0.57	NA	NA	NA	0.66	0.69	0.64	0.81	0.67	0.79	0.77	0.85	0.76	0.54	NA	0.81	0.96	0.75	0.61	NA	0.64
NM_015470|RAB11FIP5|chr2|-	chr2:73300510-73302852	73302652	1.00	NA	1.00	NA	1.00	NA	NA	NA	NA	1.00	NA	1.00	1.00	0.51	NA	1.00	NA	NA	NA	NA	1.00	1.00	NA	0.81	1.00	1.00	NA	1.00	NA	1.00	1.00	1.00	NA	1.00	1.00	1.00	NA	NA	1.00	NA	1.00	1.00	1.00	1.00	1.00	1.00	1.00
NM_001256725|USP39|chr2|+	chr2:85876140-85876407	85876306	0.73	0.55	0.59	0.59	0.58	0.84	0.48	0.66	0.45	0.64	0.70	0.62	0.64	NA	0.61	0.55	0.71	0.51	0.48	0.70	0.62	0.62	0.47	0.64	0.48	0.60	0.66	0.59	NA	0.54	0.53	0.58	0.57	0.67	0.40	0.67	0.58	0.59	0.66	0.64	0.68	0.72	0.77	0.51	0.50	0.69	0.67
NM_003038|SLC1A4|chr2|+	chr2:65248046-65251000	65249966	0.26	0.42	0.54	NA	0.47	NA	0.55	NA	0.63	0.61	0.57	0.66	0.39	0.28	0.68	0.77	NA	0.41	NA	0.40	0.46	0.51	0.46	0.29	0.62	0.49	0.39	0.51	NA	0.53	0.58	0.46	0.47	0.50	0.48	0.49	0.48	0.55	0.49	NA	0.62	0.49	0.58	0.57	0.52	0.49	0.49
NM_006464|TGOLN2|chr2|-	chr2:85545141-85549864	85549713	1.00	1.00	1.00	NA	1.00	0.94	1.00	1.00	1.00	1.00	1.00	1.00	1.00	NA	1.00	1.00	1.00	1.00	1.00	1.00	1.00	1.00	1.00	1.00	1.00	1.00	1.00	1.00	NA	1.00	1.00	1.00	1.00	1.00	1.00	1.00	1.00	1.00	1.00	1.00	1.00	1.00	1.00	1.00	1.00	1.00	1.00
NM_182501|MTERFD2|chr2|-	chr2:242034981-242035853	242035369	0.86	0.74	0.89	NA	0.52	0.47	0.65	NA	NA	0.82	0.67	0.77	0.80	NA	0.64	NA	0.88	NA	NA	0.58	0.57	0.65	1.00	0.24	0.73	0.56	0.63	0.57	NA	NA	0.60	0.38	NA	NA	0.55	0.65	0.62	0.56	0.65	0.67	0.60	0.58	0.66	NA	NA	0.56	0.54
NM_020151|STARD7|chr2|-	chr2:96850603-96852652	96852501	1.00	1.00	1.00	1.00	1.00	0.76	1.00	1.00	1.00	1.00	1.00	1.00	1.00	0.79	1.00	1.00	0.94	0.91	1.00	1.00	1.00	1.00	1.00	0.61	1.00	1.00	0.71	1.00	0.91	0.87	1.00	0.98	1.00	1.00	0.91	1.00	0.99	1.00	1.00	1.00	1.00	1.00	1.00	1.00	1.00	1.00	1.00
NM_001171506|MCFD2|chr2|-	chr2:47129009-47132733	47132556	0.76	0.93	1.00	0.16	1.00	0.37	0.94	1.00	0.85	1.00	0.96	1.00	NA	0.19	1.00	0.86	0.82	0.82	NA	0.83	1.00	1.00	0.57	0.58	1.00	0.91	0.90	1.00	NA	0.73	1.00	1.00	0.83	0.88	1.00	1.00	0.81	1.00	0.98	0.89	1.00	0.92	1.00	1.00	1.00	1.00	1.00
NM_001072|UGT1A6|chr2|+	chr2:234680908-234681951	234681059	1.00	NA	1.00	NA	NA	NA	NA	NA	NA	1.00	NA	1.00	1.00	0.41	1.00	NA	1.00	0.88	1.00	1.00	NA	1.00	NA	0.63	NA	NA	1.00	NA	NA	NA	NA	1.00	NA	NA	NA	NA	1.00	1.00	1.00	NA	NA	NA	NA	NA	NA	NA	1.00
NM_006839|IMMT|chr2|-	chr2:86371055-86372004	86371853	1.00	1.00	1.00	1.00	1.00	0.89	0.94	1.00	1.00	1.00	1.00	1.00	1.00	1.00	1.00	1.00	1.00	1.00	1.00	1.00	1.00	1.00	1.00	0.96	1.00	1.00	1.00	1.00	0.92	1.00	1.00	0.83	1.00	1.00	0.99	1.00	1.00	1.00	1.00	1.00	1.00	1.00	1.00	1.00	1.00	1.00	1.00
NM_005381|NCL|chr2|-	chr2:232319459-232319978	232319721	0.34	0.54	0.58	0.05	0.47	0.11	0.59	0.46	0.06	0.33	0.48	0.63	0.33	0.01	0.39	0.16	0.45	0.32	0.41	0.33	0.50	0.46	0.47	0.10	0.43	0.48	0.29	0.38	0.39	0.34	0.44	0.38	0.46	0.47	0.38	0.38	0.47	0.54	0.64	0.66	0.52	0.48	0.54	0.36	0.38	0.36	0.33
NM_001085365|MZT2A|chr2|-	chr2:132241533-132241791	132241640	0.66	0.53	0.44	0.60	0.51	1.00	0.65	0.78	0.65	0.53	0.50	0.56	0.69	0.78	0.47	0.61	1.00	0.55	0.76	0.50	0.53	0.56	0.55	0.56	0.48	0.52	0.93	0.48	0.55	0.52	0.57	0.57	0.61	0.53	0.45	0.56	0.58	0.53	0.57	0.67	0.52	0.62	0.60	0.49	0.62	0.55	0.49
NM_016466|ANKRD39|chr2|-	chr2:97513724-97514181	97514030	0.64	0.71	0.59	0.31	0.63	0.58	NA	0.76	0.35	0.75	0.73	0.80	0.82	0.18	0.86	0.55	0.51	0.61	NA	0.83	0.74	0.72	0.59	0.49	0.79	0.82	0.68	0.78	NA	0.50	0.68	0.66	0.76	0.65	0.78	0.54	0.58	0.68	0.75	1.00	0.77	0.81	0.76	0.66	0.52	0.77	0.68
NM_015630|EPC2|chr2|+	chr2:149543874-149545136	149544043	NA	0.85	NA	NA	0.50	0.27	0.81	NA	0.10	NA	NA	0.89	NA	NA	0.54	NA	0.77	NA	NA	NA	0.51	0.62	NA	0.26	NA	NA	0.45	0.50	NA	NA	0.67	0.47	NA	NA	0.38	NA	0.70	0.65	0.76	NA	0.77	0.60	NA	0.64	NA	0.41	0.51
NM_005896|IDH1|chr2|-	chr2:209100953-209101893	209101742	1.00	1.00	1.00	1.00	1.00	0.86	1.00	1.00	1.00	1.00	1.00	1.00	1.00	1.00	1.00	1.00	0.92	1.00	1.00	1.00	1.00	1.00	1.00	1.00	1.00	1.00	1.00	0.97	0.86	1.00	0.96	0.85	1.00	1.00	0.85	1.00	1.00	1.00	1.00	1.00	1.00	1.00	1.00	1.00	1.00	0.98	0.97
NM_017567|NAGK|chr2|+	chr2:71305448-71305998	71305651	0.22	0.20	0.18	0.06	0.16	0.08	0.19	0.27	0.11	0.19	0.15	0.19	0.22	0.04	0.15	0.15	0.32	0.22	0.23	0.14	0.14	0.16	0.25	0.14	0.15	0.14	0.20	0.17	NA	0.17	0.18	0.09	0.13	0.15	0.14	0.16	0.20	0.15	0.17	0.30	0.17	0.16	0.15	0.15	0.20	0.17	0.18
NM_004369|COL6A3|chr2|-	chr2:238232655-238233457	238233217	0.73	1.00	1.00	0.22	1.00	0.42	1.00	0.92	0.25	1.00	1.00	1.00	0.93	0.17	1.00	0.66	0.69	0.79	1.00	1.00	1.00	1.00	0.95	0.34	1.00	1.00	0.65	1.00	NA	0.60	1.00	0.83	1.00	1.00	0.88	1.00	0.81	1.00	1.00	1.00	1.00	1.00	1.00	0.99	1.00	1.00	1.00
NM_138798|MITD1|chr2|-	chr2:99785726-99785933	99785782	0.05	0.18	0.23	NA	NA	0.00	0.13	0.09	NA	0.14	0.09	0.20	0.14	NA	0.08	NA	0.07	NA	0.00	0.14	0.15	0.23	0.30	NA	0.18	0.08	0.11	0.18	NA	0.10	0.12	0.06	0.24	NA	NA	NA	0.14	0.17	0.19	0.07	0.11	0.09	0.07	0.18	0.16	NA	NA
NM_031902|MRPS5|chr2|-	chr2:95752952-95753326	95753168	0.69	0.62	0.74	1.00	0.75	0.85	0.66	0.67	1.00	0.82	0.68	0.75	0.76	1.00	0.72	0.82	0.65	0.55	0.76	0.84	0.65	0.64	0.49	0.70	0.70	0.72	0.69	0.65	0.91	0.60	0.67	0.75	0.50	0.63	0.70	0.70	0.54	0.66	0.71	0.52	0.71	0.67	0.74	0.68	0.63	0.69	0.65
NR_028323|SLC5A6|chr2|-	chr2:27422455-27422705	27422554	0.61	0.39	0.41	0.70	0.49	1.00	0.39	0.73	0.58	0.42	0.43	0.40	0.59	0.71	0.46	0.77	0.50	0.58	0.70	0.43	0.41	0.36	0.55	0.52	0.41	0.43	0.99	0.37	0.56	0.60	0.41	0.31	0.59	0.44	0.37	0.49	0.53	0.38	0.39	0.51	0.40	0.48	0.42	0.33	0.60	0.39	0.40
NM_005253|FOSL2|chr2|+	chr2:28634797-28637516	28635801	0.68	0.51	0.72	0.37	0.73	0.82	0.61	0.51	0.60	0.64	0.42	0.45	0.53	0.88	0.56	0.54	0.86	0.83	0.79	0.54	0.72	0.55	NA	0.78	0.43	0.64	0.78	0.68	NA	0.90	0.61	0.71	0.47	0.64	0.75	0.69	0.82	0.72	0.71	NA	0.48	0.65	0.81	0.57	0.66	0.52	0.63
NM_080678|UBE2F|chr2|+	chr2:238949929-238951423	238950175	0.28	0.33	0.32	0.09	0.33	0.22	0.40	0.42	0.16	0.26	0.31	0.33	0.32	0.11	0.33	0.25	0.28	0.27	0.34	0.23	0.30	0.30	0.37	0.16	0.29	0.33	0.25	0.29	0.41	0.20	0.28	0.30	0.30	0.36	0.31	0.28	0.30	0.31	0.32	0.27	0.30	0.28	0.31	0.22	0.32	0.34	0.28
NM_002149|HPCAL1|chr2|+	chr2:10566850-10567743	10567205	0.57	0.97	0.92	0.53	0.82	0.28	0.92	0.78	0.48	0.79	0.86	1.00	0.71	0.33	0.95	0.62	0.50	0.64	0.87	0.73	0.92	0.89	0.84	0.28	1.00	0.77	0.48	0.80	NA	0.61	0.81	0.60	1.00	0.79	0.76	0.88	0.65	0.82	0.91	1.00	0.80	0.83	0.84	0.73	0.72	0.78	0.75
NM_002881|RALB|chr2|+	chr2:121050717-121052286	121050957	0.85	1.00	1.00	NA	0.84	0.42	0.96	1.00	0.66	1.00	0.96	1.00	1.00	NA	1.00	1.00	1.00	1.00	NA	0.90	0.78	0.93	0.81	0.41	1.00	0.87	0.85	0.77	0.64	0.74	0.85	0.64	0.83	0.96	0.71	0.97	1.00	1.00	0.99	1.00	0.95	1.00	0.91	1.00	1.00	0.85	0.82
NM_014713|LAPTM4A|chr2|-	chr2:20232411-20233040	20232889	0.67	0.62	0.60	0.63	0.54	0.45	0.64	0.78	0.25	0.57	0.62	0.72	0.72	0.19	0.56	0.51	0.77	0.58	0.64	0.51	0.55	0.54	0.76	0.48	0.51	0.65	0.64	0.53	0.68	0.63	0.52	0.52	0.78	0.52	0.41	0.55	0.70	0.58	0.62	0.85	0.58	0.51	0.54	0.57	0.66	0.49	0.48
NM_001198954|RNF103-CHMP3|chr2|-	chr2:86730553-86733072	86732860	0.45	0.77	0.58	0.23	0.65	0.54	0.66	0.57	0.28	0.59	0.54	0.73	0.56	0.15	0.57	0.45	0.63	0.54	0.73	0.62	0.55	0.50	0.49	0.34	0.58	0.54	0.45	0.66	0.44	0.70	0.57	0.43	0.60	0.54	0.62	0.53	0.59	0.48	0.75	0.95	0.71	0.67	0.64	0.50	0.59	0.61	0.56
NM_004850|ROCK2|chr2|-	chr2:11321778-11323566	11323248	0.63	1.00	1.00	NA	0.84	0.54	0.99	0.89	NA	0.95	0.93	1.00	0.78	NA	0.87	NA	0.80	0.49	0.79	0.96	0.94	0.92	0.82	NA	0.82	0.96	0.63	0.82	NA	0.54	0.82	0.81	NA	1.00	0.71	NA	0.94	1.00	1.00	1.00	1.00	1.00	1.00	1.00	0.88	0.85	0.81
NM_005911|MAT2A|chr2|+	chr2:85770793-85771978	85771693	0.84	0.85	0.94	NA	0.79	0.67	0.71	1.00	1.00	0.99	0.78	1.00	0.92	NA	0.96	1.00	0.99	0.63	1.00	0.87	0.71	0.81	0.82	0.59	1.00	0.68	0.88	0.82	1.00	0.93	0.72	0.72	1.00	0.76	0.76	0.85	0.97	0.82	0.80	1.00	0.81	0.88	0.93	0.79	1.00	0.80	0.81
NM_001006622|WDR33|chr2|-	chr2:128520060-128522553	128522205	0.13	0.12	0.17	0.02	0.18	0.04	0.22	0.16	0.05	0.10	0.12	0.10	0.16	0.03	0.19	0.09	0.12	0.10	0.15	0.10	0.12	0.14	0.06	0.08	0.15	0.14	0.15	0.17	NA	0.05	0.12	0.18	0.07	0.16	0.14	0.10	0.15	0.10	0.17	0.07	0.13	0.14	0.12	0.13	0.07	0.17	0.14
NM_001199290|PHOSPHO2-KLHL23|chr2|+	chr2:170605932-170608396	170606228	NA	1.00	1.00	NA	0.63	NA	0.84	NA	0.69	1.00	NA	1.00	NA	NA	NA	NA	0.87	NA	NA	0.81	0.78	0.87	1.00	0.35	1.00	0.75	0.69	0.71	NA	0.64	0.74	0.58	NA	0.95	NA	NA	0.94	1.00	NA	NA	0.86	0.99	NA	0.84	NA	0.66	0.69
NM_006190|ORC2|chr2|-	chr2:201774894-201776110	201775461	0.51	0.62	0.82	NA	NA	0.89	0.53	0.55	NA	0.66	0.60	0.89	0.93	NA	0.52	NA	0.37	NA	0.73	0.50	0.57	0.46	0.68	NA	0.44	0.49	0.69	0.63	NA	NA	0.31	0.36	0.56	NA	NA	0.50	NA	0.53	0.63	NA	0.62	0.58	0.51	0.54	NA	0.56	0.39
NM_022662|ANAPC1|chr2|-	chr2:112525214-112526983	112526745	0.17	0.25	0.38	0.07	0.25	0.21	0.23	0.18	0.07	0.19	0.24	0.20	0.24	0.09	0.25	0.07	0.18	0.30	0.10	0.16	0.23	0.21	0.30	0.18	0.17	0.37	0.26	0.21	NA	0.14	0.16	0.18	0.37	0.35	0.19	0.24	0.20	0.21	0.28	0.23	0.25	0.31	0.21	0.21	0.15	0.26	0.26
NM_022730|COPS7B|chr2|+	chr2:232672197-232673434	232672348	0.84	1.00	1.00	0.64	1.00	0.60	1.00	NA	1.00	1.00	1.00	1.00	NA	0.58	1.00	1.00	0.85	1.00	1.00	1.00	1.00	1.00	1.00	0.71	1.00	1.00	0.86	1.00	NA	0.86	1.00	0.99	0.90	1.00	1.00	1.00	1.00	1.00	1.00	1.00	1.00	1.00	1.00	1.00	0.99	1.00	1.00
NM_001163424|MYEOV2|chr2|-	chr2:241070242-241070505	241070354	0.68	0.38	0.42	0.98	0.37	0.89	0.36	0.59	0.59	0.42	0.42	0.43	0.60	0.45	0.37	0.53	0.59	0.46	0.77	0.41	0.41	0.39	0.53	0.66	0.38	0.44	0.86	0.41	0.62	0.39	0.39	0.40	0.46	0.36	0.36	0.38	0.44	0.39	0.37	0.57	0.41	0.43	0.45	0.38	0.64	0.43	0.43
NM_033046|RTKN|chr2|-	chr2:74652988-74653701	74653550	0.84	1.00	1.00	0.41	1.00	1.00	1.00	1.00	0.74	1.00	1.00	1.00	1.00	0.37	1.00	1.00	0.87	0.98	1.00	1.00	1.00	1.00	1.00	0.66	1.00	1.00	0.84	1.00	0.72	0.91	1.00	1.00	1.00	1.00	1.00	1.00	1.00	1.00	1.00	1.00	1.00	1.00	1.00	1.00	1.00	1.00	1.00
NM_007127|VIL1|chr2|+	chr2:219313946-219314248	219314097	0.92	0.75	0.80	1.00	0.73	1.00	0.81	0.83	0.93	0.85	0.70	0.92	0.97	1.00	0.72	NA	0.82	0.76	0.69	0.80	0.76	0.80	0.71	0.73	0.79	0.78	0.87	0.75	0.59	0.70	0.75	0.59	0.75	0.76	0.94	0.77	0.79	0.81	0.87	0.94	0.80	0.79	0.70	0.77	0.90	0.75	0.75
NR_046111|LOC440894|chr2|+	chr2:110751978-110752858	110752129	0.89	NA	0.75	0.43	0.65	NA	0.81	NA	0.55	0.95	NA	0.77	1.00	0.22	1.00	0.83	0.92	NA	0.88	0.73	0.59	0.87	NA	0.68	1.00	0.70	0.90	0.71	NA	NA	0.79	0.90	NA	NA	NA	0.81	1.00	0.83	0.70	NA	0.70	0.86	NA	0.81	NA	0.58	0.72
NR_033255|DTYMK|chr2|-	chr2:242615157-242615652	242615316	0.45	0.58	0.46	0.53	0.60	0.35	0.52	0.47	0.29	0.61	0.54	0.60	0.52	0.51	0.45	0.36	0.54	0.30	0.22	0.61	0.49	0.49	0.35	0.42	0.48	0.48	0.42	0.48	0.24	0.41	0.47	0.35	0.31	0.48	0.43	0.48	0.41	0.51	0.50	0.33	0.60	0.53	0.51	0.55	0.49	0.49	0.48
NM_001256310|GLS|chr2|+	chr2:191797442-191800015	191797593	0.81	1.00	1.00	NA	0.65	NA	0.69	1.00	NA	1.00	0.90	1.00	0.68	NA	0.68	NA	0.69	0.39	NA	1.00	0.64	0.85	1.00	NA	0.82	0.70	0.58	0.66	NA	NA	0.61	0.50	1.00	0.66	0.46	0.82	0.83	1.00	1.00	1.00	0.84	0.76	0.83	0.71	0.76	0.54	0.43
NM_018471|ZC3H15|chr2|+	chr2:187373270-187374087	187373786	0.81	1.00	1.00	0.30	0.76	0.35	1.00	0.85	0.43	1.00	0.89	1.00	0.93	0.15	1.00	1.00	0.82	0.85	1.00	0.97	0.75	0.82	1.00	0.27	1.00	0.79	0.56	0.75	0.88	0.69	0.79	0.51	1.00	0.75	0.82	0.81	0.88	0.83	0.87	1.00	0.84	0.92	1.00	0.97	0.96	0.68	0.78
NM_016289|CAB39|chr2|+	chr2:231683231-231685790	231683942	0.91	1.00	1.00	NA	0.78	0.58	0.96	1.00	0.29	1.00	1.00	1.00	0.70	0.26	1.00	0.55	0.89	0.60	0.90	0.89	0.70	0.88	1.00	0.35	1.00	0.77	0.83	0.78	NA	0.44	0.78	0.56	1.00	0.92	0.67	0.86	0.91	0.96	0.98	1.00	0.94	0.98	0.85	0.91	1.00	0.69	0.64
NM_006916|RPE|chr2|+	chr2:210884393-210885435	210884605	0.80	1.00	0.93	0.24	0.72	0.51	0.95	0.79	0.25	0.85	0.93	1.00	0.75	NA	0.73	0.46	0.82	0.59	0.95	0.75	0.80	0.84	0.97	0.32	0.92	0.80	0.46	0.82	NA	0.63	0.85	0.70	0.95	0.80	0.78	0.81	0.76	0.83	0.84	1.00	0.88	0.81	0.83	0.88	0.75	0.80	0.75
NM_001430|EPAS1|chr2|+	chr2:46611648-46613842	46611832	1.00	1.00	1.00	NA	0.93	1.00	1.00	1.00	0.68	1.00	1.00	1.00	1.00	0.55	1.00	0.93	1.00	0.94	NA	1.00	0.88	1.00	NA	0.60	1.00	0.95	1.00	0.98	NA	0.77	0.94	0.77	1.00	1.00	0.93	1.00	1.00	1.00	1.00	1.00	1.00	1.00	0.99	1.00	0.88	0.87	0.84
NM_001195382|GPR35|chr2|+	chr2:241569366-241570676	241569683	1.00	1.00	1.00	0.63	0.96	0.66	1.00	1.00	0.96	1.00	1.00	1.00	1.00	0.52	1.00	0.97	1.00	0.91	1.00	0.97	1.00	1.00	1.00	0.90	1.00	0.97	1.00	0.96	1.00	0.74	0.91	1.00	1.00	0.97	0.94	1.00	0.94	1.00	1.00	1.00	0.93	1.00	1.00	1.00	1.00	0.98	0.98
NM_024065|PDCL3|chr2|+	chr2:101192816-101193201	101192989	0.29	0.61	0.43	0.01	0.29	0.16	0.37	0.47	0.02	0.35	0.44	0.52	0.24	NA	0.37	0.18	0.52	0.48	0.33	0.46	0.39	0.41	0.45	0.07	0.53	0.29	0.40	0.43	NA	NA	0.37	0.33	0.46	0.43	0.38	0.39	0.52	0.38	0.45	0.68	0.44	0.37	0.41	0.40	0.36	0.33	0.33
NM_032319|PRADC1|chr2|-	chr2:73455134-73455702	73455551	0.89	0.78	0.85	0.47	0.83	1.00	0.99	0.82	0.38	0.95	0.90	1.00	1.00	0.16	0.96	0.63	1.00	0.91	1.00	0.83	0.91	0.76	1.00	0.61	0.78	0.84	0.96	0.83	NA	0.54	0.75	0.95	1.00	0.87	0.72	0.81	0.72	0.68	0.91	0.88	0.75	0.78	0.96	0.94	0.97	0.96	0.83
NR_024191|ATL2|chr2|-	chr2:38522029-38523255	38523097	0.77	0.95	0.95	0.37	0.74	0.47	0.89	1.00	0.26	0.77	0.85	0.90	0.91	NA	0.79	0.38	1.00	0.62	0.78	0.63	0.58	0.73	0.93	0.40	0.82	0.69	0.73	0.62	NA	0.68	0.61	0.57	0.88	0.77	0.67	0.77	0.87	0.90	0.77	1.00	0.78	0.83	0.80	0.72	0.98	0.73	0.65
NM_014014|SNRNP200|chr2|-	chr2:96940074-96940893	96940528	0.08	0.12	0.15	0.05	0.12	0.07	0.10	0.07	0.08	0.09	0.10	0.10	0.05	0.05	0.10	0.10	0.09	0.07	0.14	0.06	0.08	0.09	0.12	0.07	0.08	0.10	0.08	0.11	0.08	0.09	0.09	0.08	0.14	0.08	0.09	0.07	0.10	0.08	0.10	0.07	0.11	0.10	0.12	0.06	0.10	0.10	0.09
NM_004939|DDX1|chr2|+	chr2:15770900-15771235	15771051	0.94	0.60	0.59	0.21	0.49	0.50	0.59	0.50	0.44	0.71	0.59	0.68	0.82	0.11	0.68	0.82	0.56	0.55	0.87	0.58	0.53	0.51	0.67	0.32	0.65	0.57	0.67	0.50	0.70	0.32	0.51	0.43	0.72	0.54	0.48	0.53	0.52	0.54	0.53	0.91	0.54	0.55	0.64	0.53	0.88	0.46	0.42
NM_001206840|TGOLN2|chr2|-	chr2:85545141-85549922	85549771	1.00	1.00	1.00	NA	1.00	1.00	1.00	NA	NA	1.00	1.00	1.00	NA	NA	1.00	NA	1.00	1.00	NA	1.00	1.00	1.00	NA	1.00	1.00	1.00	1.00	1.00	NA	NA	1.00	1.00	NA	1.00	1.00	1.00	1.00	1.00	1.00	NA	1.00	1.00	1.00	1.00	1.00	1.00	1.00
NM_001146688|KDM3A|chr2|+	chr2:86719162-86719839	86719313	0.93	1.00	0.88	0.91	0.74	1.00	0.83	0.99	0.97	1.00	0.79	0.94	0.79	0.62	0.96	1.00	0.92	NA	0.94	1.00	0.79	0.80	0.76	0.94	0.98	0.83	0.80	0.81	NA	1.00	0.75	0.63	1.00	0.79	0.76	0.75	0.95	0.75	0.81	1.00	0.81	0.82	0.86	0.96	1.00	0.76	0.74
NM_012477|WBP1|chr2|+	chr2:74687348-74688018	74687754	0.64	1.00	0.93	0.66	1.00	0.91	1.00	0.89	0.76	1.00	1.00	1.00	1.00	0.42	1.00	1.00	1.00	0.86	1.00	0.99	0.95	0.88	1.00	0.60	1.00	0.97	0.74	0.97	NA	0.75	0.86	0.85	1.00	0.86	0.96	0.83	1.00	0.94	1.00	1.00	0.88	0.89	0.87	0.92	0.98	0.90	0.92
NM_006773|DDX18|chr2|+	chr2:118588158-118589953	118588463	0.67	0.68	0.83	NA	0.63	1.00	0.77	1.00	NA	0.78	0.79	0.90	0.77	NA	0.84	1.00	0.70	0.64	0.81	0.84	0.68	0.66	0.59	0.89	0.82	0.60	0.78	0.74	0.53	0.72	0.60	0.75	0.81	0.72	0.74	0.75	0.86	0.66	0.77	0.81	0.71	0.76	0.89	0.90	0.80	0.78	0.69
NM_018269|ADI1|chr2|-	chr2:3501690-3502853	3502273	0.36	0.24	0.18	0.06	0.24	0.16	0.22	0.40	0.13	0.39	0.39	0.56	0.21	0.09	0.45	0.23	0.35	0.22	0.38	0.37	0.37	0.14	0.41	0.16	0.29	0.34	0.28	0.38	0.41	0.21	0.38	0.25	0.50	0.39	0.28	0.34	0.36	0.32	0.33	0.46	0.42	0.32	0.45	0.34	0.48	0.37	0.37
NM_006374|STK25|chr2|-	chr2:242434432-242435116	242434847	0.72	0.84	0.76	0.49	0.72	0.47	0.67	0.95	0.77	0.87	0.79	0.96	0.73	0.54	0.90	0.81	0.59	0.72	0.91	0.73	0.69	0.70	0.60	0.53	0.94	0.72	0.73	0.71	0.94	0.78	0.75	0.57	0.80	0.74	0.82	0.80	0.87	0.82	0.79	0.78	0.74	0.83	0.78	0.80	0.98	0.78	0.72
NM_003096|SNRPG|chr2|-	chr2:70508506-70508816	70508665	0.16	0.14	0.15	0.01	0.08	0.07	0.10	0.15	0.02	0.07	0.12	0.10	0.07	0.00	0.07	0.06	0.14	0.13	0.04	0.08	0.09	0.08	0.24	0.04	0.10	0.10	0.11	0.07	NA	0.04	0.07	0.06	0.13	0.13	0.09	0.09	0.19	0.06	0.09	0.14	0.10	0.08	0.15	0.06	0.15	0.07	0.07
NM_017789|SEMA4C|chr2|-	chr2:97525473-97527192	97525938	0.49	NA	0.64	NA	0.67	NA	NA	NA	1.00	0.83	0.69	0.93	0.57	0.89	0.85	0.89	NA	NA	NA	NA	0.70	0.82	NA	0.54	0.71	0.75	0.51	0.75	0.38	1.00	0.68	0.70	NA	0.51	0.59	0.73	0.53	0.75	0.84	NA	0.77	0.62	0.52	0.74	0.33	0.67	0.79
NR_038427|LOC100505624|chr2|+	chr2:27560304-27560670	27560455	0.04	NA	NA	NA	0.03	NA	0.00	NA	NA	NA	NA	NA	NA	NA	0.01	NA	0.02	NA	NA	NA	0.00	0.01	NA	0.00	0.03	0.00	0.00	0.00	NA	NA	0.01	0.01	NA	0.00	NA	0.00	NA	0.02	0.01	NA	0.00	0.01	NA	0.01	NA	0.00	0.00
NM_016297|PCYOX1|chr2|+	chr2:70503866-70508317	70504017	NA	1.00	1.00	NA	1.00	NA	0.96	NA	NA	NA	1.00	1.00	1.00	NA	1.00	NA	0.93	NA	NA	NA	1.00	1.00	NA	0.61	1.00	0.86	1.00	0.87	NA	0.79	0.92	1.00	NA	0.98	0.83	1.00	1.00	1.00	1.00	NA	1.00	1.00	1.00	1.00	NA	0.95	0.80
NM_032822|FAM136A|chr2|-	chr2:70523108-70524609	70524458	1.00	1.00	0.90	0.28	0.87	0.86	0.99	0.98	0.27	0.90	0.92	1.00	0.78	0.28	0.75	0.85	1.00	1.00	1.00	0.79	0.80	0.83	1.00	0.46	0.72	0.87	0.83	0.79	0.52	0.80	0.80	0.77	1.00	0.77	0.64	0.95	0.79	0.65	1.00	1.00	0.88	0.94	0.92	0.72	0.90	0.76	0.78
NR_037879|LOC100505876|chr2|+	chr2:37429046-37431886	37429197	0.74	1.00	1.00	NA	1.00	0.59	1.00	1.00	0.91	1.00	1.00	1.00	0.81	NA	1.00	NA	0.75	0.71	NA	1.00	0.85	0.87	1.00	0.63	1.00	1.00	1.00	1.00	NA	NA	1.00	0.87	1.00	1.00	NA	1.00	0.91	1.00	1.00	1.00	1.00	1.00	1.00	0.92	0.77	0.99	0.86
NM_004804|CIAO1|chr2|+	chr2:96936849-96939900	96937167	0.42	0.44	0.46	0.10	0.49	0.42	0.62	0.36	0.18	0.43	0.44	0.49	0.27	0.09	0.36	0.39	0.40	0.44	0.48	0.22	0.48	0.43	0.31	0.23	0.35	0.49	0.45	0.49	NA	0.32	0.44	0.42	0.41	0.56	0.46	0.46	0.34	0.43	0.66	0.44	0.49	0.34	0.50	0.40	0.44	0.54	0.46
NM_001035507|AGBL5|chr2|+	chr2:27282058-27282403	27282209	0.89	0.54	0.50	NA	0.52	0.61	0.75	NA	NA	0.65	0.57	0.55	0.78	NA	0.48	0.87	1.00	NA	1.00	0.60	0.60	0.52	0.75	NA	0.59	NA	0.46	0.57	0.27	NA	NA	0.48	0.76	NA	NA	0.60	0.60	0.62	0.57	0.27	0.48	0.52	0.63	0.62	0.78	0.57	0.46
NM_016030|TRAPPC12|chr2|+	chr2:3482990-3483342	3483141	0.94	0.59	0.64	0.91	0.57	0.60	0.50	0.73	0.75	0.66	0.59	0.60	0.81	0.79	0.67	0.81	0.91	0.75	0.71	0.66	0.66	0.61	0.32	0.75	0.70	0.64	0.79	0.61	NA	0.75	0.59	0.75	0.45	0.54	0.57	0.62	0.69	0.65	0.62	0.73	0.62	0.65	0.68	0.65	0.69	0.58	0.66
NM_032515|BOK|chr2|+	chr2:242511712-242513553	242511935	1.00	1.00	1.00	0.66	1.00	0.90	1.00	1.00	NA	NA	1.00	1.00	1.00	0.33	1.00	1.00	1.00	0.94	NA	NA	1.00	1.00	NA	0.50	1.00	1.00	1.00	1.00	NA	0.77	1.00	1.00	NA	1.00	0.89	1.00	1.00	1.00	1.00	NA	1.00	1.00	1.00	1.00	1.00	1.00	1.00
NM_052905|FMNL2|chr2|+	chr2:153504310-153506348	153505845	NA	1.00	1.00	NA	NA	0.10	0.65	NA	NA	NA	NA	1.00	NA	NA	0.64	NA	0.18	NA	NA	NA	0.47	0.64	NA	NA	0.78	0.55	NA	0.60	NA	0.14	0.65	0.33	NA	NA	0.37	0.64	NA	NA	0.81	NA	0.82	0.81	NA	0.68	NA	0.43	NA
NM_145644|MRPL35|chr2|+	chr2:86439549-86440477	86439899	0.12	0.26	0.13	0.22	0.27	0.15	0.23	0.22	0.08	0.22	0.32	0.28	0.22	0.05	0.19	0.14	0.13	0.06	0.14	0.23	0.24	0.12	0.10	0.11	0.19	0.17	0.10	0.22	NA	0.06	0.19	0.11	0.18	0.16	0.15	0.22	0.16	0.12	0.30	0.17	0.30	0.17	0.26	0.14	0.14	0.26	0.13
NM_018234|STEAP3|chr2|+	chr2:120020633-120023227	120020813	NA	NA	0.91	0.55	NA	NA	NA	NA	0.44	0.98	0.86	1.00	1.00	0.30	NA	0.66	0.95	1.00	1.00	0.92	1.00	0.91	NA	0.48	1.00	0.85	NA	0.83	NA	0.46	0.88	0.87	NA	0.86	0.80	0.91	0.92	0.85	1.00	NA	0.99	1.00	0.89	0.94	0.78	0.97	0.83
NM_007315|STAT1|chr2|-	chr2:191833762-191835443	191835018	1.00	1.00	1.00	NA	0.90	0.92	1.00	1.00	0.56	1.00	1.00	1.00	1.00	NA	1.00	0.88	0.94	0.84	1.00	1.00	0.92	0.95	1.00	0.58	1.00	0.97	0.87	0.94	NA	0.93	0.86	0.63	1.00	0.97	0.74	1.00	0.93	1.00	1.00	1.00	1.00	1.00	1.00	1.00	1.00	0.90	0.86
NM_016653|ZAK|chr2|+	chr2:174130778-174132737	174132136	NA	0.33	0.38	NA	NA	0.14	0.42	NA	0.02	0.32	0.47	0.46	NA	NA	NA	NA	NA	NA	NA	0.25	NA	0.28	NA	0.03	0.41	0.34	NA	0.20	NA	NA	0.24	NA	NA	0.23	NA	0.29	0.30	0.42	0.33	NA	NA	0.41	0.31	0.22	0.16	NA	0.26
NM_015131|WDR43|chr2|+	chr2:29169466-29171080	29169788	0.35	0.79	0.56	NA	0.31	0.16	0.57	0.44	0.13	0.46	0.43	0.68	0.35	NA	0.52	0.20	0.43	0.32	0.40	0.41	0.32	0.43	0.42	0.14	0.44	0.38	0.23	0.33	0.40	0.24	0.38	0.19	0.39	0.42	0.38	0.37	0.59	0.37	0.47	1.00	0.41	0.51	0.50	0.45	0.47	0.31	0.28
NM_024624|SMC6|chr2|-	chr2:17845079-17846880	17846603	0.39	0.33	0.37	NA	0.28	NA	0.32	0.25	NA	0.27	0.31	0.27	0.33	NA	0.28	NA	0.33	NA	0.26	0.20	0.28	0.27	NA	NA	0.22	NA	0.26	0.26	NA	0.47	0.22	0.25	0.31	0.43	0.25	0.33	0.70	0.30	0.39	NA	NA	0.42	0.39	0.25	0.20	NA	0.37
NM_030915|LBH|chr2|+	chr2:30480299-30482899	30480450	1.00	1.00	1.00	NA	1.00	NA	1.00	1.00	1.00	1.00	NA	1.00	1.00	NA	1.00	1.00	1.00	1.00	NA	0.90	0.99	1.00	NA	1.00	1.00	1.00	1.00	1.00	NA	1.00	0.98	0.87	NA	1.00	0.82	1.00	1.00	NA	1.00	1.00	1.00	1.00	1.00	1.00	NA	0.99	0.93
NM_012205|HAAO|chr2|-	chr2:42994229-42994655	42994426	0.68	0.78	0.98	NA	0.91	NA	0.85	NA	0.96	0.93	NA	0.88	NA	NA	NA	0.75	NA	NA	0.82	0.86	NA	0.76	NA	0.72	0.98	0.85	0.69	NA	NA	NA	0.93	NA	0.48	0.91	NA	NA	0.75	0.87	0.81	NA	NA	0.78	0.86	NA	NA	NA	0.80
NM_018981|DNAJC10|chr2|+	chr2:183641848-183643255	183642660	0.47	0.88	0.88	NA	0.64	0.15	0.66	0.38	NA	0.54	0.65	0.87	0.35	NA	0.58	0.07	0.34	0.25	0.15	0.57	0.61	0.66	0.66	0.12	0.43	0.60	0.33	0.54	0.42	0.20	0.55	0.51	0.77	0.59	0.49	0.50	0.83	0.66	0.70	0.97	0.79	0.56	0.62	0.57	0.34	0.48	0.38
NM_015909|NBAS|chr2|-	chr2:15307032-15307447	15307283	0.66	0.49	0.59	0.35	0.47	0.51	0.69	0.88	0.43	0.77	0.46	0.60	0.70	0.14	0.60	0.58	0.60	0.69	0.88	0.63	0.43	0.52	0.75	0.52	0.59	0.54	0.58	0.58	NA	0.71	0.59	0.47	0.44	0.65	0.61	0.64	0.67	0.61	0.53	0.58	0.58	0.62	0.60	0.55	0.75	0.52	0.51
NM_020532|RTN4|chr2|-	chr2:55199327-55200334	55200086	0.84	1.00	1.00	0.75	1.00	0.58	1.00	1.00	0.39	1.00	1.00	1.00	1.00	0.30	1.00	0.87	0.74	0.66	0.99	1.00	1.00	1.00	1.00	0.40	1.00	1.00	0.67	1.00	1.00	0.81	1.00	0.99	1.00	1.00	0.95	1.00	0.87	1.00	1.00	1.00	1.00	1.00	1.00	1.00	0.83	1.00	0.99
NM_015488|PNKD|chr2|+	chr2:219209531-219211516	219209682	1.00	1.00	1.00	NA	1.00	NA	1.00	NA	1.00	1.00	1.00	1.00	1.00	NA	1.00	NA	NA	1.00	NA	1.00	1.00	1.00	NA	1.00	1.00	1.00	1.00	1.00	0.35	1.00	1.00	0.93	0.81	1.00	1.00	1.00	1.00	1.00	1.00	1.00	1.00	1.00	NA	0.98	1.00	1.00	1.00
NM_019076|UGT1A8|chr2|+	chr2:234680908-234681945	234681059	1.00	NA	1.00	NA	NA	NA	NA	NA	NA	1.00	NA	1.00	1.00	0.41	1.00	NA	1.00	0.87	1.00	1.00	NA	1.00	NA	0.63	NA	NA	1.00	NA	NA	NA	NA	1.00	NA	NA	NA	NA	1.00	1.00	1.00	NA	NA	NA	NA	NA	NA	NA	1.00
NM_014860|SUPT7L|chr2|-	chr2:27873713-27876614	27875994	0.12	0.16	0.15	NA	0.15	0.12	0.18	0.18	0.08	0.11	0.14	0.11	0.12	NA	0.12	0.10	0.10	0.13	0.14	0.12	0.14	0.11	0.09	0.16	0.08	0.18	0.15	0.15	NA	NA	0.14	0.11	0.06	0.21	0.19	0.13	0.16	0.10	0.16	NA	0.13	0.17	0.16	0.11	0.10	0.20	0.18
NM_020830|WDFY1|chr2|-	chr2:224740065-224743447	224743296	1.00	1.00	1.00	NA	0.99	NA	1.00	NA	0.41	NA	1.00	1.00	NA	NA	1.00	0.96	1.00	1.00	NA	1.00	1.00	1.00	NA	0.51	1.00	1.00	0.63	0.91	NA	NA	1.00	0.76	1.00	1.00	0.90	0.93	1.00	1.00	1.00	NA	1.00	1.00	0.97	1.00	NA	1.00	0.97
NM_001178041|DBI|chr2|+	chr2:120129821-120130122	120129984	0.54	0.57	0.64	0.75	0.51	0.47	0.57	0.52	0.40	0.60	0.57	0.59	0.49	0.70	0.45	0.34	0.46	0.53	0.44	0.62	0.52	0.55	0.46	0.48	0.44	0.57	0.58	0.51	0.59	0.44	0.52	0.52	0.52	0.58	0.38	0.60	0.43	0.57	0.59	0.50	0.58	0.53	0.57	0.57	0.52	0.49	0.49
NM_001037174|ARL5A|chr2|-	chr2:152657480-152659838	152658945	0.91	0.98	0.82	NA	0.63	0.47	0.75	0.76	NA	0.79	0.77	1.00	0.70	NA	NA	NA	0.72	0.46	NA	0.80	0.60	0.72	0.85	0.46	0.72	0.68	0.48	0.59	NA	NA	0.56	0.48	1.00	0.78	0.56	0.62	0.84	0.61	0.86	0.92	0.81	0.62	0.68	0.72	0.82	0.58	0.50
NM_138799|MBOAT2|chr2|-	chr2:8996701-8999034	8998293	NA	NA	0.16	NA	0.34	0.18	0.23	0.08	NA	0.18	0.15	NA	NA	NA	0.24	0.11	0.17	NA	NA	NA	0.29	0.15	0.21	NA	NA	0.18	NA	NA	NA	0.13	0.25	0.30	NA	0.19	0.33	0.19	NA	0.15	0.34	NA	0.20	0.23	0.26	NA	0.14	0.40	0.23
NM_005336|HDLBP|chr2|-	chr2:242166682-242169102	242168679	0.06	0.07	0.05	0.05	0.09	0.07	0.06	0.04	0.05	0.04	0.05	0.03	0.04	0.09	0.04	0.06	0.06	0.05	0.08	0.04	0.07	0.04	0.07	0.07	0.04	0.06	0.06	0.08	0.04	0.07	0.07	0.07	0.06	0.04	0.07	0.04	0.06	0.12	0.09	0.06	0.08	0.07	0.06	0.04	0.03	0.05	0.04
NM_000599|IGFBP5|chr2|-	chr2:217536828-217541605	217541454	NA	1.00	1.00	NA	1.00	NA	1.00	1.00	1.00	1.00	1.00	1.00	1.00	0.68	1.00	1.00	NA	1.00	NA	1.00	1.00	1.00	NA	1.00	1.00	1.00	1.00	1.00	NA	1.00	1.00	1.00	NA	1.00	1.00	1.00	NA	1.00	1.00	NA	1.00	NA	1.00	1.00	1.00	1.00	1.00
NR_024205|LINC00152|chr2|+	chr2:87820726-87821030	87820916	1.00	0.57	0.77	0.50	0.71	NA	0.54	0.84	0.58	0.57	0.58	0.53	0.95	0.41	0.64	0.68	0.82	0.73	0.70	0.64	0.57	0.84	0.74	0.84	0.67	0.57	0.94	0.54	NA	0.77	0.48	0.73	0.72	0.60	0.60	0.60	0.68	0.73	0.54	0.84	0.72	0.77	0.77	0.55	0.72	0.64	0.67
NM_006155|SEPT2|chr2|+	chr2:242291382-242293441	242291533	1.00	1.00	1.00	1.00	1.00	1.00	1.00	1.00	1.00	1.00	1.00	1.00	1.00	1.00	1.00	1.00	1.00	1.00	1.00	1.00	1.00	1.00	1.00	0.82	1.00	1.00	1.00	1.00	1.00	1.00	1.00	1.00	1.00	1.00	1.00	1.00	1.00	1.00	1.00	1.00	1.00	1.00	1.00	1.00	1.00	1.00	1.00
NM_015702|MMADHC|chr2|-	chr2:150426147-150426682	150426492	0.48	0.59	0.52	0.40	0.39	0.26	0.52	0.53	0.27	0.46	0.50	0.62	0.37	0.18	0.43	0.34	0.39	0.33	0.57	0.46	0.45	0.44	0.60	0.27	0.42	0.48	0.37	0.40	0.68	0.32	0.44	0.34	0.63	0.49	0.35	0.41	0.49	0.45	0.56	0.71	0.50	0.42	0.49	0.45	0.47	0.33	0.36
NM_001202513|MXD1|chr2|+	chr2:70165232-70170076	70167715	NA	0.59	NA	NA	0.74	NA	0.54	0.67	0.35	NA	0.56	NA	NA	0.22	NA	0.62	0.78	0.50	NA	0.31	NA	0.79	NA	NA	0.55	0.57	0.71	NA	NA	0.70	0.52	0.53	0.56	0.47	0.55	0.56	0.80	NA	0.72	0.59	NA	0.60	0.89	0.70	0.73	NA	0.49
NM_152834|TMEM18|chr2|-	chr2:667973-669675	669309	0.18	0.15	0.17	0.06	0.19	0.18	0.16	0.09	0.10	0.12	0.08	0.13	0.21	NA	0.25	0.14	0.21	0.12	0.15	0.13	0.23	0.18	0.13	0.10	0.14	0.17	0.23	0.18	NA	0.13	0.10	0.15	0.14	0.13	0.17	0.12	0.17	0.14	0.21	0.12	0.19	0.17	0.20	0.15	0.18	0.21	0.15
NR_024373|LOC541471|chr2|-	chr2:112186886-112187197	112187046	0.97	0.51	0.69	0.41	0.53	0.55	0.56	0.91	0.76	0.53	0.55	0.68	0.64	0.38	0.70	0.65	1.00	0.48	0.73	0.55	0.57	0.69	0.77	0.59	0.65	0.52	1.00	0.53	NA	0.69	0.48	0.63	0.49	0.58	0.57	0.58	0.47	0.66	0.54	0.61	0.60	0.63	0.64	0.56	0.69	0.66	0.60
NM_018089|ANKZF1|chr2|+	chr2:220101044-220101391	220101195	0.58	0.57	0.64	0.57	0.57	0.52	0.80	0.93	0.60	0.67	0.78	0.68	0.87	0.25	0.68	0.51	0.93	0.60	1.00	0.72	0.57	0.63	0.67	0.43	0.75	0.66	0.95	0.70	NA	0.34	0.75	0.64	0.68	0.68	0.67	0.64	0.73	0.57	0.66	0.74	0.65	0.69	0.77	0.65	0.69	0.59	0.57
NM_001927|DES|chr2|+	chr2:220290671-220291461	220290930	0.69	NA	NA	NA	0.74	0.47	0.71	0.89	NA	0.98	NA	0.86	0.87	0.17	1.00	NA	NA	0.67	NA	0.85	NA	0.78	NA	0.32	NA	NA	0.81	0.69	NA	0.34	0.69	1.00	0.58	NA	0.77	NA	0.80	NA	0.80	NA	0.69	NA	NA	0.81	0.93	0.68	NA
NM_006000|TUBA4A|chr2|-	chr2:220115059-220116045	220115894	0.96	1.00	1.00	1.00	1.00	0.95	1.00	1.00	1.00	1.00	1.00	1.00	1.00	1.00	1.00	1.00	0.93	1.00	1.00	1.00	1.00	1.00	1.00	1.00	1.00	1.00	1.00	1.00	1.00	1.00	1.00	1.00	1.00	1.00	1.00	1.00	1.00	1.00	1.00	1.00	1.00	1.00	1.00	1.00	1.00	1.00	1.00
NM_021198|CTDSP1|chr2|+	chr2:219269020-219270664	219269343	0.66	1.00	0.94	0.51	0.89	0.87	0.88	0.82	0.67	1.00	1.00	1.00	0.91	0.30	1.00	0.86	0.69	0.75	1.00	0.89	0.89	0.94	1.00	0.44	1.00	0.91	0.58	0.89	0.60	0.56	0.88	0.70	1.00	0.90	0.89	0.92	0.73	0.99	1.00	1.00	0.91	0.98	1.00	0.86	0.96	0.92	0.89
NM_004882|CIR1|chr2|-	chr2:175212878-175213900	175213172	NA	0.70	0.63	NA	0.40	NA	0.60	0.60	NA	0.72	0.45	0.60	0.37	NA	0.36	NA	0.51	NA	NA	0.59	0.45	0.51	0.68	NA	0.40	0.46	NA	0.41	NA	NA	0.45	0.32	0.61	0.51	0.42	0.53	0.65	0.54	0.58	1.00	0.53	0.46	0.49	0.47	NA	0.42	0.36
NM_015904|EIF5B|chr2|+	chr2:100015770-100016728	100016163	0.14	0.22	0.19	0.05	0.20	0.07	0.20	0.15	0.14	0.18	0.20	0.20	0.19	NA	0.18	0.11	0.19	0.18	0.23	0.16	0.18	0.19	0.19	0.09	0.17	0.22	0.13	0.19	0.13	0.14	0.16	0.13	0.20	0.24	0.21	0.18	0.22	0.19	0.18	0.30	0.17	0.21	0.20	0.17	0.18	0.23	0.18
NM_001257197|CUL3|chr2|-	chr2:225334867-225339093	225338714	0.04	0.06	0.05	0.03	0.05	0.03	0.08	0.05	0.03	0.05	0.06	0.07	0.06	0.02	0.06	0.04	0.06	0.05	0.04	0.05	0.06	0.05	0.05	0.03	0.05	0.07	0.04	0.08	NA	0.07	0.06	0.06	0.05	0.06	0.06	0.04	0.06	0.05	0.08	0.06	0.06	0.07	0.06	0.06	0.05	0.10	0.05
NM_006857|SNRNP27|chr2|+	chr2:70131386-70132368	70131537	0.71	1.00	0.98	NA	0.74	0.29	0.80	0.76	NA	0.67	0.88	0.94	0.93	NA	1.00	0.54	0.55	0.53	NA	0.67	0.93	0.74	0.84	0.16	0.82	0.70	0.40	0.63	NA	NA	0.76	0.65	1.00	0.87	0.75	0.78	0.79	0.91	0.84	0.81	0.84	0.87	0.96	0.65	0.78	0.74	0.74
NM_004504|AGFG1|chr2|+	chr2:228419152-228425938	228419766	0.06	0.10	0.13	NA	0.15	0.10	0.17	0.10	NA	0.09	0.11	0.13	0.15	NA	0.15	0.10	0.12	0.10	0.09	0.07	0.15	0.14	0.13	0.08	0.15	0.13	0.09	0.16	NA	0.11	0.10	0.16	0.10	0.08	0.21	0.09	0.16	0.11	0.21	0.13	0.16	0.11	0.16	0.09	0.09	0.14	0.12
NM_006577|B3GNT2|chr2|+	chr2:62449347-62451866	62449498	NA	1.00	1.00	NA	1.00	NA	1.00	NA	NA	1.00	1.00	1.00	NA	NA	NA	NA	NA	NA	NA	1.00	1.00	1.00	NA	NA	1.00	1.00	NA	1.00	NA	NA	1.00	1.00	NA	1.00	1.00	1.00	NA	1.00	1.00	1.00	1.00	1.00	1.00	1.00	NA	1.00	1.00
NM_003648|DGKD|chr2|+	chr2:234378017-234380743	234378391	1.00	NA	1.00	NA	1.00	NA	1.00	NA	0.80	1.00	NA	NA	1.00	0.64	1.00	1.00	NA	1.00	NA	1.00	1.00	NA	NA	0.84	1.00	NA	1.00	1.00	NA	NA	1.00	1.00	NA	1.00	1.00	1.00	1.00	1.00	1.00	NA	1.00	1.00	1.00	1.00	NA	NA	1.00
NM_018158|SLC4A1AP|chr2|+	chr2:27917501-27917847	27917705	0.62	0.58	NA	NA	0.49	NA	0.59	0.82	NA	0.67	0.50	0.69	0.62	NA	0.66	NA	0.44	NA	NA	0.61	0.47	0.51	0.79	NA	0.58	NA	NA	0.44	NA	NA	0.47	NA	0.63	NA	NA	0.61	0.65	0.64	0.71	NA	0.55	0.50	0.46	0.58	NA	0.53	0.43
NM_017892|PRPF40A|chr2|-	chr2:153508107-153512912	153511917	0.05	0.12	0.10	NA	0.10	0.13	0.13	0.08	NA	0.06	0.12	0.11	0.12	NA	0.09	0.13	0.10	0.11	0.13	0.07	0.14	0.10	0.10	0.15	0.08	0.15	0.10	0.16	0.07	0.10	0.09	0.09	0.07	0.10	0.13	0.09	0.14	0.11	0.15	0.12	0.14	0.10	0.16	0.10	0.11	0.23	0.09
NM_001080124|CASP8|chr2|+	chr2:202151182-202152434	202151333	0.90	0.95	0.78	NA	0.65	0.44	0.80	0.81	0.28	0.72	0.71	1.00	0.81	NA	0.96	NA	0.63	0.59	NA	0.68	0.66	0.66	0.72	0.43	0.92	0.65	0.48	0.61	NA	0.37	0.62	0.46	0.60	0.83	0.69	0.68	0.87	0.55	0.73	1.00	0.71	0.86	0.80	0.77	0.82	0.51	0.60
NM_001256721|CCT4|chr2|-	chr2:62095262-62095841	62095690	0.14	0.16	0.13	0.01	0.12	0.08	0.15	0.16	0.01	0.10	0.15	0.18	0.12	0.01	0.16	0.07	0.17	0.09	0.18	0.11	0.12	0.12	0.24	0.05	0.16	0.13	0.12	0.12	0.24	0.10	0.14	0.12	0.28	0.13	0.12	0.13	0.19	0.13	0.13	0.24	0.15	0.15	0.13	0.12	0.14	0.12	0.12
NM_001142621|TGFBRAP1|chr2|-	chr2:105883540-105884016	105883683	NA	NA	NA	NA	0.27	NA	0.31	NA	NA	NA	NA	NA	NA	NA	0.19	NA	0.37	NA	NA	NA	0.23	0.27	NA	NA	0.35	0.27	0.11	0.67	NA	NA	0.27	0.52	NA	NA	0.14	0.64	0.77	0.47	0.17	NA	0.65	0.21	0.24	0.21	NA	0.24	0.23
NM_019063|EML4|chr2|+	chr2:42556874-42559688	42557403	0.76	1.00	0.94	NA	0.67	0.53	0.83	1.00	0.26	0.98	1.00	1.00	0.98	0.20	0.75	0.60	1.00	0.80	1.00	0.69	0.62	0.71	1.00	0.32	0.87	0.75	0.59	0.66	NA	0.70	0.67	0.55	NA	0.77	0.51	0.74	1.00	0.84	0.94	NA	0.87	0.82	0.78	0.73	1.00	0.63	0.68
NM_002453|MTIF2|chr2|-	chr2:55463756-55463956	55463805	0.40	0.57	0.68	0.21	0.59	0.67	0.63	0.51	0.23	0.46	0.56	0.65	0.47	NA	0.47	0.41	0.45	0.46	0.53	0.58	0.52	0.54	0.56	0.42	0.48	0.54	0.75	0.57	NA	NA	0.53	0.63	0.53	0.73	0.46	0.71	0.58	0.49	0.68	0.61	0.55	0.60	0.67	0.53	0.44	0.61	0.59
NM_022152|TMBIM1|chr2|-	chr2:219138917-219140344	219140193	0.98	1.00	1.00	0.88	1.00	1.00	1.00	1.00	0.62	1.00	1.00	1.00	1.00	0.50	1.00	1.00	1.00	1.00	1.00	1.00	1.00	1.00	1.00	0.93	1.00	1.00	0.98	1.00	1.00	0.75	1.00	1.00	1.00	1.00	1.00	1.00	0.90	1.00	1.00	1.00	1.00	1.00	1.00	1.00	1.00	1.00	1.00
NM_018226|RNPEPL1|chr2|+	chr2:241517016-241518149	241517167	0.89	1.00	0.98	1.00	0.89	0.74	0.80	0.96	1.00	1.00	0.91	1.00	1.00	0.93	1.00	1.00	0.56	0.84	1.00	0.92	0.93	0.91	0.67	0.75	1.00	0.88	0.77	0.93	0.72	0.88	1.00	0.82	0.88	0.85	0.98	0.88	0.85	1.00	0.90	0.99	0.91	1.00	1.00	0.90	0.96	1.00	0.95
NM_001206841|TGOLN2|chr2|-	chr2:85545141-85549881	85549730	1.00	1.00	1.00	NA	1.00	1.00	1.00	NA	1.00	1.00	1.00	1.00	1.00	NA	1.00	1.00	1.00	1.00	NA	1.00	1.00	1.00	1.00	1.00	1.00	1.00	1.00	1.00	NA	1.00	1.00	1.00	1.00	1.00	1.00	1.00	1.00	1.00	1.00	NA	1.00	1.00	1.00	1.00	1.00	1.00	1.00
NM_003659|AGPS|chr2|+	chr2:178402802-178408564	178403916	0.24	0.31	0.42	NA	0.35	0.29	0.33	0.30	NA	0.30	0.32	0.24	0.37	NA	0.42	NA	0.34	0.24	0.21	0.19	0.31	0.38	0.44	0.20	0.37	0.33	0.33	0.35	NA	0.26	0.29	0.26	0.37	0.24	0.40	0.26	0.41	0.24	0.37	0.41	0.24	0.37	0.38	0.19	0.36	0.31	0.37
NM_002181|IHH|chr2|-	chr2:219919142-219920587	219920232	1.00	1.00	1.00	0.93	1.00	1.00	1.00	NA	1.00	1.00	NA	1.00	1.00	0.76	1.00	1.00	1.00	1.00	1.00	1.00	1.00	1.00	1.00	0.81	1.00	1.00	0.89	1.00	0.78	1.00	1.00	0.85	1.00	1.00	NA	NA	1.00	1.00	1.00	1.00	1.00	1.00	1.00	1.00	1.00	1.00	1.00
NM_001127207|SMARCAL1|chr2|+	chr2:217347461-217347774	217347651	0.41	0.33	0.52	NA	0.32	NA	0.47	0.60	NA	0.41	0.45	0.32	0.43	NA	0.50	0.25	0.59	NA	0.41	0.40	0.39	0.39	0.44	NA	0.45	NA	NA	0.36	NA	NA	NA	0.48	NA	NA	0.35	NA	1.00	0.38	0.40	NA	0.38	0.51	0.43	0.41	0.25	0.46	0.30
NM_020744|MTA3|chr2|+	chr2:42936014-42936353	42936183	0.53	0.55	0.59	0.33	0.59	0.52	0.68	0.62	0.52	0.46	0.69	0.65	0.81	NA	0.60	0.58	0.67	0.77	0.56	0.44	NA	0.61	0.64	0.40	0.55	0.74	0.70	0.61	NA	0.64	0.66	0.53	0.55	0.68	0.50	0.56	0.49	0.61	0.59	0.66	0.61	0.69	0.67	0.43	0.74	0.49	0.48
NM_004688|NMI|chr2|-	chr2:152126982-152127389	152127167	0.62	0.53	0.48	NA	NA	0.30	0.53	0.43	0.00	0.33	0.39	0.49	0.56	NA	0.31	0.11	0.50	0.32	0.34	0.42	0.50	0.40	0.35	0.18	0.28	0.39	0.39	0.37	NA	0.51	0.36	0.27	0.51	0.38	0.33	0.40	0.45	0.46	0.49	0.46	0.43	0.35	0.39	0.37	0.36	0.37	0.32
NM_001171617|PREPL|chr2|-	chr2:44547962-44548584	44548150	0.73	0.68	0.57	NA	0.74	1.00	1.00	0.97	NA	0.74	NA	0.77	0.79	NA	0.68	NA	0.84	NA	0.69	0.92	0.74	0.80	0.32	0.87	0.79	0.68	NA	0.93	NA	NA	0.53	0.81	0.53	0.59	0.74	0.79	0.76	0.83	0.86	0.51	0.72	0.80	0.69	0.72	NA	0.86	0.76
NM_032168|WDR75|chr2|+	chr2:190339939-190340264	190340160	0.32	0.32	0.30	NA	0.27	0.22	0.35	0.16	NA	0.29	0.26	0.27	0.23	NA	0.18	0.08	0.13	0.18	0.03	0.35	0.29	0.26	0.15	0.08	0.16	0.25	0.24	0.23	NA	0.10	0.26	0.21	0.33	0.23	0.15	0.25	0.29	0.29	0.24	0.27	0.28	0.22	0.25	0.20	0.05	0.22	0.26
NR_037862|SNRNP27|chr2|+	chr2:70131644-70132368	70132172	NA	0.56	0.63	NA	0.68	NA	0.67	0.70	NA	0.65	0.58	0.83	0.73	NA	0.67	NA	0.50	NA	NA	0.53	0.60	0.52	0.58	NA	0.53	0.90	NA	0.69	NA	NA	0.66	0.45	0.59	0.69	0.51	0.74	0.71	0.78	0.66	0.54	0.60	0.48	0.61	0.59	0.27	0.65	0.61
NM_002349|LY75|chr2|-	chr2:160659868-160661733	160661582	0.86	1.00	1.00	NA	0.78	0.31	1.00	0.82	0.35	1.00	0.95	1.00	NA	NA	NA	0.55	0.89	0.57	NA	1.00	0.84	0.86	NA	0.33	0.91	0.91	NA	0.85	NA	0.60	0.88	0.64	1.00	0.83	NA	NA	1.00	0.96	0.90	1.00	0.96	1.00	0.95	0.88	0.89	0.87	0.78
NM_004418|DUSP2|chr2|-	chr2:96808908-96809776	96809605	1.00	NA	NA	0.88	NA	0.77	1.00	1.00	NA	1.00	1.00	1.00	1.00	NA	NA	1.00	NA	NA	NA	1.00	1.00	1.00	NA	0.59	1.00	0.97	0.98	NA	NA	1.00	1.00	1.00	NA	NA	1.00	1.00	1.00	1.00	NA	1.00	NA	1.00	1.00	0.98	NA	1.00	1.00
NM_002909|REG1A|chr2|+	chr2:79350274-79350545	79350431	0.92	0.78	0.61	1.00	0.74	0.81	NA	0.77	0.70	0.72	0.76	NA	0.91	0.55	NA	0.88	0.61	0.83	0.90	0.63	0.74	NA	0.82	0.86	NA	NA	0.74	NA	NA	NA	NA	0.41	0.88	0.69	0.64	0.68	0.73	NA	NA	0.87	NA	NA	0.72	NA	0.59	NA	0.71
NM_004805|POLR2D|chr2|-	chr2:128603840-128605759	128604301	0.53	0.39	0.56	NA	0.48	0.24	0.40	NA	NA	0.53	0.62	0.71	0.48	NA	0.55	NA	0.54	0.38	NA	0.50	0.40	0.40	0.57	0.29	0.55	0.53	0.56	0.44	NA	NA	0.36	0.34	0.59	0.55	0.52	0.59	0.47	0.44	0.38	0.62	0.52	0.51	0.57	0.56	0.44	0.38	0.40
NM_001139517|PRKRA|chr2|-	chr2:179296141-179296981	179296370	0.71	0.52	0.56	1.00	0.49	0.61	0.44	0.64	NA	0.59	0.54	0.58	0.87	NA	0.54	0.64	0.55	0.46	0.49	0.51	0.44	0.48	0.70	1.00	0.50	0.57	0.60	0.50	NA	0.71	0.42	0.42	0.54	0.52	0.37	0.58	0.64	0.54	0.55	0.70	0.46	0.61	0.55	0.50	0.64	0.49	0.49
NM_006887|ZFP36L2|chr2|-	chr2:43449541-43452891	43452293	0.68	1.00	1.00	0.55	1.00	1.00	1.00	1.00	0.50	1.00	1.00	1.00	1.00	0.27	1.00	0.84	1.00	0.83	1.00	1.00	1.00	1.00	1.00	0.31	1.00	1.00	0.94	1.00	0.70	0.60	1.00	1.00	1.00	1.00	1.00	1.00	0.86	1.00	1.00	1.00	1.00	1.00	1.00	1.00	0.78	1.00	1.00
NM_022065|THADA|chr2|-	chr2:43457975-43458482	43458331	0.51	0.86	0.71	NA	1.00	0.66	0.98	0.90	1.00	0.90	NA	0.97	NA	NA	0.90	1.00	0.93	NA	0.81	0.80	NA	0.94	0.60	NA	0.95	0.96	0.94	0.88	NA	0.54	0.95	0.77	0.59	0.89	1.00	1.00	0.74	0.94	0.83	1.00	0.86	0.86	0.89	0.92	1.00	0.86	0.95
NM_138802|ZFAND2B|chr2|+	chr2:220073984-220074370	220074193	0.81	0.55	0.61	0.61	0.59	1.00	0.57	0.53	0.64	0.70	0.67	0.56	0.78	0.27	0.44	0.85	0.70	0.64	0.54	0.66	0.66	0.55	0.55	0.81	0.54	0.72	0.53	0.57	NA	0.66	0.53	0.57	0.72	0.62	0.52	0.64	0.59	0.57	0.57	0.57	0.59	0.53	0.56	0.53	0.70	0.57	0.62
NM_001743|CALM2|chr2|-	chr2:47387221-47387943	47387481	0.70	0.56	0.72	0.40	0.61	0.82	0.63	0.56	0.49	0.87	0.60	0.82	0.70	0.23	0.79	0.89	0.55	0.58	0.82	0.72	0.61	0.57	0.72	0.74	0.67	0.62	0.59	0.58	0.79	0.46	0.54	0.40	0.81	0.64	0.50	0.64	0.57	0.69	0.62	0.75	0.60	0.66	0.71	0.66	0.69	0.60	0.59
NM_001206703|SP100|chr2|+	chr2:231334730-231335250	231334973	0.48	0.50	0.38	NA	0.33	0.22	0.50	0.31	0.00	0.33	0.38	0.54	0.19	NA	0.23	0.16	0.37	0.08	0.16	0.39	0.34	0.39	0.60	0.15	0.25	0.35	0.20	0.25	NA	0.17	0.37	0.23	0.42	0.24	0.24	0.33	0.51	0.44	0.42	0.45	0.40	0.29	0.37	0.34	0.23	0.22	0.24
NM_005805|PSMD14|chr2|+	chr2:162267813-162268228	162268029	0.67	0.65	0.65	0.45	0.64	0.67	0.68	0.66	0.64	0.70	0.71	0.76	0.71	0.25	0.87	0.88	0.57	0.69	0.80	0.70	0.72	0.59	0.65	0.47	0.85	0.65	0.71	0.71	0.66	0.38	0.64	0.61	0.66	0.65	0.80	0.69	0.68	0.69	0.63	0.77	0.70	0.75	0.66	0.71	0.77	0.69	0.65
NM_001024074|HNMT|chr2|+	chr2:138724667-138725014	138724875	NA	0.52	NA	0.71	0.68	NA	NA	0.65	NA	0.62	NA	0.47	0.57	0.62	0.55	0.59	0.33	NA	NA	0.51	0.52	0.58	NA	NA	NA	NA	0.88	0.76	NA	NA	0.49	0.52	0.44	0.47	NA	0.50	NA	0.52	0.53	NA	0.60	NA	0.53	0.61	0.36	0.51	NA
NM_001190882|ORC4|chr2|-	chr2:148688393-148693267	148692949	0.07	0.11	0.09	NA	0.16	0.12	0.11	0.09	NA	0.08	0.11	0.09	0.10	NA	0.14	0.11	0.11	0.08	0.15	0.08	0.14	0.07	0.07	NA	0.08	0.15	0.15	0.15	NA	NA	0.08	0.13	0.12	0.09	NA	0.09	0.12	0.10	0.15	0.10	0.11	0.09	0.09	0.10	0.10	0.19	0.13
NM_020458|TTC7A|chr2|+	chr2:47300841-47303275	47301071	0.63	NA	0.65	0.14	0.87	NA	1.00	NA	0.36	NA	NA	NA	NA	0.09	0.88	0.44	NA	NA	NA	NA	NA	0.98	NA	0.31	NA	0.75	0.93	NA	NA	0.34	NA	0.59	NA	0.74	0.84	0.64	0.64	NA	1.00	NA	NA	NA	0.81	0.71	NA	NA	0.84
NM_024536|CHPF|chr2|-	chr2:220403669-220405364	220405213	1.00	1.00	1.00	1.00	1.00	0.73	1.00	1.00	1.00	1.00	1.00	1.00	1.00	0.77	1.00	1.00	0.86	0.89	1.00	1.00	0.94	1.00	0.83	0.82	1.00	1.00	1.00	1.00	1.00	1.00	1.00	0.99	0.91	1.00	1.00	1.00	1.00	1.00	1.00	1.00	1.00	1.00	1.00	1.00	1.00	1.00	1.00
NM_001136554|TLK1|chr2|-	chr2:171847333-171850466	171848600	NA	0.17	0.15	NA	0.12	0.20	0.08	0.19	NA	0.16	0.13	0.16	0.21	NA	0.20	0.25	0.18	NA	0.27	0.12	0.15	0.13	0.12	0.12	0.17	0.11	0.29	0.12	NA	0.18	0.10	0.10	0.23	0.14	0.16	0.11	0.14	0.08	0.14	NA	0.12	0.16	0.17	0.13	0.20	0.16	0.14
NM_001103147|GIGYF2|chr2|+	chr2:233721503-233725289	233723122	0.17	0.32	0.22	0.10	0.24	0.15	0.17	0.20	0.18	0.24	0.16	0.15	0.19	NA	0.24	0.20	0.16	0.16	NA	NA	0.20	0.20	NA	0.19	0.21	0.20	0.19	0.23	NA	0.30	0.24	0.27	NA	0.19	0.27	0.15	0.18	0.14	0.20	NA	0.22	0.17	0.19	0.20	0.20	0.23	0.20
NM_001136039|NIF3L1|chr2|+	chr2:201768217-201768655	201768506	0.71	0.41	0.63	0.63	0.70	0.66	0.47	0.58	0.32	0.64	0.71	0.73	0.52	0.36	0.48	0.49	0.51	0.49	0.48	0.57	0.58	0.56	0.53	0.42	0.59	0.56	0.51	0.51	NA	0.44	0.41	0.57	0.72	0.61	0.50	0.60	0.39	0.64	0.61	0.53	0.52	0.62	0.51	0.54	0.36	0.51	0.47
NM_001689|ATP5G3|chr2|-	chr2:176040986-176043130	176042961	0.03	0.04	0.03	0.03	0.03	0.03	0.04	0.04	0.02	0.02	0.04	0.04	0.02	0.04	0.03	0.02	0.04	0.03	0.04	0.02	0.03	0.03	0.03	0.02	0.03	0.03	0.04	0.04	0.04	0.03	0.03	0.02	0.03	0.04	0.04	0.03	0.04	0.02	0.04	0.03	0.03	0.03	0.02	0.03	0.04	0.05	0.03
NM_006759|UGP2|chr2|+	chr2:64118254-64118696	64118405	0.91	0.82	0.95	0.20	0.86	0.74	0.84	0.97	0.54	1.00	0.82	0.93	1.00	0.03	1.00	1.00	0.76	0.79	1.00	1.00	0.72	0.73	0.79	0.68	1.00	0.85	0.69	0.83	NA	0.76	0.77	0.64	1.00	0.79	0.92	0.84	0.81	0.90	0.84	1.00	0.85	0.85	1.00	0.86	0.84	0.72	0.72
NM_003111|SP3|chr2|-	chr2:174771187-174774985	174773308	0.07	0.07	0.08	NA	0.10	0.07	0.07	0.09	NA	0.08	0.11	0.06	0.08	NA	0.08	0.06	0.06	0.12	0.07	0.06	0.09	0.06	0.10	0.07	0.09	0.11	0.05	0.07	NA	0.07	0.07	0.07	0.09	0.08	0.12	0.13	0.08	0.09	0.08	0.09	0.05	0.07	0.09	0.06	0.03	0.08	0.08
NM_001122964|SMEK2|chr2|-	chr2:55775514-55777142	55776991	1.00	1.00	1.00	NA	1.00	1.00	1.00	1.00	0.75	1.00	1.00	1.00	1.00	NA	1.00	NA	1.00	1.00	1.00	1.00	0.91	0.89	1.00	0.91	1.00	0.95	0.81	0.87	NA	1.00	0.80	0.88	1.00	0.96	0.88	1.00	1.00	0.97	1.00	1.00	1.00	1.00	1.00	1.00	1.00	0.89	0.97
NM_017991|KANSL3|chr2|-	chr2:97258907-97261368	97261192	NA	1.00	1.00	NA	1.00	NA	1.00	NA	0.84	NA	NA	1.00	1.00	0.40	1.00	1.00	1.00	NA	NA	NA	1.00	1.00	NA	0.74	1.00	1.00	1.00	1.00	NA	0.59	1.00	1.00	NA	1.00	1.00	1.00	1.00	1.00	1.00	NA	1.00	1.00	1.00	1.00	NA	1.00	1.00
NM_001008215|COA5|chr2|-	chr2:99215786-99217256	99217078	0.61	0.28	0.33	0.22	0.36	0.20	0.30	0.31	0.23	0.22	0.25	0.30	0.26	NA	0.45	0.43	0.37	0.34	0.49	0.21	0.29	0.28	0.37	0.25	0.29	0.22	0.53	0.39	NA	0.25	0.37	0.30	0.26	0.36	0.33	0.38	0.35	0.23	0.30	0.38	0.30	0.36	0.32	0.20	0.21	0.32	0.30
NM_000090|COL3A1|chr2|+	chr2:189876354-189877472	189876596	0.32	0.55	0.44	0.09	0.41	0.15	0.52	0.41	0.09	0.37	0.39	0.61	0.34	0.03	0.40	0.18	0.46	0.27	0.35	0.33	0.37	0.45	0.46	0.10	0.49	0.43	0.25	0.40	0.56	0.21	0.43	0.35	0.46	0.41	0.37	0.43	0.44	0.38	0.48	0.61	0.49	0.39	0.39	0.42	0.35	0.38	0.37
NM_001184938|EPB41L5|chr2|+	chr2:120861636-120864492	120862228	0.20	0.30	0.36	NA	NA	NA	0.31	NA	0.03	0.27	NA	0.33	0.20	NA	NA	0.19	NA	0.18	NA	0.21	0.22	0.28	NA	0.09	0.25	0.33	0.18	0.21	NA	NA	0.27	0.19	0.35	NA	NA	NA	0.30	NA	0.34	NA	0.23	0.31	0.33	0.23	NA	0.23	0.20
NR_033230|SMPD4|chr2|-	chr2:130908965-130910457	130910154	1.00	1.00	1.00	0.86	1.00	0.78	1.00	1.00	1.00	1.00	1.00	1.00	1.00	0.68	1.00	1.00	1.00	0.95	1.00	1.00	1.00	1.00	1.00	0.77	1.00	1.00	1.00	1.00	NA	1.00	1.00	1.00	1.00	0.99	1.00	1.00	0.91	1.00	1.00	1.00	1.00	1.00	1.00	1.00	0.95	1.00	1.00
NM_178439|GMCL1|chr2|+	chr2:70106041-70106727	70106394	0.59	0.72	0.60	NA	0.64	NA	0.70	NA	NA	0.58	NA	1.00	0.39	NA	0.49	NA	0.49	NA	NA	0.58	0.67	0.65	0.94	NA	0.45	0.71	0.65	0.62	NA	NA	0.74	0.72	0.98	0.68	0.52	0.57	0.82	0.72	0.79	NA	0.70	0.74	0.70	0.58	NA	NA	0.44
NM_080918|DGUOK|chr2|+	chr2:74185837-74186088	74185988	0.52	0.73	0.69	0.40	0.63	0.40	0.56	0.63	0.29	0.60	0.63	0.66	0.48	0.29	0.72	0.57	0.62	0.68	0.47	0.61	0.64	0.66	0.57	0.41	0.64	0.64	0.66	0.63	NA	0.67	0.71	0.48	0.69	0.70	0.51	0.67	0.58	0.71	0.74	0.53	0.65	0.65	0.67	0.55	0.48	0.63	0.62
NM_013233|STK39|chr2|-	chr2:168810530-168812080	168811896	0.67	0.96	0.78	0.05	0.60	0.46	0.81	NA	0.15	0.85	0.85	0.94	0.82	0.02	0.91	0.47	0.97	0.72	NA	0.68	0.52	0.66	1.00	0.23	0.94	0.63	0.69	0.61	0.83	0.35	0.63	0.48	0.81	0.61	0.62	0.58	1.00	0.65	0.69	1.00	0.72	0.71	0.69	0.74	0.85	0.49	0.48
NM_001130046|CCL20|chr2|+	chr2:228681778-228682280	228681957	0.46	0.69	0.59	0.13	0.55	NA	0.65	0.45	NA	0.46	0.59	0.72	0.35	NA	0.54	0.07	0.38	0.30	0.26	0.44	0.50	0.48	0.60	0.26	0.37	0.53	0.36	0.47	NA	NA	0.48	0.38	0.69	0.49	0.42	0.43	0.58	0.52	0.57	0.70	0.61	0.41	0.49	0.51	0.14	0.35	0.35
NM_015387|MOB4|chr2|+	chr2:198415239-198418423	198417282	0.05	0.06	0.11	NA	0.10	0.02	0.08	0.08	NA	0.09	0.06	0.12	0.09	NA	0.08	NA	0.05	0.02	0.07	0.08	0.08	0.06	0.06	0.01	0.08	0.09	0.07	0.07	NA	0.05	0.08	0.04	0.11	0.08	0.05	0.07	0.13	0.11	0.09	0.08	0.08	0.07	0.07	0.06	0.05	0.09	0.08
NM_001105|ACVR1|chr2|-	chr2:158592958-158594177	158593722	NA	1.00	0.86	NA	0.58	NA	0.84	0.74	NA	0.76	0.90	1.00	0.69	NA	0.78	NA	0.71	0.51	NA	0.72	0.60	0.66	NA	0.27	0.74	0.70	0.64	0.62	NA	0.60	0.59	0.37	NA	0.58	0.56	0.76	0.83	0.72	0.79	NA	0.84	0.72	0.71	0.74	0.64	0.63	0.55
NM_001508|GPR39|chr2|+	chr2:133403853-133404169	133404004	0.45	0.54	0.42	0.21	NA	0.91	0.49	NA	0.28	0.67	0.73	0.64	0.53	0.16	0.37	0.38	NA	0.46	NA	0.56	NA	0.57	NA	0.32	0.44	0.45	1.00	0.42	NA	0.71	0.51	0.48	NA	NA	NA	NA	0.62	0.56	0.63	0.78	0.56	0.59	NA	0.40	NA	0.57	0.54
NM_001378|DYNC1I2|chr2|+	chr2:172604286-172604919	172604437	0.52	0.79	0.72	0.14	0.58	0.32	0.77	0.62	0.09	0.56	0.70	0.83	0.46	0.04	0.52	0.22	0.63	0.38	0.37	0.59	0.61	0.60	0.74	0.20	0.55	0.71	0.58	0.56	0.57	0.28	0.60	0.42	0.72	0.65	0.48	0.54	0.73	0.56	0.84	0.87	0.78	0.65	0.65	0.57	0.53	0.51	0.48
NM_016622|MRPL35|chr2|+	chr2:86437603-86440477	86437775	0.37	0.33	0.59	NA	0.38	0.68	0.63	0.40	NA	0.34	0.27	0.38	0.28	NA	0.61	0.76	0.31	0.37	0.40	0.10	0.51	0.45	0.26	0.83	0.41	0.59	0.71	0.46	NA	0.42	0.38	0.34	0.20	0.44	0.52	0.51	0.49	0.40	0.55	0.39	0.35	0.44	0.45	0.39	0.28	0.61	0.50
NM_014614|PSME4|chr2|-	chr2:54091204-54092710	54092078	0.10	0.25	0.17	NA	0.13	0.15	0.20	0.15	0.03	0.16	0.18	0.17	0.10	NA	0.16	0.07	0.13	0.05	0.17	0.14	0.14	0.12	0.21	0.08	0.08	0.16	0.13	0.20	NA	0.08	0.17	0.12	0.19	0.17	0.14	0.13	0.14	0.11	0.22	0.26	0.23	0.20	0.19	0.11	0.11	0.22	0.13
NM_001137602|MEMO1|chr2|-	chr2:32092894-32093561	32093054	0.71	1.00	0.92	NA	0.77	0.70	1.00	0.56	NA	0.99	0.82	1.00	0.59	NA	0.81	NA	NA	0.24	NA	0.94	0.91	0.73	0.78	0.03	0.90	0.72	0.62	0.73	NA	0.35	0.66	0.61	0.78	0.81	0.69	0.80	0.54	0.88	0.91	0.97	0.79	0.75	0.81	0.94	0.41	0.77	0.60
NM_006569|CGREF1|chr2|-	chr2:27323619-27324756	27323980	0.64	0.37	NA	0.40	NA	0.51	0.41	0.47	0.40	0.36	0.39	0.49	0.33	NA	0.27	0.47	1.00	0.36	0.42	0.51	0.43	NA	NA	0.82	0.29	NA	0.68	0.37	NA	0.38	NA	0.42	0.76	NA	0.40	0.30	0.57	NA	0.39	0.39	0.47	0.25	0.48	0.38	0.67	0.45	0.39
NM_014369|PTPN18|chr2|+	chr2:131130730-131132982	131131874	0.80	0.67	1.00	0.38	0.73	0.71	0.65	1.00	0.88	0.81	0.70	0.64	0.85	0.69	0.86	1.00	0.69	0.60	1.00	0.58	0.61	0.66	NA	0.53	0.70	0.67	1.00	0.68	0.74	0.43	0.61	0.58	0.81	0.81	0.81	0.79	0.74	0.76	0.81	NA	0.66	0.95	1.00	0.58	0.92	0.64	0.67
NM_001199981|NDUFS1|chr2|-	chr2:206987803-206989000	206988849	0.19	0.43	0.24	0.05	0.25	0.14	0.34	0.18	0.09	0.22	0.27	0.28	0.16	0.06	0.21	0.11	0.17	0.12	0.17	0.25	0.29	0.24	0.34	0.13	0.19	0.32	0.22	0.32	NA	0.20	0.28	0.30	0.27	0.25	0.25	0.25	0.34	0.22	0.49	0.36	0.35	0.32	0.29	0.25	0.19	0.36	0.26
NM_003124|SPR|chr2|+	chr2:73118476-73119289	73118627	0.81	0.91	0.87	1.00	0.91	0.90	0.85	1.00	0.87	0.97	0.94	1.00	1.00	1.00	1.00	0.83	0.78	1.00	1.00	0.95	0.90	0.92	1.00	0.93	0.90	0.91	0.79	0.86	0.54	1.00	0.85	0.69	1.00	0.77	0.83	0.83	0.90	0.86	0.99	0.98	0.94	0.91	1.00	0.88	0.87	0.87	0.85
NM_182640|MRPS9|chr2|+	chr2:105716128-105716418	105716279	0.59	0.65	0.54	0.81	0.54	0.79	0.75	0.82	0.38	0.50	0.63	0.59	0.54	0.41	0.52	0.45	0.74	0.43	0.70	0.58	0.48	0.54	0.45	0.44	0.54	0.61	0.86	0.48	0.62	0.52	0.60	0.43	0.63	0.56	0.52	0.52	0.52	0.52	0.59	0.90	0.59	0.60	0.61	0.52	0.71	0.56	0.50
NM_019024|HEATR5B|chr2|-	chr2:37208153-37208937	37208667	0.40	NA	0.78	NA	0.72	NA	0.86	NA	NA	NA	NA	0.82	0.49	NA	0.74	NA	0.80	NA	NA	NA	0.71	0.74	NA	NA	0.64	0.78	0.64	0.72	NA	NA	NA	0.48	NA	NA	NA	0.61	NA	NA	0.86	NA	0.77	0.66	0.72	NA	NA	0.65	0.59
NM_015535|SPATS2L|chr2|+	chr2:201342359-201346986	201343161	0.01	0.02	0.01	0.00	0.02	0.00	0.02	0.02	0.00	0.01	0.01	0.01	0.02	0.01	0.01	0.01	0.01	0.01	0.01	0.01	0.01	0.01	0.02	0.01	0.01	0.01	0.01	0.01	NA	0.01	0.02	0.01	0.02	0.01	0.05	0.01	0.01	0.01	0.02	0.02	0.01	0.01	0.01	0.01	0.01	0.02	0.01
NM_139266|STAT1|chr2|-	chr2:191840263-191840613	191840462	0.30	0.28	0.31	0.13	0.17	0.14	0.21	0.22	0.24	0.18	0.31	0.36	0.41	0.27	0.27	0.30	0.19	0.18	0.59	0.29	0.21	0.21	0.27	0.18	0.33	0.18	0.19	0.20	NA	0.15	0.24	0.16	0.45	0.26	0.20	0.30	0.27	0.40	0.26	0.21	0.14	0.29	0.34	0.27	0.29	0.19	0.25
NM_017727|TMEM214|chr2|+	chr2:27263579-27264565	27263730	0.91	1.00	1.00	0.75	1.00	0.75	1.00	1.00	0.77	1.00	1.00	1.00	1.00	0.41	1.00	1.00	0.98	1.00	1.00	1.00	1.00	1.00	1.00	0.75	1.00	1.00	0.99	1.00	NA	1.00	1.00	0.89	1.00	1.00	1.00	1.00	0.90	1.00	1.00	1.00	1.00	1.00	1.00	1.00	1.00	1.00	1.00
NM_032824|TMEM87B|chr2|+	chr2:112873661-112876895	112876105	0.61	1.00	1.00	NA	0.65	0.08	0.86	0.67	NA	0.63	0.82	1.00	0.46	NA	0.73	0.00	0.58	0.10	NA	0.58	0.70	0.75	1.00	NA	0.59	0.76	0.56	0.59	NA	0.50	0.59	0.55	0.88	0.77	0.40	0.53	0.79	0.82	0.92	1.00	0.81	0.73	0.80	0.65	0.38	0.38	0.36
NM_013436|NCKAP1|chr2|-	chr2:183789605-183790546	183790348	0.79	0.89	0.84	0.37	0.63	0.45	0.76	0.69	0.25	0.84	0.71	1.00	0.66	0.11	0.83	0.44	0.64	0.41	0.69	0.82	0.64	0.64	0.75	0.39	0.64	0.65	0.62	0.61	0.64	0.39	0.64	0.54	0.87	0.64	0.48	0.61	0.72	0.82	0.72	0.88	0.76	0.72	0.75	0.69	0.51	0.53	0.56
NM_004226|STK17B|chr2|-	chr2:196998307-197002453	197002198	NA	0.71	NA	NA	0.65	NA	0.67	0.75	NA	NA	0.68	NA	0.68	NA	0.70	NA	0.62	0.37	NA	0.49	NA	0.69	0.69	NA	0.53	0.60	NA	NA	NA	0.54	0.52	0.40	0.88	0.68	0.55	0.63	0.77	NA	0.82	0.93	NA	NA	0.60	NA	0.57	0.59	NA
NM_001256126|CERS6|chr2|+	chr2:169626020-169628461	169626738	0.57	0.98	0.85	NA	0.85	NA	1.00	0.49	NA	0.66	NA	0.51	0.58	NA	0.72	0.33	0.83	0.77	0.58	0.68	0.83	0.73	NA	0.53	0.72	0.73	0.63	0.83	NA	0.77	0.75	0.93	0.86	0.82	0.87	0.83	1.00	0.71	0.92	NA	0.84	0.87	0.87	0.68	0.64	0.90	0.82
NM_144563|RPIA|chr2|+	chr2:89049498-89050452	89049677	0.61	1.00	0.89	0.14	0.61	0.36	0.85	0.79	0.21	0.70	0.90	1.00	0.72	0.06	0.77	0.48	0.88	0.64	1.00	0.60	0.63	0.63	1.00	0.27	0.71	0.60	0.53	0.66	NA	0.56	0.64	0.55	0.86	0.76	NA	0.76	0.76	0.76	0.87	1.00	0.76	0.88	0.80	0.60	0.64	0.62	0.63
NM_022780|RMND5A|chr2|+	chr2:87000471-87005164	87000705	0.61	0.77	0.86	NA	0.83	0.74	0.80	0.71	NA	0.83	NA	1.00	0.60	NA	0.99	0.94	0.76	NA	0.81	0.52	0.80	0.88	0.52	NA	1.00	0.77	0.92	0.95	NA	NA	0.64	0.69	0.61	0.82	0.97	0.73	0.99	0.64	0.93	NA	0.83	0.83	0.72	0.69	NA	0.91	0.71
NM_017958|PLEKHB2|chr2|+	chr2:131904210-131907425	131904361	1.00	1.00	1.00	0.97	1.00	1.00	1.00	1.00	0.82	1.00	1.00	1.00	1.00	0.68	1.00	1.00	1.00	1.00	1.00	1.00	1.00	1.00	1.00	0.86	1.00	1.00	1.00	1.00	NA	1.00	1.00	1.00	1.00	1.00	1.00	1.00	1.00	1.00	1.00	1.00	1.00	1.00	1.00	1.00	1.00	1.00	1.00
NM_004792|PPIG|chr2|+	chr2:170492923-170494254	170493705	1.00	1.00	0.86	NA	0.62	NA	0.88	NA	NA	1.00	0.86	0.90	NA	NA	1.00	NA	1.00	NA	1.00	1.00	0.66	0.82	1.00	NA	1.00	0.69	NA	0.69	NA	NA	0.74	0.63	1.00	0.77	0.92	0.80	0.99	0.71	0.78	1.00	0.78	0.87	0.88	0.87	NA	0.66	0.69
NM_005667|RNF103|chr2|-	chr2:86830516-86832541	86832390	1.00	1.00	1.00	NA	0.89	1.00	1.00	1.00	1.00	1.00	NA	1.00	1.00	NA	1.00	1.00	1.00	1.00	NA	1.00	0.93	1.00	1.00	1.00	1.00	0.88	1.00	0.92	NA	1.00	1.00	0.85	1.00	1.00	0.89	1.00	1.00	1.00	0.88	1.00	1.00	1.00	1.00	1.00	0.79	0.97	0.90
NM_172003|CBWD2|chr2|+	chr2:114253214-114253781	114253365	0.17	0.28	0.17	NA	0.12	0.03	0.20	0.11	0.00	0.08	0.15	0.19	0.04	NA	0.08	0.02	0.15	0.10	0.05	0.16	0.20	0.08	0.12	0.04	0.08	0.14	0.08	0.17	NA	0.06	0.12	0.07	0.13	0.12	0.09	0.09	0.13	0.13	0.17	0.13	0.26	0.11	0.10	0.11	0.08	0.09	0.08
NM_019850|NGEF|chr2|-	chr2:233743396-233744389	233744219	1.00	0.91	0.87	NA	0.72	NA	0.66	NA	1.00	0.73	0.77	0.70	0.79	NA	0.82	NA	NA	NA	NA	0.68	0.87	0.75	0.47	1.00	0.81	NA	NA	0.69	NA	0.90	0.82	0.65	NA	0.86	NA	0.75	NA	0.83	0.77	NA	0.69	NA	NA	0.81	NA	0.75	0.83
NM_013392|NRBP1|chr2|+	chr2:27664575-27665124	27664888	0.57	0.68	0.84	0.72	0.63	0.31	0.60	0.69	0.83	0.82	0.69	0.70	0.69	1.00	0.70	1.00	0.44	0.52	1.00	0.68	0.71	0.65	0.36	0.44	0.79	0.61	0.58	0.63	0.69	0.62	0.60	0.57	0.66	0.67	0.63	0.71	0.62	0.73	0.59	0.69	0.60	0.68	0.65	0.83	0.81	0.67	0.58
NM_030926|ITM2C|chr2|+	chr2:231742723-231743963	231742954	0.75	0.80	0.78	0.77	0.67	0.64	0.72	0.99	0.66	0.89	0.76	0.95	0.92	0.63	0.85	0.80	0.84	0.71	0.74	0.83	0.66	0.73	0.63	0.61	0.79	0.64	0.76	0.68	1.00	0.60	0.69	0.85	0.69	0.70	0.70	0.71	0.67	0.75	0.71	0.84	0.71	0.73	0.74	0.84	0.75	0.68	0.66
NM_013325|ATG4B|chr2|+	chr2:242611606-242613271	242611994	0.23	0.65	0.37	NA	0.56	0.33	0.38	0.30	0.40	0.32	0.17	0.29	0.31	NA	0.40	0.37	0.21	0.20	0.23	0.18	0.64	0.51	0.21	0.34	0.39	0.38	0.20	0.47	0.09	0.32	0.68	0.45	0.17	0.32	0.38	0.25	0.28	0.40	0.53	0.23	0.38	0.36	0.44	0.28	0.23	0.47	0.35
NM_178584|SEPT10|chr2|-	chr2:110300376-110301901	110301187	0.59	1.00	1.00	NA	0.73	0.21	0.92	0.61	NA	0.91	0.97	1.00	0.44	NA	0.80	NA	0.43	0.15	NA	0.84	0.79	0.89	0.86	NA	0.76	0.80	0.35	0.69	NA	0.19	0.69	0.50	0.80	0.81	0.55	0.59	0.75	0.96	1.00	1.00	0.99	0.81	0.85	0.84	0.43	0.58	0.52
NR_046347|USP39|chr2|+	chr2:85875884-85876407	85876186	0.94	1.00	0.91	0.52	0.88	1.00	1.00	1.00	0.75	1.00	0.86	1.00	0.89	0.50	1.00	1.00	0.74	0.60	1.00	0.91	0.91	0.78	0.81	0.68	1.00	0.89	0.99	0.86	NA	1.00	0.85	0.78	0.99	0.94	1.00	0.79	1.00	0.99	0.95	1.00	0.83	0.84	0.89	0.94	0.93	0.97	0.86
NM_053050|MRPL53|chr2|-	chr2:74699085-74699379	74699228	0.82	0.55	0.51	0.25	0.49	0.83	0.56	0.60	0.25	0.52	0.47	0.63	0.63	0.09	0.50	0.56	0.91	0.49	0.78	0.51	0.45	0.50	0.56	0.44	0.49	0.52	0.69	0.49	0.56	0.43	0.43	0.34	0.56	0.40	0.48	0.46	0.54	0.50	0.54	0.62	0.49	0.48	0.44	0.50	0.54	0.44	0.45
NM_000597|IGFBP2|chr2|+	chr2:217528663-217529158	217528904	0.65	0.51	0.55	0.56	0.50	0.85	0.44	0.51	0.37	0.56	0.55	0.55	0.63	0.37	0.53	NA	NA	0.60	NA	0.60	0.52	0.49	0.53	0.56	0.49	0.53	0.51	0.49	0.45	0.46	0.48	0.43	0.86	NA	0.47	0.49	0.51	0.51	0.52	0.62	0.56	0.52	0.50	0.49	0.58	0.49	0.49
NM_005434|MALL|chr2|-	chr2:110841447-110843334	110842917	0.98	0.82	1.00	1.00	0.84	NA	0.72	1.00	1.00	1.00	0.74	1.00	1.00	1.00	1.00	1.00	0.69	0.79	NA	0.86	0.85	0.84	0.86	1.00	1.00	0.74	0.94	0.81	NA	1.00	0.81	0.92	0.85	0.88	1.00	0.92	0.90	1.00	0.76	0.91	0.82	0.95	NA	1.00	1.00	0.97	0.88
NM_006357|UBE2E3|chr2|+	chr2:181927518-181928150	181927688	0.81	0.93	0.85	0.23	0.73	0.49	0.83	0.74	0.21	0.85	0.76	1.00	0.69	0.16	0.75	0.59	0.86	0.55	0.76	0.81	0.68	0.71	0.80	0.47	0.80	0.79	0.83	0.72	0.53	0.33	0.75	0.55	0.66	0.81	0.79	0.69	0.79	0.69	0.86	0.72	0.74	0.70	0.79	0.73	0.78	0.72	0.74
NM_001087|AAMP|chr2|-	chr2:219128852-219129331	219129112	0.58	0.70	0.62	0.33	0.70	0.59	0.73	0.60	0.32	0.75	0.67	0.75	0.69	0.12	0.75	0.51	0.55	0.54	0.72	0.67	0.72	0.67	0.52	0.35	0.77	0.68	0.40	0.77	0.55	0.50	0.64	0.52	0.89	0.56	0.77	0.62	0.52	0.63	0.69	0.57	0.59	0.64	0.69	0.69	0.65	0.69	0.67
NM_014362|HIBCH|chr2|-	chr2:191069360-191069958	191069807	0.69	0.58	0.71	NA	NA	0.50	0.60	0.42	NA	0.60	0.47	0.67	0.69	NA	0.54	0.47	0.55	0.56	0.56	0.69	0.66	0.50	0.52	NA	0.58	0.56	0.54	0.57	NA	NA	0.56	0.45	0.71	0.56	0.44	0.50	0.51	0.62	0.61	0.84	0.68	0.53	0.74	0.71	0.71	0.61	0.52
NM_016815|GYPC|chr2|+	chr2:127453522-127454251	127453678	0.92	0.74	0.71	NA	0.76	NA	0.81	0.93	0.47	NA	0.85	NA	0.87	0.29	1.00	0.76	NA	0.91	NA	0.84	0.75	NA	NA	0.48	NA	NA	0.80	0.75	NA	0.42	0.76	0.87	NA	NA	0.86	NA	0.73	NA	0.68	NA	NA	NA	NA	NA	NA	0.77	NA
NM_014640|TTLL4|chr2|+	chr2:219618857-219620138	219619278	0.26	0.16	0.20	NA	0.24	NA	0.12	0.17	0.23	0.18	0.13	0.15	0.22	NA	0.18	0.19	0.26	NA	0.21	NA	0.25	0.22	0.15	NA	0.13	0.19	0.21	0.23	NA	NA	0.18	0.21	NA	0.23	NA	0.13	0.20	0.23	0.20	NA	0.20	0.17	0.19	0.12	NA	0.19	0.23
NM_003849|SUCLG1|chr2|-	chr2:84650647-84650896	84650745	0.88	0.59	0.59	1.00	0.46	1.00	0.50	0.91	1.00	0.53	0.52	0.59	0.80	1.00	0.59	0.91	0.81	0.79	0.94	0.50	0.46	0.53	0.74	1.00	0.65	0.50	0.86	0.51	0.69	0.74	0.54	0.57	0.98	0.54	0.55	0.53	0.76	0.51	0.54	0.82	0.56	0.62	0.65	0.52	0.68	0.48	0.53
NM_005168|RND3|chr2|-	chr2:151324710-151326752	151326539	NA	1.00	1.00	NA	0.88	NA	1.00	1.00	NA	1.00	1.00	1.00	NA	NA	1.00	0.92	1.00	1.00	NA	1.00	0.82	0.96	NA	NA	0.93	1.00	0.93	0.90	NA	0.83	0.95	1.00	1.00	1.00	0.75	0.92	1.00	0.93	1.00	1.00	1.00	1.00	0.98	0.89	1.00	0.95	0.84
NM_001160154|MGAT4A|chr2|-	chr2:99235569-99237968	99237643	0.68	0.87	0.72	NA	0.60	NA	0.88	0.92	0.33	NA	NA	1.00	NA	NA	0.55	NA	0.65	NA	NA	NA	0.60	0.64	NA	0.22	0.70	0.67	0.69	0.70	NA	NA	0.70	0.51	NA	0.72	0.46	0.69	0.78	0.70	0.85	NA	NA	0.64	0.59	0.67	NA	0.61	0.60
NM_002026|FN1|chr2|-	chr2:216225179-216226349	216225636	0.06	0.07	0.07	0.04	0.05	0.04	0.07	0.06	0.02	0.08	0.07	0.08	0.05	0.02	0.05	0.03	0.06	0.04	0.05	0.07	0.05	0.05	0.08	0.01	0.06	0.06	0.04	0.05	0.07	0.03	0.05	0.04	0.07	0.06	0.04	0.05	0.04	0.06	0.07	0.09	0.07	0.06	0.08	0.05	0.04	0.05	0.04
NM_002823|PTMA|chr2|+	chr2:232577514-232578250	232577747	0.70	1.00	0.94	0.20	0.76	1.00	1.00	1.00	0.19	1.00	0.97	1.00	1.00	0.12	1.00	0.59	1.00	0.81	1.00	1.00	0.72	0.85	0.90	0.31	1.00	0.91	0.78	0.78	0.80	0.51	0.88	0.54	0.87	0.85	1.00	0.90	1.00	0.76	1.00	1.00	0.90	0.84	0.92	1.00	1.00	0.72	0.69
NM_001190274|FBXO11|chr2|-	chr2:48034092-48035386	48034842	0.73	0.83	0.74	NA	0.65	0.30	0.72	0.79	0.22	0.76	0.57	0.94	0.80	NA	0.73	0.38	0.66	0.62	NA	0.88	0.64	0.61	0.79	0.35	0.61	0.77	0.71	0.69	NA	0.67	0.57	0.46	NA	0.62	0.54	0.63	0.61	0.68	0.74	1.00	0.77	0.69	0.65	0.85	0.81	0.68	0.65
NM_004836|EIF2AK3|chr2|-	chr2:88856259-88857454	88857107	0.60	1.00	1.00	NA	0.73	0.50	0.86	1.00	NA	1.00	NA	1.00	0.70	NA	1.00	NA	0.77	0.47	NA	NA	0.84	0.82	0.75	NA	NA	0.80	0.35	0.76	NA	NA	0.99	0.76	0.93	0.79	0.71	0.91	0.81	NA	0.88	0.99	1.00	0.86	0.90	1.00	0.77	0.64	0.65
NM_002539|ODC1|chr2|-	chr2:10580508-10580994	10580727	0.59	0.51	0.54	0.29	0.48	0.60	0.49	0.57	0.19	0.57	0.55	0.59	0.62	0.09	0.50	0.47	0.60	0.40	0.52	0.56	0.50	0.50	0.73	0.44	0.47	0.53	0.55	0.47	0.59	0.36	0.45	0.35	0.84	0.49	0.41	0.49	0.43	0.47	0.55	0.71	0.47	0.48	0.50	0.50	0.58	0.47	0.46
NM_006267|RANBP2|chr2|+	chr2:109400052-109402267	109400449	0.23	0.36	0.22	NA	0.19	0.22	0.25	0.27	0.28	0.22	0.28	0.22	0.26	NA	0.25	0.22	0.23	0.21	0.27	0.24	0.19	0.18	0.28	0.19	0.21	0.25	0.20	0.26	NA	0.35	0.24	0.20	0.33	0.25	0.21	0.21	0.31	0.28	0.35	0.37	0.26	0.29	0.23	0.25	0.30	0.35	0.21
NM_024775|GEMIN6|chr2|+	chr2:39008659-39009106	39008868	0.94	0.76	0.61	0.50	0.74	NA	0.69	0.81	0.74	0.79	0.75	0.72	1.00	0.52	0.74	0.83	0.77	0.54	0.72	0.79	0.69	0.71	0.82	0.74	0.77	0.87	0.93	0.75	NA	0.61	0.65	0.66	0.93	0.71	0.64	0.96	0.39	0.73	0.71	0.67	0.67	0.80	0.81	0.67	0.63	0.63	0.81
NM_001031684|SRSF7|chr2|-	chr2:38970741-38972329	38972135	0.27	0.23	0.23	0.18	0.15	0.27	0.26	0.24	0.61	0.22	0.21	0.28	0.28	NA	0.28	0.23	0.25	0.23	0.29	0.21	0.19	0.27	0.15	0.47	0.14	0.19	0.27	0.25	0.46	0.28	0.24	0.22	0.28	0.22	0.23	0.17	0.26	0.16	0.33	0.29	0.27	0.18	0.21	0.25	0.28	0.40	0.21
NM_012413|QPCT|chr2|+	chr2:37599825-37600465	37600311	0.55	0.73	0.63	NA	0.61	0.82	0.61	0.45	NA	0.78	NA	0.90	NA	NA	NA	NA	NA	0.55	NA	0.76	NA	0.61	0.40	0.58	0.63	NA	NA	0.47	NA	0.72	NA	0.39	0.77	NA	0.57	NA	0.37	NA	0.63	0.59	0.50	0.59	NA	NA	0.71	0.57	0.56
NM_001042467|MLPH|chr2|+	chr2:238462209-238463961	238462562	0.06	0.05	0.05	0.01	0.06	0.07	NA	0.05	0.03	0.05	0.04	NA	0.07	0.02	0.05	NA	0.06	0.05	0.07	0.04	NA	0.04	NA	0.05	NA	0.06	0.06	0.04	0.06	0.04	0.05	0.06	0.06	0.05	0.05	0.03	0.08	NA	0.08	0.05	0.05	NA	0.04	NA	0.05	0.07	0.06
NM_005915|MCM6|chr2|-	chr2:136597196-136598521	136598077	0.08	0.11	0.09	0.02	0.06	0.05	0.09	0.06	0.03	0.07	0.11	0.10	0.06	NA	0.07	0.04	0.06	0.05	0.05	0.06	0.09	0.08	0.06	0.04	0.04	0.09	0.06	0.08	0.04	0.09	0.08	0.07	0.06	0.12	0.06	0.09	0.09	0.08	0.15	0.10	0.07	0.07	0.08	0.07	0.06	0.10	0.07
NM_002354|EPCAM|chr2|+	chr2:47613711-47614167	47613988	0.54	0.44	0.51	0.39	0.35	0.27	0.43	0.41	0.19	0.56	0.45	0.51	0.48	0.09	0.43	0.38	0.46	0.32	0.34	0.58	0.37	0.39	0.41	0.26	0.39	0.41	0.45	0.40	0.50	0.24	0.35	0.28	0.42	0.40	0.33	0.39	0.48	0.43	0.43	0.58	0.41	0.43	0.44	0.45	0.53	0.39	0.37
NM_004846|EIF4E2|chr2|+	chr2:233433655-233433920	233433806	1.00	0.68	0.69	1.00	0.58	1.00	0.63	1.00	0.80	0.59	0.61	0.60	0.72	1.00	0.68	0.82	0.98	0.68	0.68	0.58	0.56	0.57	0.59	1.00	0.66	0.60	1.00	0.60	0.86	0.77	0.56	0.75	0.78	0.58	0.60	0.60	0.88	0.59	0.54	0.79	0.61	0.65	0.63	0.64	0.75	0.55	0.54
NM_001039348|EFEMP1|chr2|-	chr2:56093097-56094369	56093773	NA	0.18	0.23	NA	0.15	NA	0.17	0.14	NA	0.23	NA	0.24	0.14	0.02	0.21	NA	0.17	0.21	NA	0.18	0.18	NA	NA	0.04	NA	0.14	0.15	0.16	NA	0.07	0.15	0.17	0.17	NA	0.14	NA	0.17	NA	0.15	NA	0.14	NA	NA	NA	0.13	NA	NA
NM_001190266|ATG16L1|chr2|+	chr2:234202903-234204320	234203489	NA	1.00	1.00	1.00	0.89	0.73	1.00	1.00	0.60	1.00	1.00	1.00	1.00	0.67	1.00	0.79	1.00	0.86	0.92	1.00	0.84	1.00	0.86	0.60	1.00	0.99	0.75	0.97	NA	0.67	1.00	0.90	0.86	0.95	0.91	1.00	0.91	0.99	1.00	1.00	1.00	1.00	1.00	0.94	1.00	0.90	1.00
NM_016618|KRCC1|chr2|-	chr2:88326724-88328104	88327325	1.00	0.91	0.93	NA	0.61	0.74	0.76	NA	NA	0.75	0.76	0.87	0.90	NA	0.77	NA	1.00	0.58	0.47	0.74	0.61	0.71	0.96	NA	0.83	0.69	1.00	0.61	NA	0.44	0.69	0.54	1.00	0.87	0.56	0.72	0.94	0.74	0.71	1.00	0.70	0.72	0.74	0.77	0.99	0.59	0.54
NM_014497|ZNF638|chr2|+	chr2:71661872-71662191	71662023	0.56	0.74	0.67	NA	0.64	0.49	0.81	0.70	0.19	0.72	0.67	0.65	0.95	NA	0.60	0.61	0.60	0.53	0.57	0.84	0.56	0.60	1.00	0.42	0.58	0.71	0.43	0.64	0.57	0.46	0.61	0.47	1.00	0.71	0.46	0.63	0.31	0.70	0.71	0.52	0.71	0.55	0.55	0.67	0.67	0.60	0.55
NM_057164|COL6A3|chr2|-	chr2:238280260-238280980	238280739	1.00	0.95	1.00	NA	1.00	NA	1.00	NA	NA	NA	1.00	1.00	NA	0.43	1.00	NA	0.74	1.00	NA	NA	1.00	1.00	NA	0.90	1.00	1.00	1.00	1.00	NA	1.00	0.99	1.00	NA	1.00	0.93	0.97	1.00	NA	1.00	NA	1.00	NA	1.00	1.00	NA	1.00	1.00
NM_001172509|SATB2|chr2|-	chr2:200134223-200137395	200136911	0.75	NA	1.00	NA	0.80	0.93	1.00	NA	0.43	1.00	NA	1.00	0.96	NA	1.00	NA	NA	1.00	1.00	0.95	0.81	NA	NA	0.45	1.00	0.86	NA	0.85	NA	NA	0.81	0.63	1.00	NA	NA	NA	1.00	1.00	1.00	1.00	1.00	1.00	0.94	0.82	NA	0.84	0.85
NM_138370|PKDCC|chr2|+	chr2:42284743-42285668	42285153	0.33	0.73	0.70	0.52	0.60	0.32	0.70	0.55	0.63	0.79	NA	0.92	0.37	0.56	0.94	0.60	0.28	NA	NA	0.71	0.62	0.58	NA	0.35	0.78	0.61	0.39	0.68	NA	0.41	0.61	0.81	0.49	0.63	0.91	NA	NA	0.70	0.65	NA	0.69	0.68	NA	0.75	0.57	0.70	NA
NM_002807|PSMD1|chr2|+	chr2:232037249-232037540	232037400	0.28	0.28	0.38	0.15	0.25	0.16	0.31	0.41	0.21	0.27	0.30	0.37	0.31	NA	0.26	0.21	0.43	0.33	0.53	0.30	0.32	0.31	0.70	0.27	0.24	0.28	0.36	0.30	0.42	0.25	0.32	0.26	0.50	0.30	0.22	0.30	0.31	0.29	0.37	0.28	0.32	0.30	0.34	0.28	0.26	0.29	0.31
NR_026922|LOC150776|chr2|+	chr2:132277670-132279149	132277897	0.98	1.00	1.00	NA	1.00	0.54	NA	1.00	0.85	1.00	NA	1.00	1.00	NA	1.00	1.00	NA	0.91	1.00	1.00	1.00	1.00	NA	0.51	1.00	1.00	0.82	1.00	NA	0.91	1.00	1.00	0.86	1.00	NA	1.00	0.87	1.00	1.00	NA	1.00	1.00	1.00	1.00	NA	1.00	1.00
NM_194247|HNRNPA3|chr2|+	chr2:178084136-178088685	178084384	0.11	0.16	0.14	0.04	0.14	0.08	0.15	0.13	0.08	0.11	0.18	0.15	0.14	0.06	0.19	0.12	0.15	0.12	0.17	0.12	0.15	0.12	0.11	0.06	0.18	0.11	0.13	0.16	0.16	0.12	0.11	0.11	0.15	0.14	0.16	0.12	0.18	0.10	0.16	0.21	0.16	0.17	0.16	0.11	0.14	0.18	0.12
NM_001207067|BZW1|chr2|+	chr2:201686870-201688569	201687021	1.00	1.00	1.00	0.45	1.00	0.67	1.00	1.00	0.60	1.00	1.00	1.00	1.00	0.41	1.00	1.00	1.00	1.00	1.00	1.00	1.00	1.00	1.00	0.73	1.00	1.00	1.00	1.00	NA	1.00	1.00	1.00	1.00	1.00	1.00	1.00	1.00	1.00	1.00	1.00	1.00	1.00	1.00	1.00	1.00	1.00	1.00
NM_001615|ACTG2|chr2|+	chr2:74146559-74146780	74146710	0.76	0.63	0.62	NA	0.62	NA	0.63	0.73	0.53	0.56	NA	0.67	0.86	0.21	0.65	0.68	0.66	0.80	NA	0.51	0.65	0.74	0.44	0.69	0.57	0.67	0.98	0.65	0.76	0.62	0.66	0.73	0.89	0.73	0.54	0.61	0.93	NA	0.53	0.71	0.75	0.74	NA	0.63	0.66	0.63	0.64
NM_006736|DNAJB2|chr2|+	chr2:220149354-220151622	220149557	0.33	0.38	0.39	0.26	0.54	0.42	0.55	0.30	0.29	0.41	0.50	0.43	0.29	0.22	0.52	0.40	0.31	0.36	0.30	0.40	0.42	0.38	NA	0.24	0.44	0.39	0.30	0.44	0.30	0.29	0.40	0.40	0.30	0.45	0.47	0.41	0.31	0.49	0.50	0.29	0.39	0.41	0.36	0.48	0.33	0.37	0.41
NM_001190329|ATP5G3|chr2|-	chr2:176040986-176043978	176043784	0.08	0.10	0.09	0.05	0.08	0.08	0.10	0.09	0.04	0.09	0.09	0.12	0.08	0.02	0.10	0.08	0.09	0.07	0.08	0.08	0.09	0.08	0.09	0.05	0.10	0.09	0.08	0.09	0.10	0.08	0.08	0.08	0.10	0.08	0.09	0.08	0.08	0.08	0.10	0.09	0.08	0.08	0.08	0.08	0.08	0.09	0.08
NM_199229|RPE|chr2|+	chr2:210884393-210885435	210884605	0.80	1.00	0.93	0.24	0.72	0.51	0.95	0.79	0.25	0.85	0.93	1.00	0.75	NA	0.73	0.46	0.82	0.59	0.95	0.75	0.80	0.84	0.97	0.32	0.92	0.80	0.46	0.82	NA	0.63	0.85	0.70	0.95	0.80	0.78	0.81	0.76	0.83	0.84	1.00	0.88	0.81	0.83	0.88	0.75	0.80	0.75
NM_012455|PSD4|chr2|+	chr2:113958735-113960677	113959285	0.88	0.97	0.91	NA	0.82	0.58	0.75	NA	0.78	0.98	0.75	1.00	1.00	0.57	1.00	0.95	0.82	0.79	1.00	0.89	0.75	0.82	NA	0.65	1.00	0.76	0.87	0.76	NA	0.49	0.68	0.79	NA	0.84	0.87	0.81	0.79	0.88	0.84	NA	0.73	0.95	0.90	0.92	NA	0.77	0.71
NR_028063|GCC2|chr2|+	chr2:109124016-109125854	109124477	0.88	0.94	1.00	NA	0.97	0.84	1.00	NA	NA	1.00	NA	1.00	NA	NA	1.00	0.97	1.00	0.88	NA	1.00	0.82	1.00	NA	NA	1.00	0.99	0.93	0.98	NA	0.97	1.00	0.86	0.98	1.00	NA	1.00	0.83	NA	1.00	1.00	1.00	1.00	1.00	1.00	1.00	0.99	0.93
NM_032494|ZC3H8|chr2|-	chr2:112973439-112974045	112973670	NA	0.40	NA	NA	NA	0.69	0.34	0.51	NA	NA	NA	0.39	0.41	NA	0.35	NA	0.32	NA	NA	0.49	0.34	0.32	0.44	0.25	0.35	0.42	0.33	0.46	NA	NA	0.32	0.32	NA	NA	NA	NA	NA	0.51	0.47	NA	0.47	0.33	NA	0.30	NA	NA	NA
NM_015049|TRAK2|chr2|-	chr2:202241930-202245941	202244771	0.45	0.83	0.79	NA	0.51	0.40	0.61	NA	NA	NA	NA	0.69	NA	NA	0.67	NA	0.65	NA	NA	NA	0.46	NA	NA	0.27	NA	0.37	0.36	0.57	NA	NA	0.41	0.39	NA	0.58	0.42	0.54	NA	NA	0.71	NA	0.68	0.70	0.66	0.55	NA	0.47	0.43
NM_001083112|GPD2|chr2|+	chr2:157439305-157442915	157439473	NA	1.00	0.98	NA	0.74	NA	0.77	NA	NA	0.87	0.93	1.00	NA	NA	1.00	NA	NA	NA	NA	0.59	0.74	1.00	1.00	NA	NA	0.88	NA	0.95	NA	1.00	0.81	0.62	1.00	1.00	NA	0.88	1.00	1.00	1.00	NA	0.96	0.87	1.00	1.00	NA	0.72	0.67
NM_001199112|MDH1|chr2|+	chr2:63833996-63834330	63834184	0.49	0.71	0.63	1.00	0.56	0.44	0.64	0.72	0.78	0.64	0.57	0.73	0.72	NA	0.58	0.60	0.60	0.52	0.56	0.63	0.62	0.61	0.74	0.65	0.58	0.63	0.54	0.54	0.78	0.59	0.64	0.42	0.79	0.57	0.53	0.57	0.75	0.61	0.63	0.85	0.62	0.60	0.59	0.58	0.41	0.61	0.61
NM_003467|CXCR4|chr2|-	chr2:136871919-136873482	136872448	0.26	1.00	0.69	NA	0.79	0.04	0.78	0.52	NA	NA	0.92	NA	0.37	0.02	NA	NA	0.50	0.31	NA	0.45	0.50	0.57	NA	0.04	0.75	0.65	NA	0.57	NA	0.28	0.61	0.52	NA	0.62	0.49	0.68	0.51	NA	0.85	NA	NA	NA	0.61	NA	0.48	0.44	0.54
NM_001009993|FAM168B|chr2|-	chr2:131805449-131810025	131809874	1.00	1.00	1.00	0.67	1.00	NA	1.00	NA	0.93	1.00	1.00	1.00	1.00	1.00	1.00	1.00	1.00	1.00	NA	0.98	1.00	1.00	NA	1.00	1.00	1.00	1.00	1.00	NA	0.92	1.00	1.00	NA	1.00	1.00	1.00	1.00	1.00	1.00	NA	1.00	1.00	1.00	1.00	1.00	1.00	1.00
NM_001002243|AFTPH|chr2|+	chr2:64819022-64820138	64819173	0.82	1.00	1.00	0.10	0.79	0.36	1.00	0.72	0.11	1.00	0.96	1.00	0.66	NA	0.95	0.29	0.63	0.68	0.82	0.94	0.76	0.86	1.00	0.27	0.88	0.92	0.58	0.75	NA	0.43	0.73	0.63	1.00	0.89	0.70	0.89	0.96	0.92	1.00	1.00	0.98	0.78	0.84	0.76	0.76	0.69	0.74
NM_004040|RHOB|chr2|+	chr2:20646835-20649201	20648088	0.86	1.00	1.00	NA	1.00	NA	1.00	1.00	0.45	1.00	1.00	1.00	1.00	0.38	1.00	0.76	1.00	0.80	1.00	1.00	1.00	1.00	NA	0.38	1.00	1.00	NA	1.00	NA	0.62	1.00	0.98	NA	1.00	1.00	1.00	0.94	1.00	1.00	1.00	1.00	1.00	1.00	1.00	0.93	1.00	1.00
NM_001137604|POLR1B|chr2|+	chr2:113332424-113334727	113333828	NA	0.23	0.23	NA	NA	0.21	0.37	NA	NA	0.25	0.24	0.33	0.29	NA	NA	NA	0.26	NA	NA	0.27	0.41	0.30	NA	0.21	0.25	0.33	0.29	0.35	NA	0.28	0.27	0.30	NA	0.19	NA	0.24	0.33	0.25	0.31	NA	0.30	0.31	0.44	0.34	NA	0.53	0.32
NM_152516|COMMD1|chr2|+	chr2:62362966-62363205	62363117	0.96	0.54	0.62	0.71	0.50	1.00	0.71	0.73	0.98	0.61	0.66	0.54	0.82	NA	0.62	0.61	0.68	0.76	1.00	0.58	0.68	0.64	0.91	0.71	0.39	0.58	1.00	0.64	NA	0.71	0.63	0.75	0.90	0.53	0.43	0.62	0.53	0.60	0.63	0.77	0.63	0.67	0.83	0.67	0.77	0.56	0.53
NM_001935|DPP4|chr2|-	chr2:162848755-162849894	162849743	NA	1.00	1.00	0.85	0.94	NA	0.99	1.00	1.00	NA	NA	NA	NA	0.76	NA	1.00	NA	NA	NA	1.00	NA	1.00	1.00	0.80	1.00	0.95	0.94	NA	NA	1.00	NA	1.00	1.00	1.00	NA	NA	0.92	0.93	NA	1.00	NA	NA	NA	NA	NA	NA	0.94
NM_017546|C2orf29|chr2|+	chr2:101885678-101886778	101885928	0.91	1.00	1.00	NA	1.00	0.56	1.00	1.00	NA	1.00	1.00	1.00	1.00	NA	1.00	0.90	1.00	0.81	1.00	0.96	0.92	1.00	0.93	0.49	1.00	0.90	0.87	0.95	0.66	0.80	1.00	1.00	1.00	0.95	0.90	1.00	0.93	1.00	1.00	0.94	1.00	1.00	1.00	0.96	0.91	0.92	0.94
NM_014748|SNX17|chr2|+	chr2:27599473-27599994	27599658	0.57	0.69	0.68	0.21	0.60	0.51	0.66	0.79	0.48	0.68	0.61	0.73	0.70	0.23	0.74	0.68	0.63	0.69	0.74	0.68	0.63	0.66	0.51	0.38	0.71	0.66	0.53	0.65	0.23	0.69	0.65	0.40	0.60	0.64	0.67	0.73	0.64	0.69	0.63	0.75	0.64	0.71	0.61	0.67	0.84	0.64	0.63
NM_004544|NDUFA10|chr2|-	chr2:240896789-240900603	240900192	0.02	0.03	0.04	0.01	0.04	0.02	0.03	0.03	0.03	0.02	0.03	0.02	0.05	0.01	0.04	0.03	0.02	0.03	0.05	0.01	0.05	0.03	0.02	0.01	0.03	0.04	0.05	0.04	0.03	0.02	0.02	0.03	0.02	0.02	0.04	0.24	0.03	0.02	0.04	0.02	0.05	0.06	0.05	0.02	0.02	0.08	0.03
NM_006634|VAMP5|chr2|+	chr2:85820071-85820511	85820247	0.79	0.77	0.81	0.65	0.72	0.71	0.85	0.80	0.76	0.75	0.82	0.74	0.76	0.42	0.92	0.98	1.00	0.86	NA	0.73	0.75	0.65	0.78	0.55	0.93	0.74	0.79	0.72	NA	0.71	0.81	0.78	0.66	0.70	0.68	0.74	0.69	0.99	0.66	0.97	0.71	0.82	0.81	0.83	0.99	0.73	0.72
NM_005687|FARSB|chr2|-	chr2:223436162-223436741	223436499	0.05	0.06	0.05	0.02	0.05	0.03	0.04	0.06	0.04	0.04	0.04	0.05	0.06	0.06	0.03	0.03	0.07	0.04	0.07	0.05	0.04	0.04	0.07	0.04	0.04	0.05	0.07	0.04	0.02	0.07	0.04	0.04	0.04	0.04	0.03	0.05	0.05	0.06	0.05	0.05	0.06	0.05	0.05	0.05	0.05	0.04	0.04
NM_003183|ADAM17|chr2|-	chr2:9629411-9630647	9630314	NA	0.90	0.75	NA	0.75	NA	0.90	NA	0.14	0.77	0.76	1.00	0.75	NA	0.57	0.32	0.75	NA	NA	NA	0.60	0.63	NA	0.33	0.67	0.65	0.46	0.61	NA	0.27	0.73	0.66	NA	NA	0.45	0.73	0.64	NA	0.88	NA	0.92	0.76	NA	0.68	0.82	NA	NA
NM_021141|XRCC5|chr2|+	chr2:217069911-217071016	217070089	0.44	0.42	0.47	0.12	0.37	0.30	0.40	0.40	0.18	0.34	0.39	0.41	0.37	0.19	0.38	0.31	0.56	0.37	0.32	0.35	0.37	0.41	0.34	0.25	0.43	0.37	0.46	0.44	0.26	0.46	0.41	0.30	0.25	0.35	0.36	0.27	0.55	0.28	0.41	0.45	0.48	0.44	0.47	0.35	0.46	0.42	0.39
NM_001193304|TMEM127|chr2|-	chr2:96915946-96919853	96917494	0.59	0.72	0.85	NA	0.68	0.55	0.71	1.00	0.46	0.82	0.67	1.00	0.80	NA	0.75	0.68	0.72	0.70	1.00	0.66	0.65	0.72	NA	0.37	0.86	0.66	0.68	0.64	NA	0.60	0.59	0.50	1.00	0.64	0.55	0.77	0.68	0.82	0.82	1.00	0.71	0.81	0.77	0.63	0.80	0.60	0.65
NM_001130445|SSFA2|chr2|+	chr2:182794288-182795464	182795133	0.51	0.84	0.97	0.15	0.60	0.08	0.73	0.46	0.10	0.50	0.69	0.90	0.52	0.00	0.65	0.07	0.31	0.30	0.38	0.63	0.82	0.61	0.78	0.11	0.51	0.62	0.37	0.52	NA	0.21	0.63	0.59	0.74	0.70	0.57	0.46	0.83	0.62	0.73	1.00	0.76	0.57	0.62	0.53	0.42	0.34	0.45
NM_152391|PQLC3|chr2|+	chr2:11317863-11318998	11318014	1.00	1.00	1.00	NA	0.92	0.98	0.83	1.00	NA	1.00	1.00	1.00	1.00	NA	1.00	1.00	1.00	NA	NA	0.91	1.00	0.87	NA	0.93	NA	1.00	NA	0.93	NA	1.00	0.73	0.82	1.00	0.88	0.98	NA	NA	NA	0.98	0.78	NA	1.00	1.00	NA	1.00	0.85	1.00
NM_014763|MRPL19|chr2|+	chr2:75882190-75889334	75882737	0.14	0.09	0.14	NA	0.24	NA	0.12	0.09	NA	0.07	0.11	0.07	0.15	NA	0.16	0.11	0.09	0.10	0.07	0.06	0.14	0.11	0.07	0.20	0.09	0.11	0.17	0.32	NA	0.32	0.14	0.18	0.06	0.11	0.19	0.09	0.15	0.15	0.36	0.08	0.16	0.15	0.14	0.18	0.15	0.39	0.19
NM_017657|AFTPH|chr2|+	chr2:64819019-64820138	64819170	0.81	1.00	1.00	0.10	0.79	0.36	1.00	0.72	0.12	1.00	0.96	1.00	0.66	NA	0.95	0.29	0.64	0.67	0.82	0.93	0.76	0.86	1.00	0.28	0.88	0.92	0.57	0.75	NA	0.43	0.74	0.63	1.00	0.89	0.70	0.89	0.96	0.92	1.00	1.00	0.98	0.78	0.84	0.76	0.76	0.68	0.74
NM_004457|ACSL3|chr2|+	chr2:223806215-223808119	223806769	0.11	0.25	0.15	NA	0.17	0.05	0.26	0.14	0.14	0.15	0.26	0.17	0.11	NA	0.20	0.12	0.14	0.12	0.09	0.15	0.18	0.21	0.11	0.11	0.11	0.19	0.08	0.23	0.27	0.14	0.22	0.23	0.15	0.21	0.21	0.15	0.14	0.13	0.27	0.22	0.22	0.18	0.17	0.18	0.12	0.22	0.18
NM_002936|RNASEH1|chr2|-	chr2:3592691-3593461	3593242	0.16	0.27	0.23	0.08	0.31	0.21	0.20	0.24	NA	0.16	0.19	0.10	0.13	NA	0.26	0.21	0.25	0.14	NA	0.15	0.31	0.20	0.20	0.12	0.22	0.28	0.37	0.29	NA	0.20	0.22	0.23	0.17	0.27	0.33	0.20	0.41	0.12	0.30	0.34	0.35	0.25	0.31	0.18	0.23	0.32	0.25
NM_032574|DPY30|chr2|-	chr2:32248972-32249325	32249141	0.50	0.67	0.74	1.00	0.67	0.59	0.67	0.56	0.34	0.73	0.71	0.71	0.65	NA	0.56	0.53	0.50	0.44	0.61	0.64	0.60	0.59	0.66	0.51	0.55	0.67	0.54	0.59	NA	0.51	0.63	0.48	0.67	0.64	0.44	0.68	0.55	0.64	0.67	0.78	0.64	0.61	0.66	0.61	0.53	0.64	0.59
NM_212552|BOLA3|chr2|-	chr2:74362528-74362785	74362634	0.26	0.47	0.32	0.00	0.27	0.11	0.44	0.45	0.00	0.28	0.28	0.36	0.21	0.01	0.25	0.12	0.53	0.27	0.37	0.27	0.28	0.30	0.85	0.09	0.24	0.27	0.32	0.28	NA	0.25	0.29	0.15	0.55	0.41	0.27	0.33	0.41	0.28	0.35	0.67	0.40	0.34	0.29	0.28	0.23	0.28	0.23
NM_006463|STAMBP|chr2|+	chr2:74089330-74094295	74089931	0.05	0.08	0.08	0.08	0.16	0.08	0.10	0.05	0.13	0.04	0.06	0.04	0.04	NA	0.11	0.14	0.07	0.08	0.07	0.04	0.13	0.11	0.04	0.16	0.09	0.10	0.07	0.12	NA	NA	0.10	0.14	0.05	0.12	NA	0.08	0.10	0.11	0.13	0.03	0.06	0.05	0.15	0.07	0.07	0.18	0.09
NM_004044|ATIC|chr2|+	chr2:216214259-216214496	216214423	0.56	0.75	0.60	0.17	0.57	0.47	0.65	0.50	0.26	0.63	0.62	0.68	0.60	0.24	0.57	0.38	0.55	0.48	0.47	0.53	0.55	0.56	0.46	0.38	0.55	0.62	0.50	0.54	0.66	0.46	0.51	0.59	0.51	0.57	0.48	0.60	0.47	0.59	0.60	0.43	0.59	0.54	0.62	0.62	0.37	0.45	0.51
NM_001039550|DNAJB2|chr2|+	chr2:220150709-220151622	220150860	1.00	1.00	1.00	1.00	1.00	1.00	1.00	1.00	1.00	1.00	1.00	1.00	1.00	1.00	1.00	1.00	1.00	1.00	1.00	1.00	1.00	1.00	NA	1.00	1.00	1.00	1.00	1.00	1.00	NA	1.00	1.00	1.00	1.00	1.00	1.00	1.00	1.00	1.00	1.00	1.00	1.00	1.00	1.00	1.00	1.00	1.00
NM_000182|HADHA|chr2|-	chr2:26413504-26414264	26413781	0.12	0.14	0.15	0.14	0.11	0.18	0.13	0.20	0.19	0.16	0.20	0.18	0.18	0.11	0.13	0.18	0.13	0.14	0.23	0.13	0.12	0.12	0.21	0.15	0.19	0.15	0.16	0.13	0.31	0.17	0.13	0.13	0.19	0.14	0.12	0.12	0.17	0.11	0.13	0.18	0.14	0.17	0.14	0.13	0.19	0.12	0.14
NM_001193483|LIMS1|chr2|+	chr2:109300341-109303702	109300554	1.00	1.00	1.00	NA	0.97	NA	1.00	1.00	NA	1.00	1.00	1.00	NA	NA	0.85	NA	0.91	1.00	NA	0.76	0.86	0.94	1.00	NA	0.92	0.79	1.00	0.92	NA	1.00	0.88	0.73	NA	0.76	0.69	1.00	1.00	1.00	0.99	NA	1.00	1.00	1.00	1.00	1.00	0.85	0.70
NM_015636|EIF2B4|chr2|-	chr2:27587219-27587466	27587315	1.00	0.85	0.93	0.99	0.87	0.93	0.96	0.99	0.81	0.82	0.90	0.85	1.00	0.75	0.86	0.76	1.00	1.00	0.99	0.65	0.73	1.00	1.00	1.00	0.88	0.64	1.00	0.83	NA	0.82	1.00	0.92	1.00	0.93	0.79	0.83	0.85	0.86	0.88	0.84	0.96	0.87	0.80	0.77	1.00	0.74	0.82
NM_152783|D2HGDH|chr2|+	chr2:242707125-242708231	242707370	0.34	NA	0.59	0.43	NA	0.31	NA	0.40	0.44	0.59	NA	0.75	0.50	0.31	0.57	0.36	0.35	0.58	0.39	NA	0.63	0.57	NA	0.26	0.82	0.46	0.50	0.55	0.30	NA	NA	0.59	NA	NA	NA	0.58	0.40	0.62	0.51	NA	NA	0.49	0.54	0.50	0.40	NA	0.68
NM_020143|PNO1|chr2|+	chr2:68401867-68403094	68402093	0.56	0.59	0.56	NA	0.47	0.59	0.49	0.61	NA	0.51	0.45	0.60	0.59	NA	0.62	0.98	0.47	0.50	NA	0.45	0.63	0.30	0.59	0.93	0.63	0.54	0.80	0.47	NA	1.00	0.51	0.54	0.50	0.50	0.40	0.53	0.70	0.55	0.54	0.60	0.59	0.60	0.45	0.55	0.56	0.65	0.53
NM_005760|CEBPZ|chr2|-	chr2:37428775-37429006	37428832	1.00	1.00	1.00	NA	1.00	NA	1.00	1.00	NA	1.00	1.00	1.00	1.00	NA	1.00	1.00	1.00	1.00	1.00	1.00	1.00	1.00	1.00	NA	1.00	1.00	1.00	1.00	NA	1.00	1.00	1.00	1.00	1.00	1.00	1.00	1.00	1.00	1.00	1.00	1.00	1.00	1.00	1.00	1.00	1.00	1.00
NM_006062|SMYD5|chr2|+	chr2:73452924-73454355	73453297	1.00	0.84	0.83	NA	0.71	0.92	0.75	NA	1.00	0.89	0.81	0.92	1.00	NA	0.89	1.00	0.90	NA	NA	0.85	0.64	0.78	NA	0.92	0.98	0.69	1.00	0.70	NA	1.00	0.75	0.54	NA	0.79	0.78	0.81	1.00	0.81	0.68	NA	0.72	0.89	0.86	0.88	1.00	0.70	0.76
NM_007046|EMILIN1|chr2|+	chr2:27308546-27309265	27308890	0.54	0.22	0.35	0.52	0.26	0.09	0.23	0.35	0.32	0.27	0.28	0.31	0.64	0.15	0.40	0.33	0.08	0.55	0.39	0.35	0.20	0.19	0.72	0.39	0.31	0.23	0.17	0.29	0.50	0.22	0.22	0.25	0.88	0.31	0.30	0.29	0.43	0.38	0.26	1.00	0.36	0.28	0.23	0.30	0.66	0.27	0.24
NM_021103|TMSB10|chr2|+	chr2:85133513-85133799	85133664	0.78	0.58	0.55	0.68	0.52	0.62	0.48	0.65	0.42	0.57	0.57	0.53	0.53	0.84	0.51	0.41	0.79	0.54	0.65	0.53	0.53	0.56	0.55	0.66	0.43	0.51	1.00	0.49	0.77	0.40	0.53	0.55	0.67	0.56	0.43	0.58	0.54	0.55	0.54	0.63	0.58	0.61	0.62	0.55	0.65	0.50	0.51
NM_015522|DYNC2LI1|chr2|+	chr2:44021596-44022316	44021782	NA	0.03	0.02	NA	0.02	0.04	0.01	NA	NA	0.02	0.03	0.08	NA	NA	0.10	NA	0.06	NA	NA	0.05	0.03	0.08	0.07	NA	0.03	0.05	NA	0.02	NA	NA	0.04	0.03	0.01	0.02	0.03	NA	NA	0.04	0.02	NA	0.02	0.05	0.02	0.08	0.04	0.01	0.05
NM_005731|ARPC2|chr2|+	chr2:219118614-219119071	219118794	0.41	0.69	0.58	0.25	0.57	0.17	0.62	0.50	0.11	0.50	0.59	0.86	0.45	0.12	0.63	0.33	0.42	0.33	0.54	0.48	0.56	0.59	0.71	0.11	0.56	0.59	0.26	0.57	0.45	0.25	0.56	0.41	0.55	0.54	0.49	0.54	0.39	0.58	0.66	0.58	0.55	0.51	0.52	0.48	0.49	0.59	0.61
NM_004718|COX7A2L|chr2|-	chr2:42577645-42578499	42578348	0.72	1.00	1.00	0.30	0.93	1.00	1.00	1.00	0.55	1.00	1.00	1.00	1.00	0.18	1.00	1.00	0.98	1.00	1.00	0.95	0.91	0.86	1.00	0.69	1.00	0.95	0.96	0.85	1.00	0.87	0.84	1.00	1.00	0.90	0.84	0.96	1.00	1.00	1.00	1.00	0.99	0.99	1.00	1.00	0.93	0.84	0.82
NM_002601|PDE6D|chr2|-	chr2:232597147-232597743	232597398	0.60	0.76	0.79	NA	0.86	0.78	0.83	0.94	NA	1.00	0.84	1.00	0.75	NA	1.00	1.00	0.71	0.82	1.00	0.94	0.89	0.88	0.51	0.99	0.91	NA	0.53	0.85	NA	1.00	0.69	0.67	0.70	0.96	0.90	0.79	0.84	0.81	0.82	0.99	0.90	0.81	0.77	0.89	0.72	0.92	0.88
NM_001105199|TMEM177|chr2|+	chr2:120438408-120439694	120438724	0.73	0.91	1.00	0.99	NA	NA	NA	NA	NA	0.85	0.76	1.00	1.00	NA	NA	NA	NA	NA	NA	0.86	0.88	1.00	NA	0.95	0.93	0.81	1.00	0.89	NA	NA	0.96	NA	NA	0.87	NA	0.97	0.96	0.93	0.83	NA	0.92	0.98	0.94	0.76	NA	0.71	0.91
NM_001199135|TANK|chr2|+	chr2:162091853-162092683	162092042	0.25	0.65	0.51	NA	0.29	0.05	0.52	0.17	0.00	0.19	0.40	0.64	0.11	0.00	0.19	0.00	0.11	0.08	NA	0.24	0.34	0.26	0.37	0.05	0.14	0.44	0.09	0.18	NA	0.05	0.22	0.29	0.30	0.25	0.15	0.19	0.62	0.31	0.42	1.00	0.40	0.23	0.29	0.23	0.11	0.13	0.11
NM_173647|RNF149|chr2|-	chr2:101892063-101893743	101893052	0.10	0.07	0.08	0.09	0.10	0.10	0.13	0.13	0.09	0.07	0.07	0.06	0.09	NA	0.09	0.07	0.08	0.09	0.08	0.06	0.11	0.06	0.10	0.06	0.07	0.10	0.14	0.07	NA	0.12	0.08	0.09	0.10	0.12	0.12	0.10	0.08	0.08	0.09	0.07	0.07	0.08	0.09	0.10	0.07	0.08	0.07
NM_015361|R3HDM1|chr2|+	chr2:136481507-136482839	136481725	NA	1.00	1.00	NA	NA	0.55	0.92	NA	NA	0.98	1.00	1.00	NA	NA	1.00	NA	1.00	0.78	1.00	1.00	0.76	0.90	NA	0.38	1.00	1.00	0.72	0.91	NA	NA	0.91	0.80	NA	0.94	0.82	0.92	1.00	0.95	1.00	NA	NA	0.99	1.00	1.00	1.00	0.71	0.80
NM_002491|NDUFB3|chr2|+	chr2:201950182-201950473	201950340	0.70	0.61	0.70	0.29	0.58	0.42	0.63	0.68	0.26	0.60	0.61	0.60	0.52	0.22	0.56	0.31	0.59	0.54	0.43	0.56	0.54	0.59	0.60	0.40	0.55	0.55	0.61	0.56	1.00	0.42	0.59	0.54	0.59	0.61	0.52	0.60	0.58	0.54	0.61	0.58	0.61	0.61	0.58	0.54	0.57	0.51	0.51
NM_147184|TP53I3|chr2|-	chr2:24300303-24300631	24300480	1.00	0.67	0.65	1.00	0.67	0.46	0.48	0.78	1.00	0.82	0.51	0.58	0.51	NA	0.73	1.00	0.23	0.47	0.58	0.60	0.63	0.63	0.54	0.68	0.66	0.68	0.32	0.72	NA	0.62	0.55	0.51	0.52	0.53	0.74	0.67	0.67	0.62	0.61	0.60	0.63	0.67	0.70	0.59	0.99	0.66	0.70
NM_032357|CCDC115|chr2|-	chr2:131095816-131096805	131096204	0.88	0.87	0.86	0.11	0.78	0.40	1.00	1.00	0.18	1.00	0.95	1.00	0.81	0.02	1.00	0.52	1.00	0.92	1.00	0.87	0.73	0.86	1.00	0.22	1.00	0.84	0.68	0.76	NA	0.54	0.88	0.70	1.00	0.75	0.75	0.78	0.93	0.80	0.96	1.00	0.87	0.91	0.91	0.72	0.80	0.83	0.79
NM_001199104|NT5C1B-RDH14|chr2|-	chr2:18735989-18737074	18736319	NA	0.89	0.85	NA	0.58	NA	0.84	0.39	NA	0.68	0.76	0.85	0.33	NA	0.44	NA	0.29	NA	NA	0.49	0.63	0.69	NA	0.16	0.66	0.68	0.21	0.52	NA	NA	0.63	0.50	NA	0.72	0.57	0.64	0.41	0.76	0.75	NA	0.71	0.73	0.65	0.53	0.43	0.51	0.48
NM_001256094|ATF2|chr2|-	chr2:175978971-175979596	175979417	NA	0.00	NA	NA	0.00	0.00	0.01	NA	NA	NA	0.00	NA	NA	NA	NA	NA	0.00	NA	NA	NA	0.00	0.00	NA	0.00	NA	0.00	NA	0.00	NA	NA	0.00	0.00	NA	0.00	0.00	0.00	NA	NA	0.00	NA	0.00	0.00	0.00	0.00	NA	0.00	0.00
NR_028356|MRPL30|chr2|+	chr2:99813617-99816020	99813870	0.17	0.17	0.14	0.06	0.25	0.18	0.19	0.22	0.15	0.20	0.15	0.15	0.14	NA	0.19	0.12	0.20	0.19	0.15	0.17	0.17	0.13	0.09	0.16	0.30	0.15	0.34	0.24	NA	0.30	0.19	0.18	0.14	0.22	0.32	0.21	0.29	0.18	0.20	0.14	0.22	0.18	0.23	0.15	0.19	0.27	0.22
NM_018221|MOB1A|chr2|-	chr2:74383211-74383772	74383483	0.61	0.83	0.71	NA	0.73	0.65	0.84	0.59	NA	0.67	0.72	0.83	0.55	NA	0.80	0.48	0.45	0.52	0.46	0.64	0.74	0.71	0.72	0.56	0.68	0.75	0.73	0.67	NA	0.55	0.62	0.69	0.78	0.71	0.67	0.65	0.86	0.76	0.84	0.80	0.72	0.74	0.66	0.66	0.48	0.59	0.62
NM_015680|CNPPD1|chr2|-	chr2:220036619-220037850	220037685	0.66	1.00	1.00	0.42	1.00	0.65	1.00	1.00	0.55	1.00	0.92	1.00	1.00	0.25	1.00	1.00	0.96	1.00	1.00	1.00	1.00	1.00	0.97	0.37	1.00	1.00	0.96	1.00	NA	0.78	1.00	1.00	0.83	1.00	1.00	0.98	1.00	1.00	1.00	1.00	1.00	1.00	1.00	1.00	1.00	1.00	1.00
NM_006302|MOGS|chr2|-	chr2:74688184-74690139	74689988	1.00	1.00	1.00	NA	1.00	1.00	1.00	1.00	1.00	1.00	1.00	1.00	1.00	1.00	1.00	1.00	1.00	1.00	1.00	1.00	1.00	1.00	1.00	1.00	1.00	1.00	1.00	1.00	NA	1.00	1.00	1.00	1.00	1.00	0.96	1.00	1.00	1.00	1.00	1.00	1.00	1.00	1.00	1.00	1.00	1.00	1.00
NM_002712|PPP1R7|chr2|+	chr2:242122062-242122439	242122220	0.52	0.70	0.69	0.39	0.75	0.65	0.78	0.60	0.72	0.73	0.79	0.88	0.77	0.38	0.80	0.87	0.64	0.76	0.85	0.75	0.78	0.74	0.67	0.59	0.79	0.79	0.62	0.81	0.48	0.93	0.65	0.77	0.61	0.74	0.72	0.76	0.71	0.74	0.79	0.84	0.79	0.79	0.79	0.73	0.93	0.73	0.73
NM_001031738|TMEM150A|chr2|-	chr2:85825670-85826440	85826208	0.63	1.00	0.95	NA	0.95	NA	0.99	0.95	0.78	1.00	NA	1.00	NA	0.47	1.00	0.95	NA	NA	NA	0.96	1.00	NA	0.78	0.90	1.00	NA	0.86	1.00	NA	0.58	0.90	1.00	0.89	NA	NA	NA	0.91	1.00	0.90	NA	1.00	1.00	NA	0.96	0.90	0.94	NA
NM_014607|UBXN4|chr2|+	chr2:136540319-136542633	136540470	1.00	1.00	1.00	NA	0.88	0.90	0.92	1.00	NA	1.00	1.00	1.00	1.00	NA	1.00	1.00	1.00	0.99	1.00	0.96	0.84	0.95	1.00	0.79	1.00	0.85	1.00	0.81	0.81	1.00	0.79	0.71	1.00	0.91	0.99	0.93	1.00	1.00	0.98	1.00	0.96	1.00	1.00	1.00	1.00	0.81	0.80
NR_045769|ATF2|chr2|-	chr2:175936978-175939595	175939301	NA	1.00	1.00	NA	0.73	NA	0.97	NA	NA	NA	1.00	1.00	0.77	NA	NA	NA	0.77	NA	NA	NA	0.75	0.92	NA	NA	NA	1.00	0.54	0.82	NA	NA	0.75	0.71	NA	0.88	0.62	NA	0.78	NA	1.00	NA	1.00	0.97	0.97	0.72	NA	0.81	0.71
NM_001244678|THNSL2|chr2|+	chr2:88485417-88486156	88485718	NA	NA	0.70	NA	0.68	0.67	0.66	NA	0.46	NA	NA	0.78	0.81	NA	0.82	0.87	0.82	NA	1.00	0.62	NA	0.69	NA	0.92	NA	NA	0.57	0.67	NA	NA	NA	0.71	NA	0.95	0.60	NA	0.87	0.87	0.60	NA	NA	0.81	NA	0.61	NA	NA	0.69
NM_001128928|INPP1|chr2|+	chr2:191235570-191236391	191236145	1.00	0.60	0.90	NA	0.65	0.66	0.73	0.66	0.64	0.74	0.74	0.74	1.00	0.90	0.86	0.74	0.66	0.42	0.59	0.79	0.69	0.58	0.51	0.74	0.76	0.73	0.77	0.66	NA	0.50	0.49	0.59	0.60	0.71	0.78	0.62	0.45	0.86	0.69	0.64	0.66	0.70	0.75	0.72	0.56	0.74	0.68
NM_018645|HES6|chr2|-	chr2:239146908-239147892	239147733	0.95	1.00	1.00	0.26	1.00	0.88	1.00	1.00	0.49	1.00	1.00	1.00	0.91	0.20	1.00	0.90	1.00	0.89	1.00	1.00	1.00	1.00	1.00	0.51	1.00	1.00	1.00	1.00	1.00	0.61	1.00	1.00	1.00	1.00	1.00	1.00	0.84	1.00	1.00	1.00	1.00	1.00	1.00	1.00	1.00	1.00	1.00
NM_018218|USP40|chr2|-	chr2:234384165-234386149	234385972	NA	NA	1.00	NA	1.00	NA	NA	NA	NA	NA	0.85	1.00	NA	NA	1.00	1.00	1.00	NA	NA	NA	0.90	0.98	NA	1.00	1.00	0.74	1.00	0.86	NA	NA	NA	NA	NA	NA	NA	NA	NA	0.92	NA	NA	1.00	1.00	1.00	NA	NA	0.85	0.84
NM_001145412|NFE2L2|chr2|-	chr2:178095031-178096736	178096585	1.00	1.00	1.00	NA	1.00	0.78	1.00	1.00	1.00	1.00	1.00	1.00	1.00	1.00	1.00	1.00	1.00	0.99	1.00	1.00	1.00	1.00	1.00	0.93	1.00	1.00	1.00	1.00	NA	1.00	1.00	1.00	1.00	1.00	1.00	1.00	1.00	1.00	1.00	1.00	1.00	1.00	1.00	1.00	1.00	1.00	1.00
NM_020651|PELI1|chr2|-	chr2:64319786-64322402	64321852	1.00	1.00	1.00	NA	0.91	0.52	1.00	NA	0.27	1.00	1.00	1.00	1.00	0.19	1.00	0.68	0.79	NA	NA	NA	0.85	1.00	1.00	0.29	1.00	0.95	0.76	0.89	NA	0.42	0.90	0.68	NA	0.96	0.74	0.99	0.90	1.00	1.00	NA	1.00	1.00	1.00	0.95	0.95	0.73	0.78
NM_019896|POLE4|chr2|+	chr2:75196536-75196859	75196687	0.76	0.62	0.74	1.00	0.68	0.58	0.78	1.00	1.00	0.69	0.64	0.77	0.81	NA	0.75	0.82	0.68	0.61	0.67	0.68	0.77	0.72	0.65	0.51	0.71	0.71	0.66	0.65	0.73	0.82	0.69	0.53	0.75	0.63	0.70	0.66	0.71	0.67	0.62	0.70	0.63	0.69	0.56	0.70	0.80	0.76	0.65
NM_001206864|STRADB|chr2|+	chr2:202344731-202345574	202345308	NA	0.80	0.89	NA	NA	NA	0.56	NA	NA	0.99	0.62	0.71	NA	NA	0.95	NA	NA	NA	NA	0.90	0.69	0.42	1.00	NA	1.00	0.67	NA	0.64	NA	NA	NA	NA	0.74	0.64	NA	0.77	NA	0.80	0.71	NA	NA	0.83	0.71	0.67	NA	NA	0.68
NM_015348|TMEM131|chr2|-	chr2:98372801-98373846	98373638	0.99	1.00	0.82	0.12	0.75	0.75	1.00	1.00	0.16	1.00	0.97	1.00	0.85	0.05	0.86	0.47	1.00	0.97	0.91	1.00	0.69	0.83	NA	0.44	0.97	0.78	0.93	0.79	NA	0.31	0.76	0.76	NA	0.73	0.75	0.72	0.81	0.76	0.97	1.00	0.86	0.86	0.81	0.78	1.00	0.68	0.81
NM_177969|PPM1B|chr2|+	chr2:44457552-44458611	44457846	0.34	0.75	0.65	NA	0.38	0.07	0.82	NA	NA	0.30	0.61	0.74	NA	NA	0.41	NA	0.29	0.23	0.12	0.40	0.49	0.45	NA	0.08	0.37	0.64	0.31	0.39	NA	NA	0.43	0.29	NA	0.45	0.32	0.35	0.86	0.47	0.75	NA	0.75	0.36	0.45	0.42	0.17	0.23	0.24
NM_001145000|ITGAV|chr2|+	chr2:187541924-187545628	187542075	NA	1.00	1.00	NA	0.82	NA	1.00	1.00	NA	NA	1.00	1.00	1.00	NA	0.96	NA	0.81	0.71	NA	0.77	0.83	0.93	NA	0.45	1.00	1.00	1.00	0.79	NA	0.69	0.82	0.76	0.78	0.92	0.65	0.79	1.00	NA	1.00	1.00	1.00	0.98	0.99	0.97	0.86	0.69	0.68
NM_032601|MCEE|chr2|-	chr2:71336806-71337252	71337008	0.15	0.34	0.19	NA	0.22	0.12	NA	0.10	NA	0.22	NA	0.21	0.18	NA	0.19	NA	0.12	0.10	0.09	0.22	0.19	0.26	NA	NA	NA	0.26	NA	NA	NA	NA	NA	0.12	0.29	NA	0.22	0.27	0.13	NA	0.27	0.44	0.24	0.18	NA	NA	0.02	0.19	0.20
NM_003385|VSNL1|chr2|+	chr2:17836464-17837706	17837155	0.63	0.71	0.65	NA	0.37	0.36	NA	0.51	0.21	0.69	0.58	0.88	NA	0.04	0.70	NA	0.49	NA	NA	0.69	0.39	0.48	0.80	0.19	NA	0.43	0.35	0.41	NA	0.36	0.42	0.40	0.67	0.52	NA	0.52	NA	0.50	0.53	NA	NA	0.55	0.49	0.58	0.72	0.39	0.39
NR_027244|LOC151009|chr2|-	chr2:111132686-111134645	111134494	1.00	1.00	1.00	0.76	1.00	NA	1.00	NA	0.94	1.00	NA	1.00	1.00	0.50	1.00	1.00	0.89	NA	1.00	0.94	1.00	1.00	NA	0.76	1.00	1.00	1.00	1.00	NA	NA	1.00	1.00	NA	1.00	NA	1.00	1.00	1.00	1.00	NA	1.00	1.00	1.00	1.00	NA	1.00	1.00
NM_001079866|BCS1L|chr2|+	chr2:219527857-219528166	219528008	0.48	0.59	0.59	0.41	0.57	0.95	0.69	0.73	0.40	0.64	0.63	0.61	0.66	0.20	0.54	0.48	0.60	0.54	0.65	0.61	0.58	0.61	0.46	0.56	0.58	0.51	0.44	0.57	0.22	0.52	0.58	0.44	0.61	0.59	0.45	0.64	0.56	0.61	0.58	0.48	0.61	0.64	0.63	0.58	0.61	0.64	0.65
NM_198189|COPS8|chr2|+	chr2:238006306-238007489	238006481	1.00	0.84	0.83	NA	0.79	NA	0.97	1.00	1.00	0.73	0.83	1.00	1.00	NA	0.89	1.00	1.00	1.00	NA	0.72	0.74	0.72	1.00	1.00	0.97	0.89	1.00	0.70	NA	1.00	0.67	0.64	0.93	0.73	0.75	0.68	0.93	0.64	0.86	1.00	0.78	0.77	0.78	0.80	1.00	0.74	0.74
NM_001153|ANXA4|chr2|+	chr2:70052588-70053596	70052769	0.36	0.61	0.52	0.54	0.39	0.26	0.49	0.35	0.31	0.43	0.45	0.56	0.33	0.28	0.41	0.37	0.40	0.35	0.36	0.44	0.39	0.41	0.39	0.31	0.39	0.46	0.35	0.44	0.47	0.36	0.38	0.36	0.46	0.48	0.43	0.39	0.51	0.40	0.53	0.59	0.50	0.45	0.50	0.47	0.50	0.45	0.38
NM_020122|KCMF1|chr2|+	chr2:85280271-85286595	85280818	0.02	0.06	0.04	0.01	0.04	0.02	0.08	0.04	0.02	0.04	0.08	0.05	0.03	0.02	0.06	0.04	0.04	0.03	0.04	0.03	0.04	0.03	0.03	0.03	0.05	0.05	0.03	0.08	0.05	0.04	0.05	0.04	0.03	0.04	0.06	0.04	0.05	0.05	0.07	0.05	0.05	0.07	0.04	0.04	0.02	0.11	0.03
NM_022915|MRPL44|chr2|+	chr2:224831580-224832431	224831780	0.74	0.72	0.86	NA	0.81	0.64	0.64	1.00	NA	0.69	0.65	0.78	0.76	NA	0.91	1.00	0.98	0.90	1.00	0.75	0.71	0.82	0.91	0.92	0.71	0.63	0.85	0.75	NA	1.00	0.73	0.62	0.72	0.74	0.65	0.68	1.00	0.76	0.69	0.91	0.75	0.80	0.78	0.65	0.73	0.68	0.73
NM_001013663|PTRHD1|chr2|-	chr2:25013136-25013450	25013299	0.89	0.72	0.66	1.00	0.78	1.00	0.82	1.00	0.88	0.76	0.78	0.79	0.78	1.00	0.66	0.93	0.69	0.88	0.99	0.71	0.68	0.70	0.60	0.62	0.69	0.71	0.76	0.61	NA	0.76	0.67	0.70	0.81	0.67	0.62	0.70	0.64	0.63	0.76	0.75	0.70	0.69	0.73	0.63	0.77	0.67	0.66
NM_025181|SLC35F5|chr2|-	chr2:114471933-114472772	114472252	0.69	1.00	0.80	NA	0.96	0.38	0.94	0.53	NA	0.93	0.97	1.00	0.57	NA	1.00	NA	0.89	0.18	NA	1.00	0.74	0.85	1.00	0.45	1.00	0.92	0.39	0.72	NA	0.33	0.75	0.72	1.00	0.89	0.78	0.86	0.97	1.00	0.86	1.00	0.91	0.84	1.00	1.00	0.55	0.61	0.59
NM_139346|BIN1|chr2|-	chr2:127805599-127806209	127806058	0.91	0.71	0.83	1.00	0.79	0.57	0.81	1.00	0.92	0.81	0.68	0.83	0.90	1.00	0.79	0.94	NA	0.89	0.95	0.86	0.57	0.59	1.00	0.69	0.80	0.72	0.76	0.76	0.83	0.80	0.71	0.61	0.83	0.82	0.83	0.77	0.94	0.81	0.82	0.73	0.77	0.88	0.79	0.73	1.00	0.79	0.78
NM_001145928|SAP130|chr2|-	chr2:128698791-128699738	128699562	1.00	0.70	0.90	NA	0.70	0.77	0.66	0.78	NA	0.82	0.65	0.80	0.81	NA	1.00	1.00	0.93	NA	NA	0.76	0.74	0.79	NA	NA	0.84	0.58	NA	0.73	NA	NA	0.79	0.58	NA	0.83	0.75	0.71	1.00	0.89	0.74	NA	0.74	0.82	0.77	0.69	NA	0.68	0.65
NM_015425|POLR1A|chr2|-	chr2:86253451-86254646	86254344	1.00	NA	0.98	NA	NA	NA	0.95	NA	0.60	1.00	0.93	1.00	NA	0.53	1.00	0.86	0.78	NA	1.00	0.98	0.89	0.81	NA	0.86	0.99	0.81	0.96	0.89	NA	0.66	1.00	0.78	NA	0.99	0.96	0.98	0.78	0.97	1.00	NA	1.00	1.00	1.00	0.91	NA	0.91	0.90
NM_013388|PREB|chr2|-	chr2:27353680-27354376	27353909	0.78	0.70	0.75	1.00	0.67	0.67	0.67	0.89	1.00	0.86	0.75	0.90	0.88	1.00	0.95	1.00	0.61	1.00	1.00	0.82	0.68	0.79	0.76	0.70	1.00	0.69	0.76	0.83	NA	0.97	0.71	0.63	1.00	0.71	0.99	0.63	0.94	0.74	0.75	0.89	0.66	0.72	0.66	0.71	0.81	0.77	0.79
NM_033416|IMP4|chr2|+	chr2:131103929-131104197	131104080	1.00	0.57	0.71	0.59	0.70	1.00	0.55	0.73	0.69	0.64	0.63	0.58	0.76	0.42	0.75	0.83	0.42	0.90	0.61	0.71	0.61	0.73	1.00	0.67	0.61	0.65	0.97	0.63	1.00	0.59	0.68	0.70	0.69	0.62	0.69	0.64	0.87	0.71	0.64	0.69	0.65	0.70	0.69	0.59	0.85	0.70	0.67
NM_006216|SERPINE2|chr2|-	chr2:224839765-224840621	224840075	NA	0.46	0.51	NA	0.46	0.37	0.43	0.49	0.49	0.52	0.46	0.61	0.49	0.93	0.56	0.43	0.39	0.27	NA	0.50	0.54	0.46	0.40	0.31	0.44	0.41	0.28	0.47	0.37	0.50	0.44	0.36	0.45	0.41	0.38	NA	NA	0.52	0.53	0.58	0.46	0.48	NA	0.45	0.34	0.50	0.43
NM_145687|MAP4K4|chr2|+	chr2:102507628-102511152	102507881	0.23	0.39	0.34	NA	0.30	0.19	0.39	0.22	0.22	0.29	0.28	0.27	0.25	0.25	0.33	0.16	0.27	0.23	0.27	NA	0.27	0.30	0.19	0.25	0.21	0.30	0.23	0.32	0.26	0.24	0.29	0.31	0.24	0.25	0.26	0.25	0.27	0.22	0.43	0.29	0.33	0.28	0.30	0.26	0.22	0.38	0.26
NM_006826|YWHAQ|chr2|-	chr2:9724106-9725474	9724435	0.73	0.60	0.61	0.49	0.43	0.66	0.59	0.88	0.34	0.61	0.56	0.79	0.63	0.33	0.50	0.56	0.81	0.77	0.74	0.49	0.47	0.50	0.82	0.59	0.49	0.45	0.64	0.46	0.79	0.69	0.50	0.40	0.91	0.58	0.35	0.55	0.70	0.51	0.60	0.91	0.58	0.49	0.62	0.58	0.67	0.51	0.48
NM_001033556|PPM1B|chr2|+	chr2:44436349-44436571	44436500	0.00	0.00	0.00	NA	0.00	0.00	0.00	0.00	0.00	0.00	0.00	0.00	NA	NA	0.02	0.00	0.00	0.00	0.00	0.00	0.00	0.00	0.00	0.00	0.00	0.00	0.00	0.00	NA	0.00	0.02	0.00	0.00	0.00	0.01	0.00	0.00	0.00	0.00	NA	0.00	0.00	0.01	0.00	0.00	0.00	0.00
NM_001254738|RND3|chr2|-	chr2:151324707-151326752	151326539	NA	1.00	1.00	NA	0.88	NA	1.00	1.00	NA	1.00	1.00	1.00	NA	NA	1.00	0.92	1.00	1.00	NA	1.00	0.82	0.96	NA	NA	0.93	1.00	0.93	0.90	NA	0.83	0.95	1.00	1.00	1.00	0.75	0.92	1.00	0.93	1.00	1.00	1.00	1.00	0.99	0.89	1.00	0.95	0.84
NM_000183|HADHB|chr2|+	chr2:26512786-26513333	26512974	0.64	0.92	0.96	0.18	0.88	0.37	0.88	0.59	0.20	0.84	0.83	1.00	0.66	0.06	0.96	0.52	0.65	0.53	0.80	0.87	0.87	0.88	0.74	0.27	1.00	0.85	0.48	0.85	NA	0.58	0.81	0.90	0.90	0.83	0.83	0.86	0.72	0.92	0.90	0.77	0.79	0.74	0.86	0.77	0.62	0.90	0.80
NM_003584|DUSP11|chr2|-	chr2:73989325-73989986	73989736	0.75	0.97	0.72	NA	0.61	0.29	0.99	0.61	NA	0.62	0.78	1.00	0.51	NA	0.84	0.29	0.67	0.28	0.29	0.59	0.64	0.70	0.92	0.15	0.77	0.69	0.55	0.62	NA	0.50	0.71	0.64	0.90	0.81	0.73	0.70	0.89	0.64	0.85	1.00	0.74	0.62	0.70	0.71	0.44	0.45	0.52
NM_001025436|SPAG16|chr2|+	chr2:214181943-214182702	214182094	NA	NA	0.79	NA	NA	0.40	0.89	0.78	NA	NA	NA	NA	NA	NA	0.87	NA	0.67	NA	NA	NA	NA	0.68	1.00	NA	0.80	NA	NA	0.63	NA	NA	NA	0.53	0.83	NA	NA	NA	NA	NA	0.79	0.73	0.84	0.76	NA	NA	NA	0.69	NA
NM_019048|ASNSD1|chr2|+	chr2:190535167-190535557	190535399	0.23	0.56	0.52	0.08	0.45	0.25	0.56	0.43	NA	0.45	0.47	0.53	0.36	NA	0.40	0.19	0.30	0.29	0.54	0.50	0.47	0.34	0.27	0.24	0.46	0.45	0.24	0.46	NA	0.27	0.36	0.46	0.25	0.40	0.53	0.54	0.54	0.48	0.45	0.82	0.42	0.39	0.60	0.39	0.40	0.38	0.40
NM_001256140|CAPG|chr2|-	chr2:85621871-85622081	85621930	0.63	0.70	0.57	0.42	0.61	0.59	0.53	0.73	0.47	0.47	0.63	0.67	0.65	0.30	0.64	0.39	0.92	0.83	0.78	0.49	0.49	0.62	0.51	0.60	0.62	0.57	0.77	0.55	0.62	0.80	0.65	0.47	0.66	0.56	0.59	0.56	0.67	0.58	0.62	0.81	0.58	0.65	0.63	0.48	0.57	0.50	0.45
NM_001381|DOK1|chr2|+	chr2:74783435-74784678	74784092	NA	0.88	0.86	NA	0.77	NA	NA	NA	1.00	1.00	0.94	1.00	0.43	NA	1.00	0.97	NA	NA	0.46	0.75	0.92	NA	NA	0.61	0.94	0.78	0.72	0.86	NA	0.99	0.81	0.99	NA	0.86	0.75	0.82	0.75	0.91	0.97	NA	0.82	0.85	0.83	0.84	0.76	0.89	0.93
NM_024894|NOL10|chr2|-	chr2:10710894-10712316	10711922	0.18	0.15	0.14	NA	0.15	0.08	0.15	0.13	0.10	0.16	0.16	0.18	0.20	NA	0.17	0.07	0.22	0.11	0.17	0.13	0.15	0.10	0.13	0.09	0.13	0.13	0.15	0.13	NA	0.14	0.12	0.12	0.11	0.11	0.10	0.12	0.17	0.12	0.17	0.17	0.15	0.13	0.14	0.15	0.16	0.13	0.13
NM_015530|GORASP2|chr2|+	chr2:171822300-171823643	171822572	1.00	0.85	0.84	0.45	0.56	0.97	0.81	1.00	0.36	0.96	0.73	1.00	1.00	0.17	0.79	0.70	1.00	0.85	1.00	0.74	0.50	0.61	1.00	0.50	0.81	0.61	1.00	0.55	0.83	0.30	0.57	0.53	1.00	0.56	0.54	0.62	0.78	0.66	0.74	1.00	0.65	0.68	0.67	0.72	0.94	0.53	0.52
NM_022492|TTC31|chr2|+	chr2:74720049-74721691	74720229	NA	1.00	1.00	NA	1.00	NA	1.00	NA	0.70	NA	NA	1.00	NA	0.33	1.00	1.00	NA	NA	NA	NA	0.94	1.00	NA	NA	1.00	NA	NA	0.97	NA	NA	0.91	0.97	NA	NA	NA	1.00	1.00	NA	1.00	NA	NA	1.00	1.00	0.99	0.93	NA	0.91
NM_005541|INPP5D|chr2|+	chr2:234115352-234116549	234115503	1.00	1.00	1.00	NA	NA	NA	1.00	1.00	NA	1.00	1.00	1.00	1.00	NA	1.00	NA	1.00	0.90	NA	NA	1.00	1.00	NA	1.00	NA	1.00	1.00	1.00	0.64	NA	1.00	0.99	NA	NA	1.00	NA	1.00	1.00	1.00	1.00	1.00	1.00	1.00	1.00	1.00	1.00	1.00
NM_014914|AGAP1|chr2|+	chr2:237032563-237040444	237033822	NA	NA	NA	0.07	0.74	NA	0.34	NA	0.34	NA	NA	0.22	NA	0.30	0.66	0.42	NA	NA	NA	NA	0.45	NA	NA	0.44	0.29	0.36	0.63	NA	NA	NA	NA	0.64	NA	0.34	NA	0.56	0.56	0.34	NA	NA	NA	0.28	NA	NA	NA	NA	0.40
NM_177983|PPM1G|chr2|-	chr2:27604061-27604672	27604273	0.75	0.70	0.68	0.45	0.64	0.49	0.67	0.71	0.74	0.75	0.63	0.69	0.64	0.51	0.91	0.72	0.73	0.60	0.71	0.72	0.57	0.60	0.56	0.75	0.84	0.64	0.73	0.62	0.75	0.74	0.57	0.67	0.58	0.65	0.64	0.66	0.75	0.67	0.59	0.79	0.60	0.68	0.73	0.68	0.83	0.65	0.63
NM_013341|OLA1|chr2|-	chr2:174937175-174940255	174939768	0.01	0.01	0.01	0.01	0.01	0.01	0.01	0.01	0.02	0.01	0.01	0.01	0.02	NA	0.01	0.01	0.01	0.01	0.02	0.01	0.01	0.01	0.01	0.02	0.01	0.01	0.02	0.02	0.01	0.01	0.01	0.01	0.01	0.01	0.01	0.01	0.01	0.01	0.03	0.02	0.02	0.01	0.01	0.01	0.01	0.02	0.01
NM_178313|SPTBN1|chr2|+	chr2:54887073-54889445	54887224	0.12	0.32	0.09	0.06	0.18	0.06	0.32	0.28	0.09	0.10	0.27	0.17	0.11	0.09	0.14	0.09	0.12	0.14	0.10	0.18	0.13	0.09	0.18	0.04	0.25	0.12	0.09	0.15	0.06	0.10	0.17	0.08	0.12	0.07	0.13	0.14	0.20	0.13	0.19	0.16	0.14	0.17	0.08	0.18	0.06	0.18	0.08
NM_016133|INSIG2|chr2|+	chr2:118865857-118867597	118866008	0.44	0.84	1.00	NA	0.65	0.64	0.78	0.93	NA	0.65	0.68	1.00	0.68	NA	0.86	NA	0.71	NA	NA	0.56	0.63	0.70	NA	0.36	NA	0.75	0.79	0.77	NA	0.72	0.73	0.67	NA	0.78	0.83	0.68	0.66	0.53	0.78	0.82	0.80	0.84	NA	0.65	0.53	0.84	0.62
NM_052902|STK11IP|chr2|+	chr2:220480766-220481173	220480917	0.58	0.85	0.72	NA	NA	NA	NA	0.90	1.00	NA	NA	NA	NA	0.18	1.00	1.00	NA	NA	0.89	NA	NA	NA	NA	0.69	1.00	NA	0.68	NA	NA	0.45	NA	0.79	NA	NA	NA	0.78	0.96	NA	0.93	1.00	NA	0.76	0.71	NA	0.88	NA	NA
NM_004161|RAB1A|chr2|-	chr2:65314142-65315824	65315206	0.23	0.26	0.22	0.22	0.19	0.18	0.24	0.20	0.20	0.24	0.24	0.24	0.19	0.24	0.25	0.20	0.22	0.20	0.23	0.24	0.20	0.19	0.18	0.18	0.19	0.22	0.20	0.22	0.24	0.19	0.18	0.15	0.25	0.23	0.18	0.19	0.23	0.19	0.29	0.28	0.22	0.22	0.21	0.20	0.19	0.25	0.21
NM_001159597|SH3YL1|chr2|-	chr2:218136-219001	218835	0.71	0.97	0.91	0.42	0.62	0.42	0.84	0.78	0.44	0.73	0.83	1.00	0.58	NA	0.75	0.57	0.64	0.56	0.64	0.78	0.66	0.74	0.84	0.31	0.78	0.80	0.63	0.59	NA	0.58	0.63	0.59	0.89	0.69	0.60	0.66	0.79	0.62	0.90	1.00	0.87	0.74	0.74	0.67	0.58	0.63	0.59
NM_001164356|THAP4|chr2|-	chr2:242523820-242524140	242523989	0.71	0.70	0.69	0.46	0.53	0.88	0.58	0.81	0.61	0.67	0.69	0.62	0.83	0.46	0.67	0.72	0.85	0.55	0.77	0.56	0.63	0.63	0.61	0.67	0.73	0.64	0.99	0.65	NA	0.69	0.63	0.62	0.56	0.61	0.65	0.68	0.79	0.65	0.60	0.78	0.62	0.72	0.62	0.53	0.98	0.59	0.61
NM_014585|SLC40A1|chr2|-	chr2:190425316-190426917	190426643	0.87	1.00	1.00	1.00	0.80	0.80	0.93	0.88	0.82	1.00	0.94	1.00	0.85	1.00	0.95	0.90	0.76	0.73	1.00	0.86	0.85	0.84	1.00	0.76	0.92	0.86	0.67	0.79	0.52	0.67	0.79	0.73	1.00	0.78	0.61	0.83	0.85	1.00	0.98	1.00	0.95	0.89	0.91	0.82	0.90	0.77	0.75
NM_005415|SLC20A1|chr2|+	chr2:113420441-113421400	113420657	0.82	1.00	0.99	NA	0.80	NA	0.86	0.90	0.27	0.99	1.00	1.00	0.80	0.11	1.00	0.71	0.90	0.63	0.99	1.00	0.82	0.91	0.87	0.30	1.00	0.89	0.69	0.86	NA	0.50	0.81	0.76	1.00	0.89	0.84	0.92	0.74	1.00	1.00	1.00	0.90	1.00	1.00	0.78	0.85	0.78	0.88
NM_015475|FAM98A|chr2|-	chr2:33808729-33810511	33809903	1.00	1.00	1.00	0.24	0.96	NA	1.00	1.00	0.34	1.00	1.00	1.00	1.00	0.09	1.00	0.89	1.00	1.00	NA	1.00	0.85	1.00	NA	0.43	1.00	1.00	0.97	0.86	NA	0.50	1.00	0.56	NA	1.00	0.90	1.00	1.00	1.00	1.00	NA	1.00	1.00	1.00	1.00	1.00	0.89	0.81
NM_004238|TRIP12|chr2|-	chr2:230631930-230632466	230632251	0.79	0.79	0.86	NA	0.69	0.65	0.77	0.89	0.46	0.86	0.69	0.84	0.87	NA	0.77	0.85	0.75	0.72	0.90	0.76	0.74	0.66	0.96	0.69	0.78	0.68	0.73	0.79	0.48	0.83	0.69	0.66	1.00	0.68	0.73	0.68	0.70	0.75	0.76	0.82	0.74	0.68	0.80	0.74	0.73	0.82	0.69
NM_001042548|FEZ2|chr2|-	chr2:36779404-36780322	36780129	0.94	0.86	0.83	NA	0.77	0.97	0.82	1.00	NA	1.00	0.92	1.00	0.72	NA	0.84	0.70	0.98	0.81	1.00	0.94	0.66	0.90	1.00	1.00	0.87	0.87	1.00	0.73	NA	1.00	0.82	0.97	0.94	0.83	0.58	0.82	1.00	1.00	0.98	1.00	0.95	0.81	0.83	0.82	1.00	0.63	0.69
NM_001039613|IAH1|chr2|+	chr2:9628276-9628591	9628427	0.62	0.88	0.87	1.00	0.89	0.68	0.88	0.97	1.00	0.88	0.95	1.00	0.75	1.00	0.87	0.81	0.67	0.68	1.00	0.97	0.89	0.89	0.94	0.89	0.83	0.94	1.00	0.85	NA	0.59	0.87	0.91	0.74	0.90	0.98	0.84	0.75	0.78	0.90	0.69	0.86	0.91	0.92	0.82	0.86	0.83	0.84
NM_022460|HS1BP3|chr2|-	chr2:20817564-20819005	20818763	0.79	0.81	0.93	NA	0.82	0.99	0.88	NA	NA	0.92	0.80	1.00	0.99	NA	1.00	1.00	0.87	0.90	1.00	0.79	0.80	0.89	0.68	1.00	0.94	0.95	1.00	0.95	NA	1.00	1.00	0.79	1.00	0.83	0.70	0.99	0.95	0.96	0.88	1.00	0.87	0.96	0.92	0.94	0.84	0.86	0.80
NM_001165931|RRM2|chr2|+	chr2:10269361-10271546	10269885	0.32	0.40	0.31	0.10	0.43	0.17	0.42	0.35	0.21	0.27	0.51	0.28	0.50	NA	0.44	0.32	0.28	0.28	0.40	0.33	0.36	0.28	0.32	0.13	0.44	0.30	0.31	0.37	NA	0.45	0.32	0.31	0.41	0.42	0.36	0.43	0.40	0.49	0.42	0.53	0.32	0.39	0.37	0.36	0.28	0.35	0.31
NR_027238|LOC654342|chr2|-	chr2:91824709-91825059	91824812	0.73	0.66	0.76	0.77	0.67	0.91	NA	0.81	0.65	0.71	0.67	0.76	0.55	0.62	0.59	0.51	0.78	0.73	NA	0.68	0.69	0.60	0.60	0.71	NA	NA	NA	NA	NA	0.46	0.50	0.47	NA	NA	0.56	0.61	0.57	0.75	0.74	1.00	0.75	0.69	0.61	0.65	NA	0.82	0.73
NM_002166|ID2|chr2|+	chr2:8823815-8824583	8824178	0.39	0.71	0.62	NA	0.48	0.14	0.59	0.34	0.17	0.57	0.54	0.67	0.37	NA	0.53	0.15	0.29	0.12	0.16	0.54	0.45	0.48	0.69	0.39	0.52	0.47	0.29	0.47	NA	0.17	0.46	0.42	0.50	0.50	0.46	0.45	0.45	0.49	0.55	0.94	0.57	0.53	0.52	0.48	0.34	0.42	0.43
NM_012249|RHOQ|chr2|+	chr2:46808067-46808413	46808318	NA	1.00	1.00	NA	1.00	NA	1.00	1.00	NA	1.00	1.00	1.00	0.91	NA	NA	NA	NA	NA	NA	1.00	1.00	1.00	1.00	NA	1.00	1.00	NA	1.00	NA	NA	1.00	1.00	NA	1.00	1.00	NA	0.70	1.00	1.00	NA	1.00	1.00	1.00	1.00	NA	1.00	NA
NM_005783|TXNDC9|chr2|-	chr2:99935487-99936262	99936111	0.86	0.99	0.92	NA	0.80	NA	1.00	1.00	NA	1.00	0.81	1.00	0.83	NA	1.00	NA	0.79	0.69	NA	0.79	0.89	0.66	1.00	NA	0.80	0.88	1.00	0.79	NA	0.77	0.76	0.67	1.00	NA	0.59	NA	0.67	0.96	0.80	1.00	0.81	0.89	NA	1.00	0.88	0.78	0.74
NM_017735|TTC27|chr2|+	chr2:33045883-33046118	33046042	NA	NA	NA	0.22	NA	0.50	0.45	0.28	NA	0.49	0.53	0.58	0.52	NA	0.32	NA	0.12	NA	NA	0.59	NA	0.41	NA	NA	0.39	NA	0.75	0.52	NA	NA	NA	NA	NA	NA	NA	0.51	NA	0.53	0.48	NA	NA	0.61	NA	0.71	NA	0.40	0.45
NM_030768|ILKAP|chr2|-	chr2:239079043-239079317	239079141	0.59	0.41	0.40	0.97	0.50	0.91	0.52	1.00	0.69	0.41	0.52	0.42	0.78	0.97	0.33	0.48	0.76	1.00	0.61	0.42	0.39	0.55	NA	0.93	0.45	0.48	0.66	0.49	NA	0.71	0.48	0.50	0.90	0.48	0.28	0.43	0.56	0.42	0.65	0.96	0.37	0.57	0.48	0.25	0.63	0.44	0.50
NM_015341|NCAPH|chr2|+	chr2:97039030-97041274	97039336	NA	0.11	0.08	0.01	NA	0.06	NA	0.08	0.04	0.07	0.09	0.06	0.10	NA	NA	NA	0.10	0.07	0.05	0.06	0.10	0.06	0.08	0.05	0.08	0.09	0.11	0.07	NA	0.08	0.05	0.07	0.12	0.07	0.10	0.07	0.08	0.07	0.12	NA	NA	0.08	0.08	0.07	0.07	NA	0.06
NM_003310|TSSC1|chr2|-	chr2:3192741-3193279	3193125	1.00	0.85	0.85	0.47	0.74	0.99	0.90	0.99	0.35	0.81	0.71	1.00	0.97	0.33	0.93	0.53	1.00	0.87	1.00	0.78	0.72	0.77	1.00	0.58	0.93	0.74	0.69	0.85	NA	0.56	0.85	0.64	0.96	0.87	0.67	0.81	0.85	0.79	0.88	1.00	0.66	0.75	0.76	0.78	1.00	0.66	0.68
NM_018410|HJURP|chr2|-	chr2:234745486-234746298	234746069	0.14	0.08	0.13	NA	NA	NA	NA	0.16	0.19	0.08	0.07	0.09	0.10	NA	0.20	NA	0.12	NA	0.14	0.09	0.13	0.14	0.13	NA	0.10	0.08	0.16	0.18	NA	0.05	NA	0.13	0.11	0.20	NA	0.18	0.11	0.11	0.15	NA	NA	0.14	NA	0.09	NA	NA	0.10
NM_012233|RAB3GAP1|chr2|+	chr2:135926115-135928279	135926549	0.64	0.83	0.70	NA	0.49	0.38	0.72	0.73	0.44	0.58	0.79	0.98	0.83	0.33	0.68	0.64	0.67	0.51	1.00	0.56	0.56	0.58	0.60	0.37	0.57	0.58	0.46	0.60	NA	0.47	0.52	0.30	0.73	0.57	0.48	0.54	0.55	0.50	0.69	NA	0.62	0.69	0.61	0.54	0.62	0.62	0.48
NM_018383|WDR33|chr2|-	chr2:128461808-128464126	128463585	0.11	0.14	0.12	NA	0.15	NA	0.15	0.12	0.09	0.16	0.15	0.15	NA	NA	0.08	0.09	0.12	0.16	0.10	NA	0.18	0.10	0.19	NA	0.11	0.15	0.09	0.14	NA	NA	0.09	0.12	NA	0.14	0.14	0.14	0.18	0.08	0.19	NA	0.14	0.12	0.12	0.11	0.09	0.12	0.12
NM_022453|RNF25|chr2|-	chr2:219528587-219529258	219529106	0.68	0.79	0.93	NA	0.72	0.46	0.68	1.00	0.50	0.97	0.76	0.79	0.82	0.18	1.00	0.68	0.61	1.00	0.94	0.74	0.72	0.76	NA	0.56	0.90	0.69	0.57	0.68	NA	0.40	0.78	0.88	0.84	0.82	0.61	0.61	0.53	0.86	0.64	1.00	0.64	0.85	0.72	0.71	1.00	0.68	0.75
NM_016441|CRIM1|chr2|+	chr2:36775668-36778278	36775967	0.73	1.00	1.00	NA	0.71	0.49	0.87	0.79	NA	0.84	1.00	1.00	0.91	NA	0.99	0.68	0.67	0.77	0.85	0.95	0.77	0.82	NA	0.44	0.92	0.85	0.46	0.77	NA	0.53	0.70	0.65	0.99	0.79	0.63	0.90	0.68	0.96	0.88	NA	0.94	0.86	0.90	0.81	NA	0.74	0.75
NM_007099|ACP1|chr2|+	chr2:277227-278282	277378	0.66	0.81	0.82	0.22	0.75	0.92	0.76	0.64	0.29	0.58	0.79	0.82	0.60	0.23	0.56	0.51	0.76	0.85	0.92	0.69	0.76	0.79	0.67	0.78	0.67	0.66	0.70	0.76	0.95	0.81	0.46	0.65	0.77	0.66	0.58	0.58	0.88	0.52	0.88	0.96	0.83	0.82	0.80	0.59	0.75	0.84	0.70
NM_020943|CWC22|chr2|-	chr2:180809604-180810442	180809832	NA	0.43	0.56	NA	0.25	NA	0.52	0.22	NA	0.39	0.39	0.43	NA	NA	0.28	NA	0.25	NA	0.31	0.63	0.29	0.37	0.47	NA	0.28	0.26	NA	0.32	NA	NA	0.32	0.27	NA	0.40	0.29	0.40	0.61	0.40	0.38	NA	0.42	0.38	0.32	0.34	NA	0.32	0.25
NM_212481|ARID5A|chr2|+	chr2:97216836-97218371	97216989	1.00	0.83	0.93	NA	0.99	0.99	0.84	NA	1.00	0.91	0.79	0.93	NA	NA	0.89	1.00	NA	1.00	NA	1.00	0.73	0.98	NA	0.90	NA	1.00	1.00	0.79	NA	NA	0.89	0.76	NA	0.99	0.82	1.00	1.00	0.97	0.85	NA	0.86	0.99	0.88	1.00	NA	0.79	0.79
NM_021101|CLDN1|chr3|-	chr3:190023490-190026228	190026019	1.00	1.00	1.00	NA	0.64	1.00	0.81	1.00	0.60	0.94	0.80	1.00	1.00	NA	0.87	0.84	0.95	0.60	NA	0.77	0.63	0.85	0.95	0.69	0.98	0.76	0.97	0.68	NA	0.83	0.71	0.53	1.00	0.79	NA	0.81	NA	0.71	0.95	1.00	0.84	0.88	0.86	0.76	1.00	0.65	0.60
NM_018313|PBRM1|chr3|-	chr3:52579368-52582251	52582100	NA	1.00	1.00	NA	0.69	NA	1.00	NA	NA	NA	NA	1.00	NA	NA	1.00	0.47	NA	NA	NA	NA	0.76	NA	NA	0.27	0.79	0.90	0.73	0.79	NA	NA	0.80	NA	NA	0.93	0.60	0.93	0.89	0.91	1.00	NA	0.98	NA	1.00	0.83	NA	0.70	0.86
NM_001243926|MAPKAPK3|chr3|+	chr3:50685325-50686728	50685476	1.00	0.91	1.00	1.00	1.00	1.00	0.94	1.00	1.00	1.00	0.75	1.00	1.00	NA	0.98	1.00	1.00	1.00	0.90	0.84	0.99	1.00	0.82	1.00	1.00	0.89	1.00	0.80	NA	1.00	1.00	0.83	1.00	0.86	0.84	1.00	1.00	1.00	0.91	0.91	0.85	0.96	1.00	0.91	1.00	0.76	0.93
NM_014602|PIK3R4|chr3|-	chr3:130397778-130398329	130398178	0.32	1.00	0.58	0.27	NA	NA	0.90	NA	0.17	NA	0.65	0.96	0.66	NA	0.82	0.40	NA	NA	NA	NA	NA	0.70	NA	0.19	0.64	NA	0.43	0.65	NA	NA	0.71	NA	NA	NA	0.57	0.73	0.69	0.77	0.68	0.67	0.77	0.62	NA	0.62	NA	0.53	0.62
NM_015513|CRELD1|chr3|+	chr3:9986049-9987097	9986342	0.47	0.59	0.42	0.27	0.47	0.30	0.54	0.44	0.27	0.44	0.43	0.58	0.42	0.12	0.46	0.43	0.52	0.41	0.56	0.45	0.44	0.46	0.45	0.19	0.52	0.42	0.34	0.41	NA	0.27	0.45	0.34	0.46	0.49	0.45	0.44	0.45	0.52	0.49	0.49	0.39	0.52	0.45	0.55	0.60	0.44	0.40
NM_178335|CCDC50|chr3|+	chr3:191109530-191116459	191109920	0.08	0.18	0.13	NA	0.24	NA	0.25	0.12	NA	0.08	0.12	0.12	0.11	NA	0.20	0.09	0.12	0.15	0.07	0.09	0.17	0.13	0.11	0.15	0.21	0.16	0.16	0.21	NA	0.18	0.20	0.20	0.10	0.14	0.28	0.13	0.16	0.12	0.21	0.14	0.15	0.14	0.13	0.09	0.08	0.25	0.17
NM_206831|DPH3|chr3|-	chr3:16298568-16302336	16302069	0.28	0.45	0.40	NA	0.49	0.37	0.41	0.24	NA	0.32	0.29	0.26	0.25	NA	0.35	0.47	0.31	0.32	NA	0.30	0.32	0.24	0.26	0.34	0.24	0.27	0.52	0.39	NA	NA	0.24	0.32	0.36	0.28	0.39	0.35	0.33	0.18	0.48	0.29	0.43	0.25	0.37	0.19	0.38	0.33	0.28
NM_017801|CMTM6|chr3|-	chr3:32522804-32525589	32525438	1.00	1.00	1.00	NA	1.00	1.00	1.00	1.00	NA	1.00	1.00	1.00	1.00	NA	1.00	1.00	1.00	0.83	0.88	1.00	1.00	1.00	1.00	1.00	1.00	1.00	1.00	1.00	NA	1.00	1.00	1.00	1.00	1.00	0.90	1.00	1.00	1.00	1.00	1.00	1.00	1.00	1.00	1.00	1.00	1.00	0.96
NM_014760|TATDN2|chr3|+	chr3:10320905-10322906	10321056	1.00	NA	1.00	NA	1.00	NA	1.00	1.00	1.00	1.00	NA	1.00	1.00	NA	1.00	1.00	1.00	NA	NA	1.00	1.00	1.00	NA	1.00	1.00	1.00	1.00	1.00	NA	NA	1.00	1.00	NA	1.00	1.00	1.00	1.00	1.00	1.00	NA	1.00	1.00	1.00	1.00	NA	0.91	1.00
NM_183381|RNF13|chr3|+	chr3:149678527-149679925	149678799	1.00	1.00	1.00	NA	0.75	0.62	0.85	1.00	NA	0.90	0.87	1.00	0.91	NA	0.92	0.89	0.83	0.97	1.00	0.79	0.71	0.73	1.00	0.68	0.76	0.73	0.95	0.62	NA	0.74	0.72	0.64	0.99	0.86	0.62	0.82	0.83	0.86	0.85	1.00	0.84	0.81	0.84	0.79	0.99	0.68	0.64
NM_006010|MANF|chr3|+	chr3:51426336-51426828	51426546	0.52	0.47	0.48	0.59	0.42	0.52	0.38	0.55	0.55	0.56	0.44	0.56	0.70	0.62	0.46	0.59	0.50	0.46	0.90	0.46	0.39	0.45	0.49	0.39	0.53	0.38	0.42	0.40	0.52	0.50	0.37	0.29	0.55	0.44	0.42	0.47	0.48	0.52	0.38	0.65	0.38	0.47	0.48	0.43	0.63	0.42	0.41
NM_031458|PARP9|chr3|-	chr3:122246760-122247590	122247021	0.65	0.75	0.60	NA	0.54	0.36	0.71	0.68	0.09	0.65	0.58	0.88	0.43	NA	0.61	0.33	0.36	0.42	0.56	0.68	0.48	0.53	0.55	0.37	0.60	0.54	0.53	0.57	NA	0.37	0.49	0.44	0.76	0.56	0.42	0.52	0.50	0.58	0.69	0.52	0.59	0.50	0.56	0.64	0.74	0.60	0.43
NM_007182|RASSF1|chr3|-	chr3:50367217-50368158	50367854	1.00	1.00	0.95	0.94	0.93	1.00	1.00	1.00	0.73	1.00	1.00	1.00	1.00	0.59	1.00	1.00	NA	1.00	1.00	0.96	0.92	1.00	1.00	0.82	1.00	1.00	0.88	1.00	NA	0.89	1.00	0.90	1.00	0.90	0.98	0.99	1.00	0.96	1.00	1.00	0.95	1.00	1.00	1.00	1.00	1.00	1.00
NM_012096|APPL1|chr3|+	chr3:57303646-57307498	57303804	NA	0.84	0.90	NA	0.66	0.51	0.92	NA	NA	NA	NA	1.00	NA	NA	NA	NA	0.77	NA	NA	NA	0.69	NA	NA	NA	0.92	0.64	NA	0.67	NA	NA	0.66	0.38	NA	0.79	0.59	0.80	NA	0.88	0.94	NA	0.73	0.80	0.95	0.91	NA	NA	0.52
NM_016141|DYNC1LI1|chr3|-	chr3:32567463-32568400	32568249	0.35	0.89	0.66	0.24	0.44	0.30	0.52	0.56	0.18	0.50	0.65	0.63	0.33	NA	0.52	0.30	0.50	0.31	0.43	0.44	0.45	0.44	0.83	0.16	0.41	0.59	0.36	0.56	NA	0.28	0.60	0.49	0.43	0.65	0.45	0.50	0.48	0.55	0.59	0.56	0.65	0.49	0.54	0.47	0.49	0.53	0.53
NM_012235|SCAP|chr3|-	chr3:47455184-47455589	47455365	0.71	0.77	0.86	0.56	0.75	0.71	0.78	0.71	0.88	0.81	0.84	0.89	1.00	0.57	0.90	0.68	0.78	0.78	0.78	0.78	0.74	0.76	0.65	0.59	0.92	0.74	0.90	0.78	NA	0.50	0.78	0.86	0.97	0.80	0.76	0.81	0.72	0.82	0.81	0.68	0.72	0.73	0.87	0.67	0.78	0.71	0.72
NM_004301|ACTL6A|chr3|+	chr3:179305718-179306193	179305869	0.29	0.48	0.45	0.08	0.33	0.15	0.49	0.26	0.04	0.26	0.40	0.42	0.23	NA	0.29	0.19	0.27	0.22	0.14	0.26	0.34	0.32	0.39	0.12	0.32	0.37	0.29	0.28	NA	0.20	0.30	0.19	0.36	0.32	0.31	0.32	0.43	0.35	0.42	0.49	0.42	0.32	0.34	0.30	0.23	0.24	0.24
NM_001168331|NDUFB4|chr3|+	chr3:120319958-120321258	120320109	0.00	0.00	0.01	0.00	0.01	0.00	0.01	0.02	0.00	0.00	0.00	0.00	0.00	0.02	0.02	0.01	0.00	0.00	0.01	0.00	0.01	0.01	0.00	0.00	0.01	0.00	0.01	0.01	0.01	0.00	0.01	0.01	0.00	0.00	0.00	0.00	0.00	0.01	0.01	0.00	0.00	0.00	0.00	0.01	0.00	0.00	0.00
NM_013324|CISH|chr3|-	chr3:50643885-50645573	50644885	1.00	1.00	1.00	0.57	1.00	1.00	0.94	NA	0.67	1.00	NA	1.00	1.00	0.26	NA	NA	NA	1.00	NA	1.00	1.00	1.00	NA	0.54	1.00	1.00	NA	1.00	NA	0.52	0.99	0.99	1.00	1.00	1.00	1.00	1.00	1.00	1.00	NA	NA	1.00	1.00	1.00	NA	0.96	0.98
NM_207297|MBNL1|chr3|+	chr3:152180174-152183569	152180336	NA	1.00	1.00	NA	0.83	0.65	0.97	NA	0.37	1.00	1.00	1.00	NA	0.15	1.00	0.82	0.84	0.67	0.90	1.00	0.80	0.94	1.00	0.34	1.00	0.84	0.89	0.76	NA	0.84	0.78	0.94	NA	0.97	0.61	0.95	0.84	1.00	1.00	1.00	1.00	1.00	0.95	0.95	0.89	0.63	0.66
NM_173216|ST6GAL1|chr3|+	chr3:186793350-186796341	186793501	1.00	1.00	1.00	1.00	1.00	NA	1.00	NA	1.00	1.00	1.00	1.00	1.00	NA	1.00	1.00	NA	1.00	NA	1.00	1.00	NA	1.00	1.00	1.00	1.00	1.00	1.00	1.00	NA	1.00	1.00	1.00	NA	1.00	1.00	1.00	1.00	1.00	1.00	1.00	1.00	1.00	1.00	NA	1.00	1.00
NM_001178142|TFDP2|chr3|-	chr3:141663270-141671538	141671359	0.33	0.28	NA	0.06	0.49	0.39	0.34	NA	0.13	0.12	NA	0.23	0.11	0.14	0.27	0.18	0.22	NA	0.26	0.17	0.36	0.24	NA	0.38	0.14	0.28	0.30	0.40	NA	NA	0.33	0.35	0.17	0.16	NA	NA	NA	0.33	0.47	NA	0.43	0.20	NA	0.24	NA	0.36	0.33
NM_025112|ZXDC|chr3|-	chr3:126156444-126157304	126157153	NA	NA	1.00	NA	NA	NA	NA	NA	0.73	NA	NA	1.00	NA	0.41	1.00	NA	1.00	NA	NA	1.00	NA	1.00	NA	0.66	1.00	NA	0.89	1.00	NA	NA	1.00	1.00	NA	1.00	NA	1.00	1.00	1.00	1.00	NA	1.00	NA	1.00	1.00	1.00	NA	1.00
NM_033027|CSRNP1|chr3|-	chr3:39183342-39185535	39185384	1.00	1.00	NA	NA	1.00	NA	1.00	NA	NA	1.00	1.00	NA	NA	1.00	1.00	NA	1.00	1.00	NA	1.00	NA	1.00	NA	0.97	1.00	1.00	1.00	1.00	NA	1.00	1.00	1.00	NA	1.00	1.00	NA	NA	1.00	NA	1.00	1.00	1.00	1.00	1.00	NA	1.00	1.00
NM_001114397|DHX36|chr3|-	chr3:153993457-153994145	153993875	0.50	0.81	0.74	NA	0.68	0.21	0.86	0.52	NA	0.79	0.57	0.86	0.44	NA	0.66	0.37	0.37	0.24	0.35	0.71	0.57	0.54	0.67	0.22	0.71	0.64	0.26	0.57	NA	NA	0.58	0.37	0.62	0.61	0.52	0.67	0.49	0.66	0.81	0.66	0.78	0.70	0.84	0.62	0.38	0.50	0.56
NM_022903|CCDC71|chr3|-	chr3:49199968-49201693	49201164	1.00	NA	1.00	NA	1.00	0.84	1.00	NA	0.73	1.00	1.00	NA	1.00	0.62	NA	1.00	NA	NA	NA	0.97	1.00	1.00	NA	0.66	1.00	1.00	NA	1.00	NA	NA	1.00	1.00	NA	1.00	1.00	1.00	NA	1.00	NA	NA	1.00	1.00	1.00	1.00	NA	1.00	1.00
NM_001256192|PDCD6IP|chr3|+	chr3:33867972-33868756	33868123	0.03	0.05	0.03	0.00	0.05	0.01	0.08	NA	NA	0.02	0.04	0.04	0.01	NA	0.09	0.03	0.02	0.01	NA	0.05	0.07	0.04	0.06	0.00	0.06	0.02	0.00	0.07	NA	0.02	0.03	0.04	0.03	0.01	0.06	0.04	0.05	0.04	0.04	0.04	0.05	0.03	0.03	0.07	0.01	0.02	0.01
NM_001457|FLNB|chr3|+	chr3:58156302-58157982	58156460	0.83	0.89	0.91	0.12	0.85	0.84	0.85	0.62	0.25	0.75	0.69	0.80	0.85	0.09	0.80	0.44	1.00	0.75	0.93	0.67	0.82	0.69	0.91	0.52	0.70	0.74	1.00	0.88	0.66	0.57	0.67	0.70	0.95	0.65	0.68	0.61	0.85	0.92	0.96	1.00	1.00	0.80	0.80	0.54	0.81	0.86	0.70
NM_001135095|FNDC3B|chr3|+	chr3:172114954-172118492	172116595	0.56	1.00	0.80	NA	0.79	NA	0.81	1.00	NA	NA	1.00	1.00	1.00	NA	0.91	NA	0.64	0.62	NA	NA	0.72	0.89	0.83	0.26	0.98	0.69	0.40	0.90	NA	0.50	0.72	0.73	NA	0.68	0.66	0.74	0.78	0.84	1.00	NA	0.94	0.71	0.88	0.77	1.00	0.90	0.65
NM_001098783|RPP14|chr3|+	chr3:58303167-58305920	58303685	0.69	0.69	0.73	NA	0.85	NA	0.73	NA	NA	0.68	0.52	0.87	0.73	NA	0.82	NA	0.61	NA	NA	0.59	0.89	0.70	NA	NA	0.86	0.60	0.56	0.92	NA	NA	0.66	NA	NA	NA	0.73	0.64	NA	0.83	0.88	NA	0.69	0.72	0.64	0.70	NA	0.84	0.84
NM_001146156|GSK3B|chr3|-	chr3:119540802-119545702	119545551	0.55	0.28	0.39	0.12	0.70	NA	0.59	0.39	0.13	0.16	NA	0.29	0.19	NA	0.41	0.40	0.76	0.34	0.33	0.20	0.63	0.41	0.22	0.26	0.29	0.55	0.34	0.46	NA	0.40	0.48	0.59	0.25	0.47	0.73	0.50	0.36	0.27	0.46	0.28	0.46	0.39	0.68	0.26	0.41	0.44	0.42
NM_002673|PLXNB1|chr3|-	chr3:48445261-48445997	48445832	0.95	1.00	1.00	1.00	1.00	0.83	0.89	1.00	1.00	1.00	1.00	1.00	1.00	0.86	1.00	1.00	1.00	0.82	1.00	1.00	1.00	0.97	1.00	0.86	1.00	0.93	0.86	0.96	1.00	1.00	0.98	0.96	NA	0.93	NA	1.00	0.77	1.00	0.97	1.00	0.97	1.00	1.00	1.00	1.00	1.00	0.99
NM_002295|RPSA|chr3|+	chr3:39453765-39454032	39453916	0.02	0.02	0.01	0.00	0.03	0.03	0.03	0.02	0.01	0.01	0.03	0.02	0.02	0.00	0.01	0.02	0.03	0.02	0.02	0.01	0.02	0.02	0.02	0.02	0.03	0.03	0.03	0.03	0.01	0.01	0.02	0.01	0.03	0.02	0.04	0.01	0.02	0.02	0.02	0.03	0.02	0.03	0.02	0.01	0.03	0.02	0.02
NM_001136041|HDAC11|chr3|+	chr3:13545968-13547924	13546767	0.32	0.55	0.72	0.33	NA	NA	NA	NA	0.48	0.61	NA	0.76	NA	0.25	0.72	0.46	NA	0.43	NA	0.59	0.64	0.52	NA	0.30	0.64	0.34	0.48	0.69	NA	NA	0.57	0.55	NA	0.49	NA	0.55	0.43	NA	0.70	NA	0.67	0.56	0.75	0.67	0.47	0.60	0.56
NR_026702|GLYCTK|chr3|+	chr3:52327323-52328235	52327474	0.12	0.17	0.16	0.06	NA	0.06	NA	NA	0.15	0.06	NA	NA	0.14	0.13	0.13	NA	NA	0.19	0.08	0.08	0.17	NA	0.05	0.12	0.12	0.23	0.05	0.29	NA	NA	NA	NA	NA	NA	NA	NA	0.16	0.14	NA	0.04	0.26	NA	0.16	NA	NA	NA	0.18
NM_014814|PSMD6|chr3|-	chr3:63996231-63996440	63996289	0.41	0.93	0.99	NA	0.78	0.71	0.71	0.72	NA	0.81	0.82	0.80	0.61	NA	0.62	0.61	0.75	0.62	0.64	0.69	0.71	0.57	0.77	0.50	0.75	0.64	0.76	0.68	NA	0.29	0.77	0.60	1.00	0.72	0.58	0.82	0.64	0.77	0.84	0.70	0.84	0.91	0.73	0.72	0.41	0.63	0.71
NM_001199469|ISY1|chr3|-	chr3:128846259-128849031	128848070	0.04	0.02	0.04	0.03	0.05	0.03	0.03	0.01	0.06	0.02	0.02	0.03	0.02	0.03	0.04	0.08	0.03	0.04	0.03	0.02	0.04	0.02	0.03	0.03	0.05	0.03	0.06	0.04	NA	0.02	0.02	0.04	0.03	0.01	0.08	0.04	0.03	0.05	0.04	0.01	0.03	0.04	0.05	0.04	0.03	0.04	0.02
NM_138381|OXNAD1|chr3|+	chr3:16344915-16347594	16345097	NA	0.13	0.14	NA	NA	NA	0.11	NA	NA	0.09	NA	0.09	0.12	NA	0.12	NA	NA	NA	0.06	0.12	0.15	0.09	0.07	NA	0.09	NA	NA	0.16	NA	NA	NA	0.16	0.24	0.13	NA	0.14	NA	0.12	0.16	NA	0.16	NA	NA	0.19	NA	NA	0.18
NM_014296|CAPN7|chr3|+	chr3:15292623-15294423	15293702	0.11	0.18	0.15	NA	0.21	NA	0.14	NA	NA	0.17	0.21	0.42	NA	NA	0.14	NA	0.13	NA	0.11	0.15	0.14	0.15	0.25	NA	0.12	0.17	0.10	0.12	NA	NA	0.12	0.14	NA	0.17	0.14	0.15	0.14	0.17	0.20	NA	0.17	0.18	0.17	0.15	0.05	NA	0.12
NM_133480|TADA3|chr3|-	chr3:9824812-9825897	9825711	0.01	0.00	0.00	0.01	0.01	0.01	0.01	0.02	0.00	0.00	0.01	0.00	0.01	0.01	0.01	0.01	0.01	0.01	0.04	0.00	0.01	0.01	0.01	0.01	0.01	0.01	0.01	0.01	0.03	0.01	0.00	0.01	0.00	0.00	0.00	0.01	0.01	0.00	0.01	0.02	0.01	0.01	0.01	0.01	0.01	0.01	0.01
NM_002899|RBP1|chr3|-	chr3:139236276-139236522	139236371	0.75	0.26	0.43	0.07	0.28	NA	NA	0.33	0.09	0.25	NA	NA	0.65	0.10	0.28	NA	NA	0.42	NA	0.18	0.28	NA	0.43	0.44	0.22	0.18	NA	0.24	0.35	0.37	0.34	0.14	NA	NA	0.19	NA	0.43	0.27	NA	0.60	0.25	NA	NA	0.20	NA	0.23	0.24
NM_001099669|HIGD1A|chr3|-	chr3:42824400-42826812	42825891	0.08	0.05	0.07	0.09	0.06	0.08	0.07	0.10	0.11	0.06	0.05	0.07	0.08	0.10	0.10	0.14	0.07	0.07	0.09	0.04	0.06	0.06	0.07	0.08	0.07	0.06	0.08	0.08	NA	0.07	0.06	0.05	0.08	0.06	0.05	0.06	0.07	0.08	0.09	0.07	0.06	0.08	0.08	0.05	0.07	0.09	0.06
NM_199166|ALAS1|chr3|+	chr3:52248036-52248343	52248228	0.27	0.46	0.44	0.38	0.25	0.14	0.38	0.32	0.06	0.40	0.35	0.51	0.37	0.16	0.20	0.10	0.38	0.27	0.43	0.45	0.33	0.44	0.63	0.20	0.29	0.43	0.35	0.36	NA	0.30	0.37	0.23	0.59	0.43	0.34	0.41	0.44	0.42	0.44	0.42	0.49	0.36	0.38	0.42	0.27	0.28	0.34
NM_015175|NBEAL2|chr3|+	chr3:47050709-47051194	47050860	0.80	NA	0.74	0.19	NA	0.63	NA	0.68	0.31	0.53	0.40	0.65	0.51	0.13	0.77	0.45	0.29	0.62	0.93	0.67	0.31	0.40	1.00	0.51	1.00	0.50	0.48	0.41	1.00	0.34	NA	0.41	0.66	0.70	NA	0.73	0.91	0.73	NA	0.78	0.53	0.71	0.56	0.60	0.93	NA	0.46
NM_003907|EIF2B5|chr3|+	chr3:183862672-183863099	183862868	0.60	0.67	0.69	0.92	0.75	0.75	0.64	0.77	1.00	0.75	0.61	0.65	0.89	0.97	0.81	0.93	0.74	0.68	1.00	0.73	0.64	0.68	0.74	0.86	0.76	0.60	0.81	0.60	NA	0.92	0.66	0.55	0.71	0.65	0.74	0.67	0.52	0.67	0.62	0.72	0.60	0.65	0.67	0.66	0.65	0.70	0.65
NM_001190796|NCK1|chr3|+	chr3:136667101-136667968	136667501	0.23	0.78	0.68	NA	0.45	0.07	0.79	0.25	NA	0.46	0.53	0.78	0.22	NA	0.50	NA	0.24	0.12	0.07	0.44	0.49	0.45	0.41	0.13	0.35	0.51	0.27	0.41	NA	0.16	0.42	0.36	0.30	0.51	0.30	0.44	0.46	0.55	0.63	0.62	0.56	0.43	0.57	0.52	0.23	0.31	0.31
NM_017548|CDV3|chr3|+	chr3:133306740-133309118	133306891	1.00	1.00	1.00	NA	1.00	1.00	1.00	1.00	NA	1.00	1.00	1.00	1.00	NA	1.00	1.00	1.00	1.00	1.00	1.00	1.00	1.00	1.00	1.00	1.00	1.00	1.00	1.00	0.97	1.00	1.00	1.00	1.00	1.00	1.00	1.00	1.00	1.00	1.00	1.00	1.00	1.00	1.00	1.00	1.00	1.00	1.00
NM_032355|MON1A|chr3|-	chr3:49946302-49946587	49946434	0.55	0.28	0.50	0.58	NA	NA	NA	0.40	0.45	0.60	0.44	0.47	0.50	0.25	NA	NA	NA	0.33	NA	0.54	NA	NA	NA	0.44	0.51	0.39	0.37	0.52	NA	NA	0.35	0.52	NA	0.51	NA	0.53	NA	0.45	NA	NA	NA	0.55	NA	0.52	NA	NA	0.55
NM_001064|TKT|chr3|-	chr3:53259653-53259947	53259788	0.47	0.29	0.29	0.29	0.27	0.43	0.31	0.40	0.32	0.24	0.34	0.30	0.60	0.21	0.27	0.36	0.41	0.64	0.58	0.22	0.29	0.22	0.61	0.31	0.25	0.29	0.52	0.28	0.37	0.52	0.27	0.42	0.62	0.28	0.24	0.28	0.55	0.29	0.33	0.73	0.31	0.33	0.30	0.28	0.45	0.28	0.29
NM_173824|C3orf38|chr3|+	chr3:88205171-88207115	88206095	0.45	0.78	NA	NA	NA	NA	0.63	NA	NA	0.60	0.65	1.00	0.65	NA	NA	NA	0.71	NA	NA	0.63	NA	NA	NA	NA	NA	0.53	NA	0.56	NA	NA	0.48	0.40	0.67	NA	0.46	NA	0.66	0.66	0.75	NA	0.73	0.58	0.54	0.57	0.65	NA	0.50
NM_001002800|SMC4|chr3|+	chr3:160151445-160152741	160151596	1.00	1.00	1.00	NA	1.00	1.00	0.97	1.00	NA	1.00	1.00	1.00	1.00	NA	1.00	NA	1.00	NA	1.00	1.00	0.97	1.00	1.00	NA	1.00	0.89	1.00	1.00	NA	NA	1.00	1.00	1.00	1.00	1.00	1.00	1.00	1.00	1.00	1.00	1.00	1.00	1.00	1.00	NA	NA	1.00
NM_001146179|IP6K2|chr3|-	chr3:48730884-48731673	48731238	0.59	0.69	0.61	0.60	0.76	0.59	0.66	0.57	0.40	0.62	0.50	0.80	0.65	0.18	0.77	0.58	0.62	0.43	0.92	0.54	0.56	0.58	0.77	0.44	0.79	0.65	0.46	0.59	NA	0.60	0.48	0.54	0.68	0.57	0.56	0.43	0.54	0.43	0.80	0.46	0.68	0.55	0.79	0.44	0.67	0.60	0.65
NM_004532|MUC4|chr3|-	chr3:195473638-195474251	195473803	0.79	NA	0.53	NA	0.58	0.92	NA	0.73	1.00	0.56	NA	NA	0.92	1.00	0.82	1.00	NA	0.76	1.00	0.37	0.40	0.36	NA	0.53	0.69	0.69	0.62	NA	NA	1.00	0.40	0.37	0.86	0.54	NA	0.51	0.48	0.54	0.64	NA	NA	NA	0.58	NA	NA	NA	0.52
NM_002292|LAMB2|chr3|-	chr3:49158547-49158795	49158644	0.68	0.68	0.53	0.55	0.65	0.88	0.60	0.58	0.68	0.67	0.54	0.66	0.87	0.80	0.70	0.61	0.76	0.78	0.91	0.62	0.67	0.56	NA	0.66	0.61	0.68	1.00	0.66	NA	0.46	0.70	0.67	NA	0.62	0.54	0.61	0.94	0.70	0.73	NA	0.68	0.81	0.79	0.68	0.99	0.61	0.62
NM_001201584|SEC22C|chr3|-	chr3:42589459-42590149	42589883	NA	0.97	0.76	NA	0.63	NA	0.93	0.71	NA	0.84	0.91	1.00	0.89	NA	NA	NA	0.63	0.66	0.79	0.75	0.68	0.72	0.56	0.27	0.67	0.74	NA	0.63	NA	0.71	0.63	0.48	NA	0.66	0.56	0.63	0.82	0.59	1.00	NA	0.75	0.71	0.68	0.88	0.72	NA	0.64
NM_004733|SLC33A1|chr3|-	chr3:155544301-155546166	155545553	0.47	0.63	0.66	NA	0.60	NA	0.50	0.47	NA	0.57	0.52	0.79	0.52	NA	NA	NA	0.51	0.39	NA	0.43	0.52	0.53	0.66	NA	0.61	0.53	0.50	0.41	NA	NA	0.39	0.39	0.54	0.47	0.48	0.60	0.53	0.52	0.58	0.70	0.46	0.55	0.49	0.52	NA	0.47	0.48
NM_001068|TOP2B|chr3|-	chr3:25639475-25639968	25639817	0.89	0.91	0.84	0.35	0.70	0.69	0.84	0.85	0.40	0.88	0.65	1.00	0.75	NA	0.88	0.70	0.70	0.86	0.56	0.86	0.65	0.67	0.83	0.45	0.70	0.76	0.78	0.65	NA	0.56	0.68	0.54	0.80	0.69	0.63	0.65	1.00	0.73	0.77	1.00	0.72	0.71	0.67	0.80	0.67	0.64	0.62
NM_006241|PPP1R2|chr3|-	chr3:195241221-195243740	195243370	0.41	0.64	0.67	0.22	0.53	0.31	0.60	0.43	0.40	0.55	0.60	0.50	0.38	NA	0.62	0.29	0.49	0.38	0.46	0.47	0.59	0.73	0.57	0.27	0.68	0.54	0.36	0.57	NA	0.45	0.51	0.54	0.49	0.70	0.51	0.70	0.59	0.57	0.60	0.70	0.45	0.69	0.67	0.50	0.41	0.70	0.53
NM_020202|NIT2|chr3|+	chr3:100074021-100074478	100074172	0.05	0.05	0.04	0.00	0.08	0.01	0.03	0.05	0.01	0.03	0.06	0.04	0.03	NA	0.04	0.04	0.08	0.07	0.05	0.03	0.04	0.05	0.07	0.02	0.06	0.06	0.03	0.05	NA	0.03	0.07	0.04	0.04	0.05	0.09	0.04	0.14	0.04	0.05	0.05	0.05	0.07	0.06	0.04	0.04	0.04	0.05
NM_139248|LIPH|chr3|-	chr3:185225570-185226665	185226103	0.71	0.75	0.78	NA	0.78	0.80	0.85	1.00	0.50	0.88	0.82	NA	0.84	0.10	0.92	0.67	1.00	0.66	0.72	NA	NA	0.86	NA	0.35	0.95	0.74	0.84	0.77	NA	0.61	0.79	1.00	0.80	0.75	NA	0.75	0.91	NA	0.77	0.92	0.77	NA	0.72	NA	0.89	0.81	0.83
NM_032682|FOXP1|chr3|-	chr3:71003865-71008542	71005329	NA	0.29	0.35	NA	0.31	0.14	0.33	0.40	NA	NA	0.34	0.43	0.34	NA	0.33	0.36	0.40	NA	0.45	NA	0.39	0.24	NA	0.11	0.30	0.26	0.27	0.31	NA	0.31	NA	0.27	NA	0.25	0.27	0.30	0.40	0.35	0.45	NA	0.29	NA	0.38	0.25	0.27	NA	0.28
NM_006309|LRRFIP2|chr3|-	chr3:37094117-37095452	37094815	0.27	0.52	0.37	0.16	0.32	0.24	0.37	0.35	0.13	0.42	0.36	0.51	0.52	0.03	0.46	0.24	0.13	0.16	0.49	0.33	0.34	0.33	0.49	0.13	0.43	0.38	0.10	0.35	NA	0.13	0.38	0.27	0.53	0.32	0.32	0.30	0.22	0.36	0.37	NA	0.40	0.36	0.40	0.32	0.35	0.30	0.33
NM_144716|CCDC12|chr3|-	chr3:46963220-46963629	46963332	0.43	0.46	0.45	0.31	0.49	0.35	0.59	0.56	0.22	0.47	0.48	0.49	0.55	0.21	0.45	0.31	0.39	0.29	0.36	0.52	0.47	0.43	0.31	0.25	0.34	0.52	0.50	0.40	NA	0.29	0.42	0.42	0.33	0.42	0.35	0.39	0.43	0.39	0.51	0.48	0.43	0.40	0.44	0.50	0.41	0.42	0.38
NM_138615|DHX30|chr3|+	chr3:47891357-47891686	47891510	0.76	0.31	0.52	0.67	0.52	0.51	0.53	0.73	0.51	0.48	0.43	0.48	0.54	0.43	0.55	0.68	0.36	0.44	0.67	0.61	0.40	0.39	0.42	0.49	0.47	0.42	0.76	0.39	NA	0.43	0.38	0.49	0.84	0.44	0.46	0.44	0.45	0.49	0.47	0.69	0.51	0.46	0.47	0.48	0.70	0.51	0.42
NM_014382|ATP2C1|chr3|+	chr3:130720064-130722046	130720495	0.14	0.25	0.27	NA	0.20	0.11	0.26	0.18	0.15	0.25	0.30	0.26	0.18	NA	0.21	0.16	0.14	0.12	0.21	0.25	0.21	0.20	0.18	0.12	0.22	0.26	0.12	0.20	NA	0.15	0.20	0.16	0.19	0.22	0.19	0.23	0.22	0.25	0.25	0.31	0.21	0.32	0.26	0.23	0.18	0.22	0.21
NM_138287|DTX3L|chr3|+	chr3:122290525-122294049	122290676	1.00	1.00	1.00	NA	1.00	NA	1.00	NA	NA	1.00	1.00	1.00	NA	NA	1.00	1.00	0.83	NA	1.00	1.00	1.00	1.00	1.00	1.00	1.00	1.00	1.00	1.00	NA	NA	1.00	1.00	1.00	1.00	1.00	1.00	1.00	1.00	1.00	NA	1.00	1.00	1.00	1.00	NA	1.00	1.00
NM_015938|NMD3|chr3|+	chr3:160968568-160969795	160968736	0.63	0.97	0.95	NA	0.60	0.27	0.88	0.66	0.08	0.77	0.74	1.00	0.46	0.04	0.76	0.28	0.64	0.36	0.68	0.62	0.58	0.74	0.91	0.19	0.72	0.77	0.57	0.66	NA	0.28	0.62	0.41	0.82	0.78	0.54	0.76	0.72	0.84	0.83	0.98	0.75	0.70	0.73	0.75	0.79	0.53	0.54
NM_020169|LXN|chr3|-	chr3:158384203-158384533	158384343	0.63	0.62	0.70	NA	0.51	0.30	0.60	0.50	NA	0.39	NA	0.59	0.44	NA	0.49	0.22	NA	0.24	0.40	0.40	0.42	0.49	NA	0.11	0.46	0.53	0.27	0.42	NA	0.31	NA	0.40	0.61	0.51	0.29	NA	0.47	NA	0.60	0.69	0.52	0.48	0.36	NA	0.48	0.37	0.53
NM_177939|P4HTM|chr3|+	chr3:49044120-49044581	49044283	0.85	0.57	0.60	0.46	0.72	0.47	0.61	0.59	0.54	0.70	0.80	0.75	0.89	0.25	0.76	0.66	0.67	0.71	1.00	0.70	0.67	0.63	0.89	0.51	0.73	0.55	0.68	0.64	NA	0.29	0.59	0.48	0.59	0.76	0.65	0.64	0.73	0.66	0.58	0.81	0.63	0.60	0.65	0.69	0.86	0.55	0.69
NM_014463|LSM3|chr3|+	chr3:14239536-14239869	14239702	0.72	0.59	0.65	0.41	0.52	0.65	0.69	0.60	0.17	0.59	0.55	0.59	0.56	NA	0.58	0.64	0.58	0.44	0.69	0.52	0.52	0.53	0.62	0.45	0.52	0.55	0.56	0.52	0.69	0.31	0.56	0.48	0.73	0.65	0.46	0.59	0.57	0.55	0.61	0.63	0.60	0.59	0.64	0.55	0.70	0.52	0.50
NM_002447|MST1R|chr3|-	chr3:49924436-49924995	49924638	0.76	0.64	0.61	0.54	0.59	0.51	0.46	0.96	0.72	0.70	0.63	0.80	0.65	0.41	0.59	0.88	0.53	0.71	0.73	0.64	0.52	0.64	0.69	0.45	0.60	0.59	0.70	0.60	NA	0.56	0.56	0.56	0.68	0.58	NA	0.59	0.67	0.60	0.63	0.75	0.60	0.69	0.67	0.65	0.80	0.58	0.56
NM_007022|CYB561D2|chr3|+	chr3:50390672-50391496	50391107	0.86	1.00	1.00	0.69	1.00	1.00	1.00	1.00	0.77	1.00	1.00	1.00	1.00	0.36	1.00	1.00	1.00	1.00	1.00	1.00	1.00	1.00	1.00	0.66	1.00	1.00	0.92	1.00	NA	0.73	1.00	0.99	1.00	1.00	1.00	1.00	1.00	1.00	1.00	1.00	1.00	1.00	1.00	1.00	1.00	1.00	1.00
NM_001098502|CHCHD4|chr3|-	chr3:14153577-14154694	14154400	NA	1.00	0.71	0.53	0.54	0.75	0.92	1.00	0.35	0.80	0.75	1.00	0.96	0.20	NA	0.53	1.00	1.00	NA	0.73	0.64	0.65	1.00	0.50	0.80	0.62	1.00	0.63	NA	NA	0.60	0.53	1.00	0.82	0.68	0.80	1.00	0.70	0.82	1.00	0.77	0.89	0.75	0.69	1.00	0.56	0.59
NM_001007565|TFG|chr3|+	chr3:100466993-100467811	100467376	0.70	1.00	1.00	0.12	0.81	0.42	1.00	0.91	0.15	1.00	1.00	1.00	0.84	0.12	1.00	0.45	0.95	0.70	1.00	0.90	0.75	0.88	1.00	0.16	1.00	0.99	0.59	0.75	0.80	0.47	0.84	0.92	1.00	0.86	0.73	0.90	0.92	0.84	1.00	1.00	0.93	0.96	0.97	0.91	0.77	0.75	0.76
NM_002375|MAP4|chr3|-	chr3:47892180-47894529	47893133	0.71	0.70	0.71	0.70	0.71	1.00	0.64	0.76	0.59	0.63	0.50	0.79	0.66	0.47	0.86	0.93	0.79	0.58	0.70	0.58	0.64	0.65	0.73	0.80	0.75	0.46	0.88	0.73	0.64	0.58	0.60	0.58	0.74	0.51	0.53	0.57	0.70	0.71	0.85	0.62	0.68	0.84	0.87	0.61	0.48	0.68	0.53
NM_001134364|MAP4|chr3|-	chr3:47892180-47894428	47893133	0.72	0.71	0.70	0.70	0.72	1.00	0.64	0.75	0.62	0.62	0.49	0.78	0.65	0.48	0.86	0.94	0.78	0.60	0.70	0.58	0.65	0.66	0.73	0.85	0.75	0.47	0.86	0.75	0.66	0.60	0.61	0.58	0.74	0.51	0.54	0.58	0.70	0.71	0.85	0.60	0.68	0.84	0.88	0.60	0.47	0.69	0.54
NM_001190707|ALS2CL|chr3|-	chr3:46710485-46712554	46712112	0.46	NA	0.51	NA	0.56	NA	NA	0.26	0.37	0.45	NA	NA	0.43	NA	0.40	0.51	0.32	0.38	0.38	0.29	0.55	0.44	NA	0.34	0.47	NA	0.49	0.42	NA	NA	0.42	0.46	NA	NA	NA	NA	0.47	0.51	0.67	NA	0.52	NA	0.45	0.49	0.48	NA	NA
NM_020839|WDR48|chr3|+	chr3:39136139-39137881	39136646	1.00	1.00	0.96	NA	0.83	0.98	0.75	NA	0.90	0.97	0.83	0.90	0.83	NA	0.97	1.00	0.83	0.72	NA	0.79	0.66	0.79	0.96	0.77	0.84	0.71	0.81	0.71	NA	0.99	0.72	0.74	NA	0.85	0.69	0.73	1.00	0.84	0.88	NA	0.80	1.00	0.86	0.82	1.00	0.76	0.67
NM_021627|SENP2|chr3|+	chr3:185347570-185348885	185348569	0.76	NA	0.88	NA	0.71	0.05	1.00	0.65	NA	0.85	0.68	1.00	0.71	NA	0.61	0.38	0.65	0.30	NA	0.66	0.50	0.71	1.00	NA	0.82	0.78	0.17	0.67	NA	NA	0.68	0.27	1.00	0.53	0.48	0.72	0.40	0.58	0.70	NA	0.66	0.72	0.71	0.52	NA	0.46	0.49
NM_001174100|PCBP4|chr3|-	chr3:51991520-51992365	51992205	0.97	1.00	1.00	0.47	0.88	NA	NA	0.96	0.89	1.00	1.00	0.98	0.87	0.65	1.00	0.92	0.91	NA	1.00	1.00	0.93	0.95	0.75	0.69	1.00	1.00	1.00	0.81	NA	0.69	0.85	NA	0.78	0.91	0.94	0.92	0.96	0.90	0.98	1.00	0.88	1.00	1.00	0.98	0.99	0.95	0.84
NR_003265|SDHAP2|chr3|+	chr3:195415404-195415735	195415647	1.00	NA	0.91	NA	0.82	NA	NA	1.00	0.50	NA	NA	NA	0.95	0.45	0.58	0.67	NA	NA	0.84	NA	0.90	0.92	NA	NA	0.71	NA	NA	0.91	NA	NA	NA	0.93	NA	NA	NA	0.69	0.93	0.98	0.89	NA	0.96	NA	0.84	NA	NA	NA	NA
NM_004526|MCM2|chr3|+	chr3:127340506-127341278	127341003	0.80	0.89	0.91	0.78	0.89	0.59	0.85	0.97	1.00	1.00	0.87	1.00	1.00	NA	0.99	1.00	0.59	0.99	1.00	0.95	0.91	0.85	0.69	0.68	1.00	0.88	0.70	0.87	NA	0.79	0.80	0.74	1.00	0.84	0.86	0.90	0.90	1.00	0.99	0.77	0.87	0.87	0.88	0.95	0.83	0.92	0.85
NM_017897|OXSM|chr3|+	chr3:25835583-25836025	25835788	0.66	0.78	0.70	0.35	NA	NA	0.97	NA	0.79	0.89	0.80	1.00	0.93	NA	0.94	0.86	0.62	0.44	0.94	0.99	0.73	0.61	0.66	0.49	0.98	0.92	0.87	0.79	NA	NA	0.73	0.59	0.84	NA	NA	0.71	0.70	0.83	0.84	1.00	NA	0.82	0.75	0.78	0.69	NA	0.76
NM_144638|TMEM42|chr3|+	chr3:44906532-44907154	44906870	0.84	0.85	0.70	0.30	0.71	0.76	NA	0.89	NA	0.79	0.75	0.74	0.93	NA	0.77	0.82	0.84	0.66	NA	0.86	0.69	0.73	NA	0.73	0.72	NA	NA	0.86	NA	NA	0.71	0.63	NA	NA	NA	NA	0.94	0.67	0.78	NA	0.73	0.68	0.58	NA	0.72	NA	0.70
[truncated: 6,284 more rows]
[truncated: 603 more columns]
